# Supplementary material for: Making a Better Home: Modulation of Plant Defensive Response by Brevipalpus Mites
Source: Front Plant Sci. 2018 Aug 15;9:1147. doi: 10.3389/fpls.2018.01147 (PMC6104575; doi:10.3389/fpls.2018.01147)
Supplement: TABLE 2 [file Table_2.XLSX]

## Sheet: Planilha1
Supplementary Table 2. Total differentially expressed genes (DEGs) in Arabidopsis thalana plants infested with Brevipalpus yothersi mites at 6 hours after infestation (hai), 2 days after infestation (dai) and 6 dai. FC: fold-change, FDR: False Discovery Rate-corrected p-values. Gene symbols and descriptions were retrieved from ThaleMine (https://apps.araport.org/thalemine)
TAIR Locus	6 hai		2 dai		6 dai		Gene symbol	Gene description
	log2FC	FDR	log2FC	FDR	log2FC	FDR
AT1G01060	0.053417	0.93944	0.49574	0.0410696	1.80495	1.4944e-23	LHY	Homeodomain-like superfamily protein
AT1G01070	-0.713528	0.00519658	-0.00502769	0.995546	0.290945	0.386757	UMAMIT28	nodulin MtN21 /EamA-like transporter family protein
AT1G01110	-0.309974	0.465101	-1.05676	0.0184168	-1.15016	0.0265295	IQD18	IQ-domain 18
AT1G01120	-0.420643	0.216103	-0.943675	2.8415e-09	-1.10972	0.0390241	KCS1	3-ketoacyl-CoA synthase 1
AT1G01140	0.179826	0.20822	0.551843	0.000113474	0.377562	0.0390843	CIPK9	CBL-interacting protein kinase 9
AT1G01190	-0.573607	0.226638	-1.23947	0.182212	-2.31956	0.0305772	CYP78A8	cytochrome P450, family 78, subfamily A, polypeptide 8
AT1G01200	0.635312	0.327375	0.239693	0.844749	-2.45704	0.0055172	RABA3	RAB GTPase homolog A3
AT1G01250	0.522309	0.220335	-1.00067	0.000518066	-0.624863	0.512939	AT1G01250	Integrase-type DNA-binding superfamily protein
AT1G01260	0.982458	5.66599e-13	0.311882	0.0236991	0.25245	0.217027	AT1G01260	basic helix-loop-helix (bHLH) DNA-binding superfamily protein
AT1G01300	0.508961	0.000231225	-0.253977	0.533893	-0.832953	0.00469827	AT1G01300	Eukaryotic aspartyl protease family protein
AT1G01340	0.499881	0.133994	0.902409	2.25044e-05	0.375716	0.198025	CNGC10	cyclic nucleotide gated channel 10
AT1G01420	0.0312755	0.957377	0.119079	0.738925	1.22533	8.50163e-06	UGT72B3	UDP-glucosyl transferase 72B3
AT1G01520	0.203186	0.88977	-0.00482016	0.993359	1.29197	0.0201139	ASG4	Homeodomain-like superfamily protein
AT1G01560	1.77514	5.41064e-06	0.883307	0.290925	-1.82548	0.000232969	MPK11	MAP kinase 11
AT1G01590	-0.589085	0.122321	-1.67673	1.53756e-07	-0.699079	0.223595	FRO1	ferric reduction oxidase 1
AT1G01620	-0.824203	0.0639973	-0.818533	0.00229619	-1.47919	2.30591e-06	PIP1C	plasma membrane intrinsic protein 1C
AT1G01630	-0.13343	0.655476	0.37663	0.0359512	0.503649	0.00435287	AT1G01630	Sec14p-like phosphatidylinositol transfer family protein
AT1G01650	0.707509	9.54843e-07	0.444655	4.26085e-05	0.224662	0.394288	SPPL4	SIGNAL PEPTIDE PEPTIDASE-LIKE 4
AT1G01680	1.22627	0.0134421	1.68444	6.44128e-07	0.465333	0.0325604	PUB54	plant U-box 54
AT1G01725	-0.0404204	0.937603	0.207762	0.390114	0.542293	0.0219421	AT1G01725	adenylosuccinate synthetase
AT1G01790	-0.149932	0.309953	-0.781026	4.08637e-11	-0.305428	0.120908	KEA1	K efflux antiporter 1
AT1G01830	-0.0472137	0.851624	0.12741	0.456296	0.615191	0.000513525	AT1G01830	ARM repeat superfamily protein
AT1G01880	-0.322375	0.625018	-1.18151	0.0209112	0.0111708	0.985465	AT1G01880	5'-3' exonuclease family protein
AT1G01900	0.000785255	0.999309	-0.928004	0.0197831	-1.72437	0.00170389	SBTI1.1	subtilase family protein
AT1G02110	-0.272448	0.1696	-0.663548	0.00192458	-0.46943	0.0635162	AT1G02110	bZIP domain class transcription factor (DUF630 and DUF632)
AT1G02180	-0.131149	0.784845	-0.866346	0.0826112	-1.43738	2.91986e-05	AT1G02180	ferredoxin-like protein
AT1G02205	-1.03425	0.0413691	-2.24383	2.2205e-27	-2.19994	0.000202429	CER1	Fatty acid hydroxylase superfamily
AT1G02230	-0.309538	0.723132	0.99626	0.0398798	0.846906	0.115299	NAC004	NAC domain containing protein 4
AT1G02280	-0.546407	0.000668865	-0.223954	0.428234	-0.425147	0.00319664	TOC33	translocon at the outer envelope membrane of chloroplasts 33
AT1G02360	0.527351	0.443531	0.889202	0.0113961	0.0356937	0.929971	AT1G02360	Chitinase family protein
AT1G02450	2.62433	4.28947e-10	1.07025	0.125951	-1.20517	0.208699	NIMIN1	NIM1-interacting 1
AT1G02460	1.19037	0.0373081	0.487542	0.357031	-0.490908	0.608873	AT1G02460	Pectin lyase-like superfamily protein
AT1G02610	-0.763459	0.261094	1.7691	0.000333899	0.158697	0.733684	AT1G02610	RING/FYVE/PHD zinc finger superfamily protein
AT1G02630	-2.48806	0.0531741	-3.08281	0.140051	-3.44717	0.0113284	AT1G02630	Nucleoside transporter family protein
AT1G02640	-1.64642	0.00350788	-0.27037	0.615043	-1.29181	0.00586379	BXL2	beta-xylosidase 2
AT1G02650	-1.53049	0.0197035	0.54983	0.663652	-1.4855	0.134652	AT1G02650	Tetratricopeptide repeat (TPR)-like superfamily protein
AT1G02700	-0.0908459	0.912327	-1.29891	0.00254263	-0.971788	0.12502	AT1G02700	GATA transcription factor-like protein
AT1G02710	-0.305962	0.374058	-1.09984	0.000226645	-1.79405	0.0198109	AT1G02710	glycine-rich protein
AT1G02720	-0.249017	0.30264	-0.558575	0.0048611	-0.582605	0.0228446	GATL5	galacturonosyltransferase 5
AT1G02730	-0.254228	0.722408	-1.02054	0.000366261	-1.80246	1.5356e-05	CSLD5	cellulose synthase-like D5
AT1G02790	0	0	0	0	-3.79816	0.0268242	PGA4	polygalacturonase 4
AT1G02850	0.1428	0.666285	0.301612	0.0365943	0.566155	0.000115421	BGLU11	beta glucosidase 11
AT1G02860	-0.662838	0.00106557	-0.0430879	0.954713	-0.156973	0.561713	NLA	SPX (SYG1/Pho81/XPR1) domain-containing protein
AT1G02920	1.5996	6.88061e-06	1.66421	4.79749e-07	0.591688	0.324867	GSTF7	glutathione S-transferase 7
AT1G02930	2.0841	3.24715e-12	2.06152	0.000185894	0.309638	0.77326	GSTF6	glutathione S-transferase 6
AT1G03010	-0.596715	0.0530833	-0.877731	0.00438611	-0.580839	0.0896184	AT1G03010	Phototropic-responsive NPH3 family protein
AT1G03080	0.626797	1.78586e-09	0.329854	0.0228934	0.266477	0.342316	NET1D	kinase interacting (KIP1-like) family protein
AT1G03130	-0.116421	0.843022	-0.154484	0.604961	-0.505429	0.00145746	PSAD-2	photosystem I subunit D-2
AT1G03300	-0.630529	0.0388646	-0.274142	0.496162	-0.0604457	0.909438	ATDUF1	agenet domain protein (DOMAIN OF UNKNOWN FUNCTION 724 1)
AT1G03310	-0.11993	0.663333	-0.599539	4.02991e-05	-0.531518	0.0295875	DBE1	debranching enzyme 1
AT1G03410	-0.130869	0.7023	-0.522609	0.00468049	-0.282952	0.285243	2A6	2-oxoglutarate (2OG) and Fe(II)-dependent oxygenase superfamily protein
AT1G03495	0.27722	0.206758	0.905374	0.000121011	1.31907	0.0213417	AT1G03495	HXXXD-type acyl-transferase family protein
AT1G03580	-1.25311	0.150121	0.405959	0.680123	1.41307	0.00109771	AT1G03580	pseudogene of MATH domain/coiled-coil protein
AT1G03600	-0.413234	2.39535e-05	-0.617735	3.38682e-07	-0.630006	0.000109063	PSB27	photosystem II family protein
AT1G03730	0.462053	0.0693691	0.62039	0.0039681	0.00861533	0.974661	AT1G03730	pyrroline-5-carboxylate reductase
AT1G03740	0.431023	0.0275698	0.82204	1.2677e-10	0.458503	0.059282	AT1G03740	Protein kinase superfamily protein
AT1G03770	0.0637797	0.90063	0.816363	0.000456606	0.456372	0.032583	RING1B	RING 1B
AT1G03820	0.0640593	0.958609	1.71353	8.9378e-07	1.44389	0.0280122	AT1G03820	E6-like protein
AT1G03830	-0.274313	0.401229	-0.656323	0.0359829	-0.334325	0.261642	AT1G03830	guanylate-binding family protein
AT1G03850	-0.564177	0.55897	1.17765	0.016811	1.06792	0.0133845	GRXS13	Glutaredoxin family protein
AT1G03870	-1.24713	0.000615504	-0.448409	0.201597	-1.11709	0.183798	FLA9	FASCICLIN-like arabinoogalactan 9
AT1G03905	0.358516	0.504263	1.09588	0.00119751	0.615572	0.0599966	ABCI19	P-loop containing nucleoside triphosphate hydrolases superfamily protein
AT1G03920	-0.0665787	0.959293	-1.01835	0.045579	-0.69037	0.323818	AT1G03920	Protein kinase family protein
AT1G03940	0.557763	0.18195	1.04873	0.000365607	2.2304	0.0120567	AT1G03940	HXXXD-type acyl-transferase family protein
AT1G04040	-1.34074	0.000745514	-0.239892	0.684227	-1.16783	0.0814709	AT1G04040	HAD superfamily, subfamily IIIB acid phosphatase
AT1G04050	-0.614831	0.0321247	-1.08883	0.00118808	-0.580687	0.205148	SUVR1	histone-lysine N-methyltransferase SUVR2-like protein
AT1G04160	0.101387	0.817866	0.0394115	0.954158	-0.851764	0.000822604	XIB	myosin XI B
AT1G04220	-1.09556	0.0158767	-0.99826	0.0363438	0.179211	0.885327	KCS2	3-ketoacyl-CoA synthase 2
AT1G04240	-0.504569	0.0847166	-0.28415	0.479108	-1.15997	0.0195387	SHY2	AUX/IAA transcriptional regulator family protein
AT1G04250	0.00770462	0.990643	-0.452538	0.119927	-0.881622	0.0090585	AXR3	AUX/IAA transcriptional regulator family protein
AT1G04310	-0.32888	0.406324	-0.331278	0.124423	-1.24563	6.7393e-06	ERS2	ethylene response sensor 2
AT1G04420	-0.280558	0.0215797	-0.533469	0.000231014	-0.504599	0.00765566	AT1G04420	NAD(P)-linked oxidoreductase superfamily protein
AT1G04500	-0.16784	0.930112	2.25604	0.0218554	0.735452	0.389609	AT1G04500	CCT motif family protein
AT1G04520	-0.651173	0.115887	-1.59673	1.06772e-08	-2.41313	1.41911e-05	PDLP2	plasmodesmata-located protein 2
AT1G04555	0.351323	0.124599	0.502627	0.00275409	0.52007	0.0297304	AT1G04555	transmembrane protein
AT1G04570	0.625382	0.327721	-0.53391	0.0451675	0.385189	0.427535	AT1G04570	Major facilitator superfamily protein
AT1G04650	-0.121616	0.818497	-0.54015	0.105703	-0.828222	0.020529	AT1G04650	holliday junction resolvase
AT1G04770	0.291947	0.516102	0.296739	0.0029797	0.603832	4.7581e-08	AT1G04770	Tetratricopeptide repeat (TPR)-like superfamily protein
AT1G04800	-0.345726	0.586078	-1.11494	0.00760335	-2.73515	8.07854e-07	AT1G04800	glycine-rich protein
AT1G04820	-0.00549453	0.987283	-0.20612	0.492242	-1.08019	1.30902e-05	TUA4	tubulin alpha-4 chain
AT1G04980	1.1854	6.12768e-07	1.10134	2.64891e-05	-0.203587	0.484838	PDIL2-2	PDI-like 2-2
AT1G05000	-0.217744	0.659132	0.85271	0.000160583	0.974099	0.00754223	PFA-DSP1	Phosphotyrosine protein phosphatases superfamily protein
AT1G05010	1.40873	8.32945e-20	1.62945	7.78608e-21	0.628712	0.145824	EFE	ethylene-forming enzyme
AT1G05135	-0.433724	0.443822	-0.836014	0.0498844	-1.58419	9.51965e-05	AT1G05135	pseudogene of expressed protein%2C isoform contains a non-consensus TG acceptor site at intron.
AT1G05170	0.357307	0.282399	-0.529006	0.00113277	-0.145786	0.47729	AT1G05170	Galactosyltransferase family protein
AT1G05300	-0.538908	0.448188	0.664989	0.164466	1.33913	2.53375e-05	ZIP5	zinc transporter 5 precursor
AT1G05385	-0.309543	0.0152532	-0.577952	0.00104824	-0.400104	0.0602663	LPA19	photosystem II 11 kDa protein-like protein
AT1G05470	-0.375928	0.160343	-0.858384	0.00154759	-0.783965	0.0176607	CVP2	DNAse I-like superfamily protein
AT1G05540	-0.213267	0.521767	-1.46009	3.36553e-08	-1.23414	0.000226795	AT1G05540	hypothetical protein (DUF295)
AT1G05560	-0.374583	0.199307	-0.308854	0.328961	-0.703401	0.0192261	UGT75B1	UDP-glucosyltransferase 75B1
AT1G05575	1.52504	0.000303569	2.0683	5.72436e-11	-0.347935	0.477939	AT1G05575	transmembrane protein
AT1G05580	0	0	0	0	-4.8394	0.0444504	CHX23	cation/H exchanger 23
AT1G05620	0.555705	0.082631	0.773447	0.000325557	0.27028	0.458416	URH2	uridine-ribohydrolase 2
AT1G05675	1.01536	0.0256177	1.36858	0.00611671	-0.374788	0.616884	AT1G05675	UDP-Glycosyltransferase superfamily protein
AT1G05710	-0.118313	0.786958	0.541688	0.0220727	0.701854	0.00212492	AT1G05710	basic helix-loop-helix (bHLH) DNA-binding superfamily protein
AT1G05800	2.28918	0.246356	4.05209	7.67639e-05	1.49071	0.132217	DGL	alpha/beta-Hydrolases superfamily protein
AT1G05835	-0.89263	0.217172	-2.04162	0.0153219	-1.81795	0.227045	AT1G05835	PHD finger protein
AT1G05850	-0.0249643	0.939985	-0.374553	0.16192	-0.736796	0.00817347	POM1	Chitinase family protein
AT1G06000	1.22128	0.00010477	0.671571	0.0236065	0.0106282	0.979347	AT1G06000	UDP-Glycosyltransferase superfamily protein
AT1G06050	-0.143957	0.666285	0.579733	0.0273398	-0.0130918	0.973696	AT1G06050	ENHANCED DISEASE RESISTANCE-like protein (DUF1336)
AT1G06148	-0.030334	0.986998	1.47061	0.028743	1.31387	0.160069	AT1G06148	hypothetical protein
AT1G06160	2.03738	7.76712e-05	3.61891	7.70447e-25	2.20945	1.2091e-10	ORA59	octadecanoid-responsive AP2/ERF 59
AT1G06180	0.673517	0.0339437	1.17442	1.32459e-11	0.981911	0.00116474	MYB13	myb domain protein 13
AT1G06210	0.530478	3.45509e-05	0.175004	0.263108	0.283217	0.180522	AT1G06210	ENTH/VHS/GAT family protein
AT1G06360	-0.927489	0.382688	-3.99163	0.000154041	-6.67333	0.00088463	AT1G06360	Fatty acid desaturase family protein
AT1G06460	-0.0620758	0.817959	-0.404284	0.00883468	-0.65429	5.78574e-12	ACD32.1	alpha-crystallin domain 32.1
AT1G06490	-0.190325	0.671791	-0.529033	0.0814805	-1.65504	1.07727e-06	CalS7	glucan synthase-like 7
AT1G06620	3.04337	4.37031e-21	3.33066	1.61649e-60	1.19583	0.0518748	AT1G06620	2-oxoglutarate (2OG) and Fe(II)-dependent oxygenase superfamily protein
AT1G06640	1.35836	0.000295424	1.19857	0.000352896	-0.474578	0.34379	AT1G06640	2-oxoglutarate (2OG) and Fe(II)-dependent oxygenase superfamily protein
AT1G06680	-0.255665	0.169689	-0.605481	9.47891e-09	-0.659455	3.23796e-05	PSBP-1	photosystem II subunit P-1
AT1G06830	-0.832744	3.40561e-06	-1.07648	0.0247756	-0.844747	0.0657801	AT1G06830	Glutaredoxin family protein
AT1G06850	-0.295474	0.139682	-0.12406	0.776143	-0.926542	0.000996148	bZIP52	basic leucine-zipper 52
AT1G06980	-1.09664	0.0232821	-2.03619	0.00320549	-2.52274	0.00368626	AT1G06980	6,7-dimethyl-8-ribityllumazine synthase
AT1G07000	0.783554	0.0432898	0.805949	0.00398982	-0.240836	0.454207	EXO70B2	exocyst subunit exo70 family protein B2
AT1G07050	0.37093	0.176249	-0.306942	0.215928	-0.922967	4.40871e-09	AT1G07050	CCT motif family protein
AT1G07090	0.235774	0.495908	0.290044	0.556613	0.853321	9.98583e-09	LSH6	LIGHT-DEPENDENT SHORT HYPOCOTYLS-like protein (DUF640)
AT1G07135	0.517263	0.437777	1.74124	4.82138e-05	-2.27788	8.51583e-08	AT1G07135	glycine-rich protein
AT1G07160	0.229764	0.934447	-1.29016	0.429279	-1.67471	0.0222875	AT1G07160	Protein phosphatase 2C family protein
AT1G07180	-0.0406006	0.954038	-0.0799927	0.742626	0.673534	0.00511797	NDA1	alternative NAD(P)H dehydrogenase 1
AT1G07260	1.45313	0.0313132	4.24993	5.26269e-13	3.03673	4.96071e-13	UGT71C3	UDP-glucosyl transferase 71C3
AT1G07320	-0.385339	0.00156592	-0.613245	2.34005e-05	-0.451116	0.0367856	RPL4	ribosomal protein L4
AT1G07390	-0.109853	0.850566	0.256518	0.350024	0.578464	0.00276931	RLP1	receptor like protein 1
AT1G07450	-0.267479	0.808008	-2.39885	0.0188211	-1.12025	0.532338	AT1G07450	NAD(P)-binding Rossmann-fold superfamily protein
AT1G07570	-0.474574	0.0391835	-0.521252	0.0173614	-0.73406	0.0304574	APK1A	Protein kinase superfamily protein
AT1G07620	0.675632	0.000612607	0.649228	0.0039681	1.03241	0.000385763	ATOBGM	GTP-binding protein Obg/CgtA
AT1G07630	0.336656	0.0154436	0.362657	0.0158892	0.806119	2.71401e-06	PLL5	pol-like 5
AT1G07745	-0.0960426	0.732568	0.365921	0.226045	0.62882	0.00399443	RAD51D	DNA repair RAD51-like protein
AT1G07750	1.0162	1.13943e-11	1.40714	2.27924e-09	0.957303	0.00781933	AT1G07750	RmlC-like cupins superfamily protein
AT1G07870	0.383427	0.202903	0.504382	0.00181844	0.472662	0.000510995	AT1G07870	Protein kinase superfamily protein
AT1G07880	-0.284786	0.414781	-0.946781	0.00606117	-1.08539	4.66392e-05	ATMPK13	Protein kinase superfamily protein
AT1G07900	0.203911	0.881932	0.959687	0.0919144	2.21388	2.33659e-07	LBD1	LOB domain-containing protein 1
AT1G08050	0.89566	0.000534311	0.831755	0.00226285	-0.0906003	0.847277	AT1G08050	Zinc finger (C3HC4-type RING finger) family protein
AT1G08160	-0.0459042	0.946785	-0.582697	0.0516169	-1.48316	0.000862517	AT1G08160	Late embryogenesis abundant (LEA) hydroxyproline-rich glycoprotein family
AT1G08180	-0.229918	0.702849	0.116892	0.84819	0.64166	0.00651592	AT1G08180	cyclin-dependent kinase inhibitor
AT1G08200	0.741757	9.17329e-08	0.385837	0.0586462	-0.321416	0.0759186	AXS2	UDP-D-apiose/UDP-D-xylose synthase 2
AT1G08230	0.151227	0.632496	0.10922	0.701871	0.694048	3.86269e-05	AT1G08230	Transmembrane amino acid transporter family protein
AT1G08290	0.483867	0.318479	1.00311	0.0353782	0.559086	0.274226	WIP3	WIP domain protein 3
AT1G08310	-1.33714	0.00159143	1.67661	0.0143465	1.70692	0.00428696	AT1G08310	alpha/beta-Hydrolases superfamily protein
AT1G08320	-0.319706	0	0.558206	0.736153	1.60934	0.0248537	TGA9	bZIP transcription factor family protein
AT1G08380	-0.181858	0.625164	-0.744184	7.64934e-05	-1.01994	4.77769e-07	PSAO	photosystem I subunit O
AT1G08430	-0.827244	0.464883	-2.92351	0.0164853	-3.85564	0.00488883	ALMT1	aluminum-activated malate transporter 1
AT1G08450	0.519546	0.0948938	0.776893	0.00115782	0.131264	0.312346	CRT3	calreticulin 3
AT1G08500	-0.0559069	0.94334	-1.64717	0.00351192	-1.39761	0.0806997	ENODL18	early nodulin-like protein 18
AT1G08560	-0.0174288	0.986157	-0.526058	0.236028	-1.28506	0.0205868	SYP111	syntaxin of plants 111
AT1G08630	-0.580166	0.622229	2.26076	3.79218e-05	0.242658	0.842276	THA1	threonine aldolase 1
AT1G08730	0.208834	0.823659	-0.728093	0.174973	-1.70605	0.0198232	XIC	Myosin family protein with Dil domain-containing protein
AT1G08830	0.689645	0.0183004	0.732734	1.19056e-10	0.152526	0.496939	CSD1	copper/zinc superoxide dismutase 1
AT1G08840	-0.177565	0.703754	-0.783467	0.0142409	-0.389177	0.230989	emb2411	DNA replication helicase
AT1G08860	3.10163	0.00167642	1.58808	0.249029	-1.35816	0.0542463	BON3	Calcium-dependent phospholipid-binding Copine family protein
AT1G08890	-0.118511	0.804737	0.0816968	0.807283	0.562423	0.00166533	AT1G08890	Major facilitator superfamily protein
AT1G08920	0.622263	0.024861	0.58913	0.48969	0.351524	0.446154	ESL1	ERD (early response to dehydration) six-like 1
AT1G08930	0.0101939	0.990643	0.582714	0.000573723	0.0696971	0.841823	ERD6	Major facilitator superfamily protein
AT1G08940	0.642303	0.0325785	0.372871	0.466405	-0.00948117	0.986577	AT1G08940	Phosphoglycerate mutase family protein
AT1G09080	1.33328	0.00200013	1.55656	0.000467006	-1.24634	0.000641831	BIP3	Heat shock protein 70 (Hsp 70) family protein
AT1G09180	1.3064	0.0015242	0.0628038	0.927694	0.296593	0.596087	SARA1A	secretion-associated RAS super family 1
AT1G09210	0.864241	1.8439e-06	0.803195	4.97917e-05	-0.102308	0.696691	CRT1b	calreticulin 1b
AT1G09310	-0.391198	0.118734	-1.31748	6.50649e-07	-1.14275	0.0113265	AT1G09310	plant/protein (Protein of unknown function, DUF538)
AT1G09340	-0.430486	0.000249456	-0.661771	2.20073e-07	-0.360751	0.188833	CRB	chloroplast RNA binding protein
AT1G09390	-0.499146	0.0078585	-0.436301	0.0736459	-0.908442	0.00450054	AT1G09390	GDSL-like Lipase/Acylhydrolase superfamily protein
AT1G09440	-0.407174	0.0160183	-0.956809	1.5579e-05	-0.588034	0.0574315	AT1G09440	Protein kinase superfamily protein
AT1G09480	-0.380533	0.503493	1.16748	0.000188776	2.19836	5.46098e-14	AT1G09480	NAD(P)-binding Rossmann-fold superfamily protein
AT1G09560	0.579462	0.00885288	0.820533	0.00827004	-0.372979	0.482212	GLP5	germin-like protein 5
AT1G09575	-0.522124	0.362007	0.681359	0.216077	-0.652571	0.0478909	AT1G09575	calcium uniporter-like protein (DUF607)
AT1G09580	-0.432579	0.109648	-0.215153	0.611566	-0.625909	0.033155	AT1G09580	emp24/gp25L/p24 family/GOLD family protein
AT1G09680	0.167789	0.621788	0.507883	0.027896	0.337372	0.127609	AT1G09680	Pentatricopeptide repeat (PPR) superfamily protein
AT1G09740	-0.133445	0.788889	0.641456	0.0722573	0.575754	0.000456912	AT1G09740	Adenine nucleotide alpha hydrolases-like superfamily protein
AT1G09750	-0.971816	1.11456e-05	-0.876087	1.52416e-07	-1.34717	0.00125201	AT1G09750	Eukaryotic aspartyl protease family protein
AT1G09800	0.104745	0.855139	-0.648035	0.0237507	-0.276129	0.382164	AT1G09800	Pseudouridine synthase family protein
AT1G09930	0.689866	0.686191	3.06101	0.0203292	-2.12572	0.0168531	OPT2	oligopeptide transporter 2
AT1G09932	1.59049	0.00427469	1.90391	3.93266e-07	-0.942645	0.0603161	AT1G09932	Phosphoglycerate mutase family protein
AT1G09940	-0.0350191	0.924256	-0.0790487	0.81882	-0.658321	0.000495343	HEMA2	Glutamyl-tRNA reductase family protein
AT1G09950	1.38733	0.0421719	0.841765	0.348608	-1.12469	0.106858	RAS1	RESPONSE TO ABA AND SALT 1
AT1G09970	1.12443	3.9775e-15	1.1725	2.30841e-23	0.175254	0.681628	LRR XI-23	Leucine-rich receptor-like protein kinase family protein
AT1G10030	-0.41839	0.0402278	-0.540386	0.0446211	-0.816532	0.00409532	ERG28	ergosterol biosynthesis protein
AT1G10040	0.804371	0.00354616	0.875099	0.000146343	-0.0062174	0.989741	AT1G10040	alpha/beta-Hydrolases superfamily protein
AT1G10060	-0.158041	0.571475	-0.688249	0.000160649	-0.87023	0.0110017	BCAT-1	branched-chain amino acid transaminase 1
AT1G10070	0.292578	0.856739	2.28645	0.00385543	1.20021	0.160031	BCAT-2	branched-chain amino acid transaminase 2
AT1G10095	0.122894	0.750432	0.0886603	0.762646	0.5111	0.0362545	AT1G10095	Protein prenylyltransferase superfamily protein
AT1G10140	0.26891	0.685687	1.74389	3.68349e-11	-0.142853	0.802526	AT1G10140	Uncharacterized conserved protein UCP031279
AT1G10150	-0.389975	0.0306731	0.532224	0.00587373	-0.209874	0.226737	AT1G10150	Carbohydrate-binding protein
AT1G10200	-0.174501	0.178163	-0.539273	0.00210259	-0.400164	0.00851457	WLIM1	GATA type zinc finger transcription factor family protein
AT1G10340	0.785276	0.0844653	1.13602	0.0039681	0.24589	0.403395	AT1G10340	Ankyrin repeat family protein
AT1G10360	-0.242508	0.0631196	-0.661301	2.58615e-05	-0.448748	0.00686163	GSTU18	glutathione S-transferase TAU 18
AT1G10380	-0.03785	0.919532	-1.08244	0.0022345	-1.23813	7.28503e-05	AT1G10380	Putative membrane lipoprotein
AT1G10410	0.409738	0.0709129	0.731577	0.000453512	0.0778671	0.863473	AT1G10410	CW14 protein (DUF1336)
AT1G10530	1.77899	0.029076	1.58389	0.0144089	0.52017	0.575048	AT1G10530	D-ribose-binding periplasmic protein
AT1G10560	1.32613	0.0014183	1.51941	0.00618383	-0.918534	0.070749	PUB18	plant U-box 18
AT1G10585	1.01904	0.144157	0.310604	0.782049	-2.05879	0.0223545	AT1G10585	basic helix-loop-helix (bHLH) DNA-binding superfamily protein
AT1G10586	0.762581	0	1.15089	0.602384	-3.04042	0.0417665	AT1G10586	basic helix-loop-helix (bHLH) DNA-binding superfamily protein
AT1G10640	-1.73775	0.016459	-3.12815	0.00406588	-6.44452	0.000148292	AT1G10640	Pectin lyase-like superfamily protein
AT1G10657	-0.284317	0.44593	-0.600064	0.147674	-1.41463	0.000224827	AT1G10657	transmembrane protein
AT1G10670	-0.0443993	0.766108	-0.32056	0.000879165	-0.577665	3.20943e-05	ACLA-1	ATP-citrate lyase A-1
AT1G10682	-0.274289	0.391885	-0.742557	0.0955378	-1.56733	8.79937e-09	AT1G10682
AT1G10690	-0.277547	0.35939	0.569654	0.0663099	0.634946	0.0139057	AT1G10690	cyclin-dependent kinase inhibitor
AT1G10700	0.647815	0.000265524	0.284207	0.208707	-0.216254	0.399525	PRS3	phosphoribosyl pyrophosphate (PRPP) synthase 3
AT1G10760	-0.0090004	0.97776	-0.387493	0.000135519	-0.526896	0.000370541	SEX1	Pyruvate phosphate dikinase, PEP/pyruvate binding domain-containing protein
AT1G10770	0.228665	0	-2.99279	0.189533	-3.25389	0.0428839	AT1G10770	Plant invertase/pectin methylesterase inhibitor superfamily protein
AT1G10850	-0.443712	0.178763	-0.888308	8.59035e-05	-1.19728	0.00650151	AT1G10850	Leucine-rich repeat protein kinase family protein
AT1G10960	-0.163599	0.316899	-0.456279	0.000333823	-0.590897	0.0219177	FD1	ferredoxin 1
AT1G10970	-0.70284	0.0431238	-0.408112	0.24781	0.601795	0.0807533	ZIP4	zinc transporter
AT1G10990	-0.593201	0.508618	1.19723	0.0491134	1.62243	7.63103e-06	AT1G10990	transmembrane protein
AT1G11000	-0.835672	0.00866047	-0.769027	0.0297943	-0.983934	0.179613	MLO4	Seven transmembrane MLO family protein
AT1G11050	0.438501	0.00419083	0.900833	2.25677e-09	0.280152	0.284556	AT1G11050	Protein kinase superfamily protein
AT1G11080	-0.315508	0.896781	1.56715	0.0740522	2.34947	0.00776924	scpl31	serine carboxypeptidase-like 31
AT1G11130	-0.406454	0.130255	-0.630222	0.0109815	-0.493425	0.267916	SUB	Leucine-rich repeat protein kinase family protein
AT1G11150	-0.174197	0.593238	-0.525082	0.0178562	0.0150157	0.966923	AT1G11150	transposable_element_gene
AT1G11160	-0.0285931	0.974072	-0.00499723	0.996619	-1.64458	0.00150165	AT1G11160	Transducin/WD40 repeat-like superfamily protein
AT1G11185	3.11416	3.49569e-09	3.26556	3.97406e-08	0.501959	0.393841	AT1G11185
AT1G11260	-0.593446	0.66249	1.24512	0.0266457	-0.192491	0.694242	STP1	sugar transporter 1
AT1G11300	-0.386068	0.0379271	0.188946	0.366118	0.684055	0.00477479	AT1G11300	G-type lectin S-receptor-like Serine/Threonine-kinase
AT1G11330	0.677987	0.000100823	0.0033676	0.993844	0.0409456	0.812748	AT1G11330	S-locus lectin protein kinase family protein
AT1G11410	-0.128866	0.577588	-0.500488	3.30678e-05	-0.19315	0.372376	AT1G11410	S-locus lectin protein kinase family protein
AT1G11440	0.659244	3.83169e-05	0.0575419	0.786551	0.0243034	0.892468	AT1G11440	hypothetical protein
AT1G11490	0.412051	0.786958	0.125853	0	-4.56956	0.0185036	AT1G11490	zinc finger (C2H2 type) family protein
AT1G11545	-0.12161	0.871578	0.932559	0.124727	-2.21949	0.00471267	XTH8	xyloglucan endotransglucosylase/hydrolase 8
AT1G11580	1.68221	1.14487e-16	1.79545	1.25752e-24	0.881901	0.0267646	PMEPCRA	methylesterase PCR A
AT1G11610	6.02967	0.0011344	7.98563	5.08118e-05	2.03628	0.0938446	CYP71A18	cytochrome P450, family 71, subfamily A, polypeptide 18
AT1G11670	1.00111	0.0572071	1.81422	0.00014203	0.585089	0.1753	AT1G11670	MATE efflux family protein
AT1G11700	-0.236866	0.651744	-1.06924	2.90292e-10	0.528189	0.0372809	AT1G11700	senescence regulator (Protein of unknown function, DUF584)
AT1G11790	0.245532	0.105511	0.135452	0.494126	-0.533494	0.00219121	ADT1	arogenate dehydratase 1
AT1G11820	-0.0575377	0.859092	-0.455522	3.69385e-05	-0.562853	0.000562973	AT1G11820	O-Glycosyl hydrolases family 17 protein
AT1G11840	0.516156	0.00364132	0.407931	0.038004	0.344686	0.0969427	GLX1	glyoxalase/bleomycin resistance protein/dioxygenase superfamily protein
AT1G11850	-0.407826	0.60843	-0.922499	0.129712	-2.35071	0.00235233	AT1G11850	transmembrane protein
AT1G11860	-0.373439	0.000462074	-0.76843	1.35507e-08	-0.624407	0.0299228	AT1G11860	Glycine cleavage T-protein family
AT1G12010	-0.139805	0.844306	-1.73831	7.46732e-05	-1.04997	0.0438874	AT1G12010	2-oxoglutarate (2OG) and Fe(II)-dependent oxygenase superfamily protein
AT1G12020	0.0666678	0.899328	-0.907152	1.10465e-05	-0.518341	0.0536564	AT1G12020	hypothetical protein
AT1G12060	-0.104664	0.828471	-0.810547	0.00446632	-0.412536	0.226247	BAG5	BCL-2-associated athanogene 5
AT1G12080	-0.16895	0.764685	-2.80005	4.75714e-21	-2.93568	1.34295e-15	AT1G12080	Vacuolar calcium-binding protein-like protein
AT1G12090	-0.670226	0.00767937	-2.44614	3.58981e-27	-4.3151	2.13547e-10	ELP	extensin-like protein
AT1G12110	0.0578099	0.870904	-0.162999	0.521275	0.595518	0.0187497	NRT1.1	nitrate transporter 1.1
AT1G12160	-0.0548236	0.953263	1.30574	0.000564247	1.05495	0.000385286	AT1G12160	Flavin-binding monooxygenase family protein
AT1G12210	0.0341745	0.939699	0.684903	0.00121096	0.419701	0.00440137	RFL1	RPS5-like 1
AT1G12230	-0.134353	0.517996	-0.254219	0.0784022	-0.52882	7.46631e-09	AT1G12230	Aldolase superfamily protein
AT1G12240	0.94606	4.85156e-05	1.13817	5.78745e-18	0.11789	0.706902	ATBETAFRUCT4	Glycosyl hydrolases family 32 protein
AT1G12244	-0.689482	5.37454e-05	-0.787239	0.00166139	-0.5585	0.00748523	AT1G12244	Polynucleotidyl transferase, ribonuclease H-like superfamily protein
AT1G12320	0.656459	0.0022509	1.02124	0.000202546	0.618125	0.0701139	AT1G12320	ankyrin repeat/KH domain protein (DUF1442)
AT1G12330	-0.193968	0.534481	-0.866131	1.08599e-05	-0.393302	0.327065	AT1G12330	cyclin-dependent kinase-like protein
AT1G12380	0.864971	1.23922e-06	0.603365	0.119663	-0.104729	0.862016	AT1G12380	hypothetical protein
AT1G12390	-0.132194	0.666229	0.223896	0.167829	0.503847	0.000236917	AT1G12390	Cornichon family protein
AT1G12420	-0.0548334	0.880212	0.580753	3.06063e-05	0.266088	0.182434	ACR8	ACT domain repeat 8
AT1G12460	-0.0687878	0.843495	-1.22425	4.98173e-11	-1.08088	0.0195461	AT1G12460	Leucine-rich repeat protein kinase family protein
AT1G12500	-0.545565	7.68965e-06	-0.578622	0.0134006	-1.1174	0.0016988	AT1G12500	Nucleotide-sugar transporter family protein
AT1G12540	4.40776	0.0114279	1.55104	0	-2.93972	0	AT1G12540	basic helix-loop-helix (bHLH) DNA-binding superfamily protein
AT1G12780	-0.761552	0.00568687	0.623174	0.147548	-0.176959	0.443843	UGE1	UDP-D-glucose/UDP-D-galactose 4-epimerase 1
AT1G12845	-0.598597	0.11967	-1.47577	0.0149909	-2.15875	0.0265063	AT1G12845	transmembrane protein
AT1G12860	-0.341739	0.208125	-0.77005	0.000405724	-0.296742	0.463599	SCRM2	basic helix-loop-helix (bHLH) DNA-binding superfamily protein
AT1G12900	-0.387128	5.42764e-05	-0.79061	1.62499e-09	-0.774054	0.00151377	GAPA-2	glyceraldehyde 3-phosphate dehydrogenase A subunit 2
AT1G13110	-0.123845	0.651131	0.390574	0.120776	0.559626	0.0167548	CYP71B7	cytochrome P450, family 71 subfamily B, polypeptide 7
AT1G13170	-0.119647	0.640954	-0.523641	0.0171684	-1.09856	1.3786e-05	ORP1D	OSBP(oxysterol binding protein)-related protein 1D
AT1G13195	0.288151	0.0841268	0.267321	0.0817348	0.547521	0.00226879	AT1G13195	RING/U-box superfamily protein
AT1G13210	0.834239	0.0058019	0.97584	2.9943e-12	0.43805	0.139722	ACA.l	autoinhibited Ca2 /ATPase II
AT1G13245	-0.700131	0.000264146	0.203023	0.668226	-0.0284937	0.948601	RTFL17	ROTUNDIFOLIA like 17
AT1G13260	0.214987	0.739696	1.87321	6.38078e-44	-0.138128	0.545388	RAV1	related to ABI3/VP1 1
AT1G13280	0.993078	9.99416e-07	0.520693	0.0976188	0.123376	0.627303	AOC4	allene oxide cyclase 4
AT1G13300	-3.40829	0	-0.94653	0.67071	2.61988	0.0428839	HRS1	myb-like transcription factor family protein
AT1G13330	-0.0429457	0.966997	-0.780133	0.143233	-1.16173	0.00715607	AHP2	Tat-binding protein 1(Tbp-1)-interacting protein (TBPIP)
AT1G13340	1.13178	0.00588372	1.89255	8.89709e-09	0.582123	0.314595	AT1G13340	Regulator of Vps4 activity in the MVB pathway protein
AT1G13360	0.639813	0.00510622	0.0484913	0.872117	0.602176	0.0237282	AT1G13360	hypothetical protein
AT1G13420	1.59995	0.0258041	1.13824	0.232039	-3.80521	0.00218365	ST4B	sulfotransferase 4B
AT1G13430	-1.27325	0.128547	-2.73193	1.70074e-05	-3.88541	0.0249499	ST4C	sulfotransferase 4C
AT1G13448	-0.573961	0.440002	-1.16041	0.0363967	-0.318925	0.620718	AT1G13448	Natural antisense transcript overlaps with AT1G13450
AT1G13470	0.992696	0.000139175	0.854618	0.0106337	0.350847	0.149856	AT1G13470	hypothetical protein (DUF1262)
AT1G13650	-0.913196	0.000132792	-0.86156	4.49892e-07	-0.678235	0.165192	AT1G13650	hypothetical protein
AT1G13670	-1.41008	0.235649	-4.66039	0.0183842	-4.55105	0.00983989	AT1G13670	hypothetical protein
AT1G13700	-1.27458	0.0405224	1.20294	0.0838544	0.106554	0.7676	PGL1	6-phosphogluconolactonase 1
AT1G13750	0.190334	0.261496	0.505049	0.00386749	0.493108	0.121208	AT1G13750	Purple acid phosphatases superfamily protein
AT1G13820	-0.288668	0.0471763	-0.521037	3.09517e-06	-0.157406	0.287821	AT1G13820	alpha/beta-Hydrolases superfamily protein
AT1G13830	1.31948	0.0898456	1.80999	5.02201e-08	2.50949	2.97142e-10	AT1G13830	Carbohydrate-binding X8 domain superfamily protein
AT1G13930	0.82526	0.000215238	-0.181908	0.179736	-0.443947	0.0482886	AT1G13930	oleosin-B3-like protein
AT1G14010	0.462244	0.0202836	0.651158	0.000392914	-0.179889	0.404753	AT1G14010	emp24/gp25L/p24 family/GOLD family protein
AT1G14060	0.689864	0.0293144	0.444093	0.146152	-0.0872509	0.763684	AT1G14060	GCK domain-containing protein
AT1G14120	5.72366	4.97539e-07	8.05992	1.74896e-11	2.43437	0.0160148	AT1G14120	2-oxoglutarate (2OG) and Fe(II)-dependent oxygenase superfamily protein
AT1G14130	1.33859	9.28296e-14	1.01296	2.75468e-08	0.24518	0.577537	AT1G14130	2-oxoglutarate (2OG) and Fe(II)-dependent oxygenase superfamily protein
AT1G14150	-0.27503	0.0254309	-0.624104	1.29121e-06	-0.497929	0.0257699	PnsL2	PsbQ-like 2
AT1G14190	-0.516318	0.363954	-1.4142	0.0341272	-1.078	0.151927	AT1G14190	Glucose-methanol-choline (GMC) oxidoreductase family protein
AT1G14250	1.19158	0.176554	1.06608	0.00188721	0.292202	0.643906	AT1G14250	GDA1/CD39 nucleoside phosphatase family protein
AT1G14280	-0.67744	0.0180421	-1.19893	4.79749e-07	-1.15825	0.00138825	PKS2	phytochrome kinase substrate 2
AT1G14290	-0.253586	0.680526	-0.308044	0.217234	-0.683488	0.0389592	SBH2	sphingoid base hydroxylase 2
AT1G14340	-0.304624	0.134816	0.0621602	0.711473	0.524402	0.000276797	AT1G14340	RNA-binding (RRM/RBD/RNP motifs) family protein
AT1G14345	-0.33363	0.00135201	-0.678878	8.98562e-07	-0.899891	4.28566e-05	AT1G14345	NAD(P)-linked oxidoreductase superfamily protein
AT1G14350	-0.203875	0.211418	-1.10607	9.10237e-11	-0.823408	0.0145749	FLP	Duplicated homeodomain-like superfamily protein
AT1G14360	0.833385	7.16472e-05	0.720488	9.90579e-05	-0.146942	0.657018	UTR3	UDP-galactose transporter 3
AT1G14370	0.586067	0.0781129	1.32851	3.97959e-08	0.475122	0.0325604	APK2A	protein kinase 2A
AT1G14390	-0.477797	0.54007	-1.00562	0.256884	-3.93569	0.000236917	AT1G14390	Leucine-rich repeat protein kinase family protein
AT1G14420	-2.92559	0	-1.12657	0	-4.59323	0.0198101	AT59	Pectate lyase family protein
AT1G14430	-1.4451	0.00173364	-1.03973	0.10279	-1.3158	0.108299	AT1G14430	glyoxal oxidase-related protein
AT1G14460	-0.199776	0.343339	-0.285396	0.154532	-0.758439	0.000666322	AT1G14460	AAA-type ATPase family protein
AT1G14520	0.160372	0.854497	-0.699673	0.0103756	-0.194816	0.786391	MIOX1	myo-inositol oxygenase 1
AT1G14540	1.88356	0.0321247	1.5842	0.263108	-2.45463	0.000235921	PER4	Peroxidase superfamily protein
AT1G14600	0.171942	0.667648	-0.511497	0.0433946	0.167291	0.578867	AT1G14600	Homeodomain-like superfamily protein
AT1G14700	-0.735079	6.31811e-05	-1.40031	6.40981e-12	-1.34262	0.00375621	PAP3	purple acid phosphatase 3
AT1G14730	-0.0969483	0.879033	-0.492776	0.355898	-1.13206	0.0249176	AT1G14730	Cytochrome b561/ferric reductase transmembrane protein family
AT1G14780	1.84631	0.000159358	1.67044	5.51743e-05	0.604975	0.106724	AT1G14780	MAC/Perforin domain-containing protein
AT1G14810	0.608313	0.000500881	0.314295	0.0869716	-0.192444	0.198413	AT1G14810	semialdehyde dehydrogenase family protein
AT1G14840	-0.0870436	0.782684	-0.627122	0.000824505	-0.278224	0.141423	MAP70-4	microtubule-associated proteins 70-4
AT1G14860	-0.676918	0.49706	2.01378	0.0010225	0.924958	0.115212	NUDT18	nudix hydrolase homolog 18
AT1G14870	1.39384	2.09676e-05	1.38432	0.237561	0.202289	0.784607	PCR2	PLANT CADMIUM RESISTANCE 2
AT1G14880	0.939736	0.231654	1.20682	0.102325	0.962426	0.0120473	PCR1	PLANT CADMIUM RESISTANCE 1
AT1G14970	-0.343372	0.359274	-0.332733	0.524979	-0.83155	0.0246771	AT1G14970	O-fucosyltransferase family protein
AT1G15080	-0.571563	0.0207384	-0.282168	0.253791	-0.116785	0.744229	LPP2	lipid phosphate phosphatase 2
AT1G15100	0.49897	0.115079	-0.5441	0.000121011	0.698039	0.000371895	RHA2A	RING-H2 finger A2A
AT1G15125	1.17569	0.0213855	4.17424	4.55072e-11	2.41615	9.23096e-13	AT1G15125	S-adenosyl-L-methionine-dependent methyltransferases superfamily protein
AT1G15140	-0.0508115	0.711903	-0.457376	0.000762025	-0.588911	7.9954e-05	AT1G15140	FAD/NAD(P)-binding oxidoreductase
AT1G15150	0.194577	0.849677	-1.01548	0.0508385	-1.28266	0.000571407	AT1G15150	MATE efflux family protein
AT1G15165	-0.20741	0.392672	-0.552864	0.0201863	-0.144423	0.578005	AT1G15165	RING/FYVE/PHD zinc finger superfamily protein
AT1G15180	-0.523975	1.27194e-07	-0.376009	0.0131593	-0.421915	0.00300254	AT1G15180	MATE efflux family protein
AT1G15260	-0.377884	0.159725	-1.30086	5.48311e-08	-0.557485	0.205148	AT1G15260	LOW protein: ATP-dependent RNA helicase-like protein
AT1G15410	-0.757159	0.000131537	-0.860128	0.01477	0.206217	0.534948	AT1G15410	aspartate-glutamate racemase family
AT1G15415	2.02168	0.148051	2.81449	0.00787578	0.157154	0.917442	AT1G15415	late embryogenesis abundant-like protein
AT1G15520	1.46215	9.74901e-06	2.48947	5.48365e-05	-1.41213	0.138758	ABCG40	pleiotropic drug resistance 12
AT1G15550	-1.78652	0.000141775	-0.539234	0.466921	-0.323297	0.706551	GA3OX1	gibberellin 3-oxidase 1
AT1G15570	0.0859175	0.914522	0.0634793	0.950565	-1.47536	0.00903422	CYCA2
AT1G15670	0.788092	0.168043	1.80673	4.36883e-08	0.0530713	0.94537	AT1G15670	Galactose oxidase/kelch repeat superfamily protein
AT1G15710	0.224365	0.427626	-0.583694	1.24014e-05	-0.356914	0.18909	AT1G15710	prephenate dehydrogenase family protein
AT1G15790	0.641389	0.0818352	0.91274	1.03496e-05	0.670219	0.00685962	AT1G15790	mediator of RNA polymerase II transcription subunit 15a-like protein
AT1G15820	-0.289374	0.410906	-0.792036	0.00080052	-1.22086	7.95504e-10	LHCB6	light harvesting complex photosystem II subunit 6
AT1G15830	-0.89598	0.124607	-1.00775	0.182212	-1.35334	0.0246279	AT1G15830	hypothetical protein
AT1G15910	-0.256155	0.188024	-0.540696	0.000480058	-0.31306	0.0973005	FDM1	XH/XS domain-containing protein
AT1G15950	0.502897	3.28888e-05	0.314057	0.00785992	0.241136	0.183017	CCR1	cinnamoyl coa reductase 1
AT1G15960	-0.134268	0.682929	-0.814619	0.00360732	-0.0447746	0.886443	NRAMP6	NRAMP metal ion transporter 6
AT1G15980	-0.291575	0.0256365	-0.672239	1.66545e-09	-0.511341	0.0175658	PnsB1	NDH-dependent cyclic electron flow 1
AT1G16020	0.0288585	0.937603	-0.509864	0.000186255	-0.191357	0.435735	AT1G16020	vacuolar fusion protein (DUF1712)
AT1G16060	0.586574	0.0453223	-0.54366	0.0546089	-0.515191	0.0342912	ADAP	ARIA-interacting double AP2 domain protein
AT1G16110	0.217962	0.490967	0.517949	0.00124925	0.0521644	0.869783	WAKL6	wall associated kinase-like 6
AT1G16170	-0.773128	1.73191e-05	-0.376527	0.156288	-0.30198	0.0551376	AT1G16170	ephrin-A3 protein
AT1G16300	0.753854	0.0280821	0.52699	0.0467631	0.422108	0.117771	GAPCP-2	glyceraldehyde-3-phosphate dehydrogenase of plastid 2
AT1G16370	3.73	4.83989e-11	2.85934	0.00170288	-0.775481	0.320546	OCT6	organic cation/carnitine transporter 6
AT1G16390	-0.590592	0.227728	-1.56106	0.0109337	-2.98678	1.58731e-08	OCT3	organic cation/carnitine transporter 3
AT1G16410	0.293162	0.358924	-0.582392	0.00294642	-0.489826	0.039957	CYP79F1	cytochrome p450 79f1
AT1G16420	1.94805	0.00107976	2.67285	5.03506e-12	0.567142	0.433002	MC8	metacaspase 8
AT1G16500	1.21097	5.06324e-05	0.347615	0.16648	1.5813	1.15424e-16	AT1G16500	filamentous hemagglutinin transporter
AT1G16515	0.0144041	0.991279	-0.833121	0.0162354	0.743372	0.141464	AT1G16515	transmembrane protein
AT1G16630	-0.329048	0.714886	-0.955586	0.304928	-2.3287	0.0229034	AT1G16630	transmembrane protein
AT1G16670	0.740463	7.31697e-05	0.488034	0.00503897	0.18898	0.616884	AT1G16670	Protein kinase superfamily protein
AT1G16750	-0.103687	0.750129	-0.876851	0.000268718	-0.583774	0.0240075	AT1G16750	GPI-anchored adhesin-like protein, putative (Protein of unknown function, DUF547)
AT1G16780	-0.257805	0.129459	-0.603409	0.0540731	-0.568438	0.0355306	VHP2
AT1G16920	-0.248685	0.415975	-0.56828	0.039083	-0.90244	2.6992e-05	RABA1b	RAB GTPase homolog A1B
AT1G17020	0.602118	0.653733	-0.242741	0.920886	1.31674	0.0135838	SRG1	senescence-related gene 1
AT1G17140	-0.540032	0.00238002	-1.06856	1.51166e-05	-1.02825	0.0115649	ICR1	interactor of constitutive active rops 1
AT1G17147	0.326599	0.64908	1.36959	0.000727928	-0.642895	0.305292	AT1G17147	VQ motif-containing protein
AT1G17180	0.0203772	0.994539	-0.467724	0.849808	-2.64702	0.0176765	GSTU25	glutathione S-transferase TAU 25
AT1G17190	-0.432989	0.395795	-1.31008	0.00123879	-0.928811	0.211512	GSTU26	glutathione S-transferase tau 26
AT1G17200	-0.418368	2.38234e-05	-0.793593	5.3878e-05	-0.596093	0.0116292	AT1G17200	Uncharacterized protein family (UPF0497)
AT1G17240	0.238004	0.736112	0.143644	0.775714	0.636484	0.0424983	RLP2	receptor like protein 2
AT1G17290	0.474403	0.000242246	0.555971	0.000538545	-0.0942197	0.745194	AlaAT1	alanine aminotransferas
AT1G17340	0.504799	0.0146487	0.260298	0.234065	0.0942591	0.639109	AT1G17340	Phosphoinositide phosphatase family protein
AT1G17380	3.90967	5.64083e-70	3.33771	1.30705e-26	0.438288	0.525049	JAZ5	jasmonate-zim-domain protein 5
AT1G17420	3.09835	1.35579e-52	1.7213	3.69599e-10	-0.329713	0.74037	LOX3	lipoxygenase 3
AT1G17450	0.234761	0.0979647	0.261361	0.0221073	0.557516	9.28048e-07	AT1G17450	B-block binding subunit of TFIIIC
AT1G17500	0.832384	2.6474e-05	0.918499	1.98854e-14	0.277271	0.383317	AT1G17500	ATPase E1-E2 type family protein / haloacid dehalogenase-like hydrolase family protein
AT1G17510	0.147608	0.697876	0.500987	0.0417935	0.30601	0.271949	AT1G17510	hypothetical protein
AT1G17620	1.21771	0.167076	1.24498	7.56338e-07	-0.651974	0.213363	AT1G17620	Late embryogenesis abundant (LEA) hydroxyproline-rich glycoprotein family
AT1G17650	-0.440711	0.00479827	-0.855643	1.06028e-06	-0.671524	0.00187235	GLYR2	glyoxylate reductase 2
AT1G17700	-0.237511	0.751	-1.54113	0.0158119	-2.60962	0.00218603	PRA1.F1	prenylated RAB acceptor 1.F1
AT1G17710	-1.84949	2.76e-07	1.33106	0.301523	3.19163	0.000808831	PEPC1	Pyridoxal phosphate phosphatase-related protein
AT1G17745	1.18642	9.15337e-11	1.42158	1.75284e-10	1.17028	7.00546e-06	PGDH	D-3-phosphoglycerate dehydrogenase
AT1G17750	2.39937	7.05874e-24	1.57391	4.04791e-09	-0.253119	0.63052	PEPR2	PEP1 receptor 2
AT1G17830	1.0898	0.00633516	0.815631	0.00374979	0.165634	0.854157	AT1G17830	hypothetical protein (DUF789)
AT1G17840	-0.266909	0.0435846	-0.821849	8.2232e-07	-0.0892453	0.798572	ABCG11	white-brown complex-like protein
AT1G17850	-0.560995	0.00242061	-0.494684	0.0174621	-0.0175442	0.95642	AT1G17850	Rhodanese/Cell cycle control phosphatase superfamily protein
AT1G17860	0.261803	0.586078	0.437233	0.218666	0.791485	0.0088898	AT1G17860	Kunitz family trypsin and protease inhibitor protein
AT1G17870	-0.0182483	0.976204	-0.793735	0.00390456	-0.258628	0.563931	EGY3	ethylene-dependent gravitropism-deficient and yellow-green-like 3
AT1G17890	0.51885	0.000228034	0.356457	0.0509531	-0.227893	0.354947	GER2	NAD(P)-binding Rossmann-fold superfamily protein
AT1G17920	-0.29787	0.660696	-0.991542	0.00505045	-0.458269	0.494261	HDG12	homeodomain GLABROUS 12
AT1G17970	-0.575132	0.00822277	-0.492863	0.0325867	-0.639714	3.60282e-05	AT1G17970	RING/U-box superfamily protein
AT1G18060	-0.239877	0.15799	-0.581444	6.82135e-07	-0.276116	0.193255	AT1G18060	microbial collagenase
AT1G18075	0.213961	0.712244	-0.727334	0.00288242	0.604297	0.128827	MIR159B
AT1G18090	-0.107702	0.787085	-0.587438	0.0141245	-0.205608	0.456776	AT1G18090	5'-3' exonuclease family protein
AT1G18170	-0.247953	0.0683036	-0.614387	2.83384e-06	-0.617443	6.13594e-05	AT1G18170	FKBP-like peptidyl-prolyl cis-trans isomerase family protein
AT1G18250	-0.617646	0.173575	-1.22391	0.0420101	-2.45005	0.00193875	ATLP-1	Pathogenesis-related thaumatin superfamily protein
AT1G18265	-0.321838	0.369424	-0.739901	0.000273176	-0.917372	0.000376151	AT1G18265	zein-binding protein (Protein of unknown function, DUF593)
AT1G18300	0.587231	0.0108526	1.20489	3.12469e-11	-1.90996	4.77769e-07	NUDT4	nudix hydrolase homolog 4
AT1G18330	-0.974199	0.0381991	-0.252144	0.558756	-1.7037	0.0025485	EPR1	Homeodomain-like superfamily protein
AT1G18360	-0.0634619	0.853812	-0.490932	0.00716958	-0.58854	7.48249e-05	AT1G18360	alpha/beta-Hydrolases superfamily protein
AT1G18370	-0.0513985	0.966461	-0.40368	0.557274	-2.30752	0.00199183	HIK	ATP binding microtubule motor family protein
AT1G18400	-1.0652	0.00107735	-0.942011	9.75707e-05	-1.77605	0.00127251	BEE1	BR enhanced expression 1
AT1G18480	0.304078	0.0250156	0.537979	0.000630488	0.142111	0.532025	SLP2	Calcineurin-like metallo-phosphoesterase superfamily protein
AT1G18500	0.380613	5.08349e-07	0.56187	2.17341e-07	0.304294	3.53319e-06	MAML-4	methylthioalkylmalate synthase-like 4
AT1G18550	-0.319904	0.53783	-0.911818	0.00682823	-0.644323	0.437478	AT1G18550	ATP binding microtubule motor family protein
AT1G18570	-0.0978649	0.847958	1.07474	1.00717e-12	0.226432	0.553859	MYB51	myb domain protein 51
AT1G18590	1.03576	0.000461383	-0.219589	0.33436	0.253587	0.19969	SOT17	sulfotransferase 17
AT1G18620	-0.807838	0.0299027	-1.00132	3.04087e-06	-0.931653	0.0575479	TRM3	LONGIFOLIA protein
AT1G18650	-0.701291	0.00297217	-0.707136	0.000147989	-0.712961	0.031223	PDCB3	plasmodesmata callose-binding protein 3
AT1G18710	2.19372	1.73961e-11	1.98012	0.000488256	2.19268	5.61332e-12	MYB47	myb domain protein 47
AT1G18730	-0.157049	0.372346	-0.5134	2.65883e-05	-0.174631	0.424153	PnsB4	NDH dependent flow 6
AT1G18740	0.429768	0.313824	0.508565	0.011525	-0.296996	0.259435	AT1G18740	ROH1, putative (DUF793)
AT1G18745	0.217905	0.648209	0.509328	0.0274407	0.41969	0.169218	AT1G18745
AT1G18840	-0.282066	0.0666456	-0.356833	0.239338	-0.777687	0.00246959	IQD30	IQ-domain 30
AT1G18860	0.877586	0.682961	-0.0669961	0.974262	1.35372	0.0268299	WRKY61	WRKY DNA-binding protein 61
AT1G18870	1.06585	0.00727198	-0.513089	0.459553	-0.754423	0.512716	ICS2	isochorismate synthase 2
AT1G18880	-0.678918	0.00024956	-0.277981	0.300748	0.026373	0.949842	NRT1.9	Major facilitator superfamily protein
AT1G18890	0.304083	0.302047	0.671954	0.000185237	-0.122401	0.615707	CDPK1	calcium-dependent protein kinase 1
AT1G19020	1.76604	5.95794e-05	1.54452	0.000621099	-1.01436	0.0378744	AT1G19020	CDP-diacylglycerol-glycerol-3-phosphate 3-phosphatidyltransferase
AT1G19050	-0.858229	0.00288443	-0.351162	0.144486	-0.382606	0.372376	ARR7	response regulator 7
AT1G19130	0.23544	0.234513	0.517653	0.000225071	0.310311	0.0566236	AT1G19130	RmlC-like jelly roll fold protein
AT1G19150	-0.411316	0.000535306	-0.857969	8.92882e-10	-0.769824	0.00051124	Lhca6	PSI type II chlorophyll a/b-binding protein (Lhca2*1)
AT1G19160	1.44888	0.0410226	0.941403	0.253722	-1.24871	0.186381	AT1G19160	F-box family protein
AT1G19180	2.9846	8.98248e-31	1.35961	0.0185543	-0.592297	0.363756	JAZ1	jasmonate-zim-domain protein 1
AT1G19200	0.208626	0.859952	-0.0622905	0.973699	1.25399	0.0394019	AT1G19200	cyclin-dependent kinase, putative (DUF581)
AT1G19250	0.200215	0.954377	1.14102	0.357907	-1.6869	0.0181399	FMO1	flavin-dependent monooxygenase 1
AT1G19270	0.419474	0.00379432	0.571258	0.000857493	0.0547801	0.873905	DA1	DA1
AT1G19300	1.59379	1.14436e-19	1.07553	3.90864e-08	-0.175142	0.738995	PARVUS	Nucleotide-diphospho-sugar transferases superfamily protein
AT1G19310	0.524972	0.00312839	0.376345	0.0692784	-0.0982131	0.779147	AT1G19310	RING/U-box superfamily protein
AT1G19340	-0.372692	0.322425	-0.718859	0.00587373	-0.916103	0.000470025	AT1G19340	Methyltransferase MT-A70 family protein
AT1G19350	-0.469626	1.4162e-08	-0.793704	1.15352e-05	-0.971292	1.82439e-06	BES1	Brassinosteroid signaling positive regulator (BZR1) family protein
AT1G19380	1.56902	1.2334e-05	2.11255	2.01163e-12	-0.86436	0.0213877	AT1G19380	sugar, putative (DUF1195)
AT1G19396	-0.0910764	0.90098	0.11953	0.82487	0.844089	0.0204912	AT1G19396	hypothetical protein
AT1G19440	-0.111903	0.814898	-0.683294	0.0535703	-1.21162	0.000442657	KCS4	3-ketoacyl-CoA synthase 4
AT1G19570	2.17417	1.12414e-11	1.54961	8.63487e-07	0.810856	0.12827	DHAR1	dehydroascorbate reductase
AT1G19580	0.599226	4.48479e-06	0.187922	0.197718	-0.0233232	0.916094	GAMMA CA1	gamma carbonic anhydrase 1
AT1G19610	0.846858	0.381032	2.08167	0.000626175	2.36268	5.35405e-08	PDF1.4	defensin-like protein
AT1G19640	2.05387	3.14876e-12	1.52129	2.65824e-08	-0.53481	0.631347	JMT	jasmonic acid carboxyl methyltransferase
AT1G19670	2.6938	5.85692e-24	2.38129	8.83761e-22	1.37873	0.00020211	CLH1	chlorophyllase 1
AT1G19680	0.581726	0.00135927	0.348713	0.0110185	0.234024	0.186805	AT1G19680	RING/U-box superfamily protein
AT1G19770	0.0485232	0.94003	0.364622	0.00121257	-0.524169	0.000172731	PUP14	purine permease 14
AT1G19840	-1.03436	0.0214003	-0.865624	0.122677	0.080563	0.925921	AT1G19840	SAUR-like auxin-responsive protein family
AT1G19960	0.285065	0.34649	-0.0415371	0.912257	0.56446	0.0107421	AT1G19960	transcription factor
AT1G20010	-0.697949	7.89511e-05	-1.66343	2.10562e-11	-1.63089	0.000219567	TUB5	tubulin beta-5 chain
AT1G20020	-0.197988	0.0624433	-0.515257	1.08599e-05	-0.465741	0.00178572	FNR2	ferredoxin-NADP[ ]-oxidoreductase 2
AT1G20070	0.282901	0.583468	-1.17455	1.41783e-06	0.0277563	0.957498	AT1G20070	hypothetical protein
AT1G20160	-0.0966269	0.849768	0.667397	0.0413174	0.504391	0.0935647	ATSBT5.2	Subtilisin-like serine endopeptidase family protein
AT1G20190	-1.00616	2.6996e-06	-2.7613	8.02964e-24	-3.28595	2.52855e-07	EXPA11	expansin 11
AT1G20310	2.08038	4.96566e-05	1.97272	0.00152484	-0.692558	0.302794	AT1G20310	syringolide-induced protein
AT1G20340	-0.269881	0.0243661	-0.625262	3.21106e-08	-0.721521	0.00025978	DRT112	Cupredoxin superfamily protein
AT1G20350	0.217561	0.747752	0.899685	0.00985828	0.0278854	0.952501	TIM17-1	translocase inner membrane subunit 17-1
AT1G20390	-0.386284	0.321689	-0.269194	0.323028	-0.647652	8.46824e-05	AT1G20390	transposable_element_gene
AT1G20470	-0.768511	0.109085	-0.889848	8.0777e-05	-0.481377	0.299313	AT1G20470	SAUR-like auxin-responsive protein family
AT1G20510	2.08346	6.7161e-55	1.60536	2.08281e-22	0.151913	0.714957	OPCL1	OPC-8:0 CoA ligase1
AT1G20610	-0.337406	0.702626	-0.591824	0.611905	-1.39087	0.0478909	CYCB2
AT1G20620	0.381228	0.127481	0.72236	1.403e-05	0.497793	6.83877e-06	CAT3	catalase 3
AT1G20693	0.142167	0.183064	0.0115423	0.945962	0.701043	2.88538e-19	HMGB2	high mobility group B2
AT1G20823	0.235894	0.472464	0.0845883	0.820716	-0.963431	0.000351124	AT1G20823	RING/U-box superfamily protein
AT1G20850	-0.0286505	0.97411	-0.516161	0.0218008	-0.958003	0.0442289	XCP2	xylem cysteine peptidase 2
AT1G20870	-0.680842	0.202412	-1.04731	0.0191167	-0.865219	0.130207	AT1G20870	HSP20-like chaperones superfamily protein
AT1G21000	-0.051729	0.868219	0.657861	9.88646e-05	0.851011	0.000677567	AT1G21000	PLATZ transcription factor family protein
AT1G21050	0.262324	0.287769	0.820412	0.000312779	1.11788	3.15643e-06	AT1G21050	MIZU-KUSSEI-like protein (Protein of unknown function, DUF617)
AT1G21070	-0.270648	0.468999	-0.647202	0.0353709	-1.79007	2.15008e-08	AT1G21070	Nucleotide-sugar transporter family protein
AT1G21100	1.01696	0.0385632	2.1453	4.81168e-16	1.48723	0.000628603	IGMT1	O-methyltransferase family protein
AT1G21110	0.597055	0.277423	1.484	0.000126415	0.212637	0.774937	IGMT3	O-methyltransferase family protein
AT1G21120	0.807258	0.140251	1.31385	0.000272187	-0.692831	0.358962	IGMT2	O-methyltransferase family protein
AT1G21130	-0.174771	0.712936	1.09425	8.59233e-14	0.364428	0.37597	IGMT4	O-methyltransferase family protein
AT1G21150	-0.254165	0.522402	-1.09974	0.00222137	-0.37958	0.341877	AT1G21150	Mitochondrial transcription termination factor family protein
AT1G21240	0.909058	0.0441621	1.50619	0.000447263	1.11652	0.000235893	WAK3	wall associated kinase 3
AT1G21250	0.897789	1.07074e-11	0.458416	0.053945	0.46559	0.0257699	WAK1	cell wall-associated kinase
AT1G21310	0.715086	0.157424	2.90829	1.90484e-09	1.13237	1.50742e-06	EXT3	extensin 3
AT1G21370	0.579234	0.00460538	0.698835	3.78435e-06	0.156862	0.56927	AT1G21370	transmembrane protein
AT1G21390	0.752025	0.00119277	0.383921	0.0820752	0.485945	0.0892835	emb2170	embryo defective 2170
AT1G21460	-0.117946	0.83207	0.363194	0.0302762	0.655329	0.000816124	SWEET1	Nodulin MtN3 family protein
AT1G21500	-0.540686	0.19939	-0.755914	2.38085e-07	-1.51384	4.1442e-10	AT1G21500	hypothetical protein
AT1G21540	0.0497408	0.917498	-0.710084	0.0821176	-1.07003	5.83939e-05	AT1G21540	AMP-dependent synthetase and ligase family protein
AT1G21550	0.69183	0.0436166	1.30667	0.00166194	0.259456	0.647805	AT1G21550	Calcium-binding EF-hand family protein
AT1G21680	-0.428873	0.0506756	-0.355752	0.0648446	-0.58987	0.00029504	AT1G21680	DPP6 N-terminal domain-like protein
AT1G21750	0.947527	7.45977e-05	0.880202	7.50442e-05	-0.106812	0.673633	PDIL1-1	PDI-like 1-1
AT1G21880	-0.225183	0.119025	-0.607971	0.0382825	-0.932734	0.0022832	LYM1	lysm domain GPI-anchored protein 1 precursor
AT1G21900	0.640805	3.13165e-05	0.648198	1.76834e-07	0.279901	0.215828	p24delta5	emp24/gp25L/p24 family/GOLD family protein
AT1G21910	-0.663928	0	1.49198	0.111251	-3.6651	3.67109e-05	DREB26	Integrase-type DNA-binding superfamily protein
AT1G21920	-0.754374	0.0010686	0.463474	0.2457	0.16097	0.52427	AT1G21920	Histone H3 K4-specific methyltransferase SET7/9 family protein
AT1G22150	1.45045	0	0.16164	0.956338	5.29223	0.0220894	SULTR1
AT1G22160	-0.195285	0.583408	-0.50205	0.025237	0.264595	0.134829	AT1G22160	senescence-associated family protein (DUF581)
AT1G22180	0.527317	0.0313132	0.740866	3.78435e-06	0.408055	0.149972	AT1G22180	Sec14p-like phosphatidylinositol transfer family protein
AT1G22190	-0.612674	0.134349	0.221672	0.633025	-0.8473	8.71227e-08	AT1G22190	Integrase-type DNA-binding superfamily protein
AT1G22330	-0.694463	0.295256	-1.84633	0.000456839	-1.79597	0.0321947	AT1G22330	RNA-binding (RRM/RBD/RNP motifs) family protein
AT1G22360	-0.0638087	0.799242	0.866171	0.000201835	0.707188	0.000104934	UGT85A2	UDP-glucosyl transferase 85A2
AT1G22410	0.590686	2.19928e-07	0.750081	6.08815e-06	-0.292976	0.40478	AT1G22410	Class-II DAHP synthetase family protein
AT1G22480	2.15655	0	3.52165	0.00288242	2.70522	0.123495	AT1G22480	Cupredoxin superfamily protein
AT1G22550	-0.0222906	0.975555	-0.814786	0.100918	-2.19113	3.02198e-06	AT1G22550	Major facilitator superfamily protein
AT1G22590	-0.267819	0.116205	-0.828734	1.13815e-05	-0.908802	0.000788715	AGL87	AGAMOUS-like 87
AT1G22690	-1.09546	0.0115824	-0.279663	0.669663	-1.48922	0.0528077	AT1G22690	Gibberellin-regulated family protein
AT1G22740	-0.382392	0.558377	-0.78442	0.000118321	-0.557622	0.058109	RABG3B	RAB GTPase homolog G3B
AT1G22810	2.13519	0	0.316099	0	-4.99275	0.00887093	AT1G22810	Integrase-type DNA-binding superfamily protein
AT1G22840	0.208443	0.192335	0.536367	0.00227746	-0.122776	0.533985	CYTC-1	CYTOCHROME C-1
AT1G22910	0.0538621	0.894823	0.539741	0.000189321	0.0191885	0.933751	AT1G22910	RNA-binding (RRM/RBD/RNP motifs) family protein
AT1G22930	-0.0223294	0.937147	0.342528	0.163253	0.542185	0.00594877	AT1G22930	T-complex protein 11
AT1G22985	0.0623755	0.929924	-0.0248718	0.965005	0.771932	0.0210273	CRF7	Integrase-type DNA-binding superfamily protein
AT1G23000	-0.0532496	0.965941	-1.01733	0.0714443	-1.69819	0.00905089	AT1G23000	Heavy metal transport/detoxification superfamily protein
AT1G23020	-0.178365	0.690557	0.672417	0.000506128	0.405827	0.0036251	FRO3	ferric reduction oxidase 3
AT1G23030	-0.819745	0.0803585	0.31352	0.205937	-1.05475	0.0266157	AT1G23030	ARM repeat superfamily protein
AT1G23080	-0.740948	1.48979e-05	-1.17137	3.68631e-08	-1.31969	0.000234131	PIN7	Auxin efflux carrier family protein
AT1G23090	-0.123399	0.553386	0.548648	0.0107295	0.399329	0.129912	AST91	sulfate transporter 91
AT1G23110	-2.12917	0.00222481	1.68677	0.00335021	0.883039	0.476798	AT1G23110	fold protein
AT1G23120	-0.316239	0.645437	1.05991	0.0562636	1.44544	0.000835733	AT1G23120	Polyketide cyclase/dehydrase and lipid transport superfamily protein
AT1G23170	0.362412	0.115001	-0.0363827	0.940707	-0.752765	0.00299657	AT1G23170	transmembrane protein (Protein of unknown function DUF2359, transmembrane)
AT1G23205	-0.871525	0.00130349	-1.1285	1.13022e-05	-1.23931	0.0143887	AT1G23205	Plant invertase/pectin methylesterase inhibitor superfamily protein
AT1G23390	-0.723862	0.0198567	1.03093	6.24384e-06	-0.291983	0.309158	AT1G23390	Kelch repeat-containing F-box family protein
AT1G23440	0.440695	0.0236963	0.524409	0.0042446	0.251383	0.424388	AT1G23440	Peptidase C15, pyroglutamyl peptidase I-like protein
AT1G23480	-0.621527	0.263248	-0.592307	0.0275129	-0.873203	0.0620327	CSLA03	cellulose synthase-like A3
AT1G23530	-0.0415576	0.93503	-0.625973	0.0210742	-0.47619	0.175429	AT1G23530	transmembrane protein
AT1G23730	0.350678	0.326947	-0.23139	0.533895	0.963098	0.0023195	BCA3	beta carbonic anhydrase 3
AT1G23760	-0.640188	0.699108	-0.604944	0.63889	-2.64652	0.0440058	JP630	BURP domain-containing protein
AT1G23830	0.400859	0.0760877	0.604687	0.00201722	0.467889	0.0101849	AT1G23830	transmembrane protein
AT1G23840	0.191822	0.641003	0.856107	0.000412948	0.891696	3.4415e-05	AT1G23840	transmembrane protein
AT1G23850	2.29883	9.00619e-11	2.77818	6.97832e-34	2.1944	3.48047e-06	AT1G23850	transmembrane protein
AT1G23965	-2.85803	3.83211e-05	-2.98011	0.00414752	-3.29832	0.0543685	AT1G23965	transcription factor
AT1G24020	-0.685918	0.101711	-1.21993	0.00205284	-1.8253	0.0141504	MLP423	MLP-like protein 423
AT1G24070	3.60737	1.39831e-07	3.35558	1.98122e-09	2.62812	2.99807e-06	CSLA10	cellulose synthase-like A10
AT1G24090	1.15805	0.0223082	0.479193	0.497898	-0.19266	0.72095	AT1G24090	RNase H family protein
AT1G24100	0.675436	0.00202152	0.0964404	0.584131	0.140156	0.43269	UGT74B1	UDP-glucosyl transferase 74B1
AT1G24140	1.30838	5.46396e-06	1.20197	1.47224e-07	-0.628403	0.137116	AT1G24140	Matrixin family protein
AT1G24145	1.26601	7.70907e-05	1.41968	3.66138e-11	0.508079	0.203184	AT1G24145	transmembrane protein
AT1G24147	1.1126	4.79234e-39	0.330193	0.198876	-0.423517	0.119653	AT1G24147	transmembrane protein
AT1G24148	0.505233	0.000277265	-0.0506221	0.799052	0.313996	0.10942	AT1G24148	hypothetical protein
AT1G24150	0.392123	0.354389	0.648599	0.0143654	-0.486129	0.0502729	FH4	formin homologue 4
AT1G24170	-0.278467	0.623937	-0.221526	0.38621	-1.24864	0.021379	LGT9	Nucleotide-diphospho-sugar transferases superfamily protein
AT1G24280	-0.155661	0.552415	-0.513784	0.0154511	0.0270018	0.957185	G6PD3	glucose-6-phosphate dehydrogenase 3
AT1G24290	-0.54575	0.0293315	-0.328863	0.398507	-0.093547	0.785214	AT1G24290	AAA-type ATPase family protein
AT1G24330	0.598193	0.0161528	0.108371	0.713134	-0.0924551	0.702979	AT1G24330	ARM repeat superfamily protein
AT1G24470	-0.116464	0.841495	-0.846436	0.00519815	0.0476259	0.937228	KCR2	beta-ketoacyl reductase 2
AT1G24530	-0.576401	0.198191	0.862671	0.0127485	0.198626	0.599696	AT1G24530	Transducin/WD40 repeat-like superfamily protein
AT1G24575	0.178274	0.556647	1.00519	2.46124e-08	1.01333	3.6947e-12	AT1G24575	DEAD-box ATP-dependent RNA helicase-like protein
AT1G24580	0.472641	0.555283	-0.127488	0.77919	0.78929	0.0453299	AT1G24580	RING/U-box superfamily protein
AT1G24735	0.711882	0.0318804	-0.316925	0.504362	-0.208975	0.705917	AT1G24735	S-adenosyl-L-methionine-dependent methyltransferases superfamily protein
AT1G24764	-0.136426	0.565084	-0.406117	0.0775391	-0.527874	0.0174398	MAP70-2	microtubule-associated proteins 70-2
AT1G25220	1.47807	5.39111e-33	1.37215	1.56814e-20	0.216837	0.706381	ASB1	anthranilate synthase beta subunit 1
AT1G25230	-0.876525	0.0757375	-1.19235	6.2006e-08	-0.778911	0.0407993	AT1G25230	Calcineurin-like metallo-phosphoesterase superfamily protein
AT1G25275	-0.0701354	0.847359	0.591671	1.06757e-07	0.187613	0.334673	AT1G25275	thionin-like protein
AT1G25370	0.952494	0.000144966	1.36667	1.61827e-05	0.0209145	0.974922	AT1G25370	hypothetical protein (DUF1639)
AT1G25400	0.76279	0.157771	1.77053	0.00692155	-0.700879	0.214278	AT1G25400	transmembrane protein
AT1G25422	3.03414	0.0075483	2.22268	0.0562946	-0.303614	0.862229	AT1G25422	hypothetical protein
AT1G25450	-0.994262	0.0548469	-1.0353	0.0660934	-2.20952	0.000130154	KCS5	3-ketoacyl-CoA synthase 5
AT1G25500	1.54847	3.34419e-11	1.12355	3.41055e-13	0.257096	0.549281	AT1G25500	Plasma-membrane choline transporter family protein
AT1G25510	0.817863	0.184583	0.19067	0.861864	-1.48725	0.0435433	AT1G25510	Eukaryotic aspartyl protease family protein
AT1G25520	0.0625489	0.849677	0.492809	0.00903099	0.64568	0.00796247	AT1G25520	Uncharacterized protein family (UPF0016)
AT1G25530	-0.660466	0.0968168	-0.430973	0.267622	-1.08953	0.00966961	AT1G25530	Transmembrane amino acid transporter family protein
AT1G25550	-0.587286	0.0609077	0.607594	0.00191056	-0.053806	0.835926	AT1G25550	myb-like transcription factor family protein
AT1G25560	-0.042544	0.93503	1.45307	1.21986e-13	-0.143374	0.635956	TEM1	AP2/B3 transcription factor family protein
AT1G26208	-0.0405175	0.972712	-1.36713	0.0153837	-2.12529	0.0126908	AT1G26208	Natural antisense transcript overlaps with AT1G26210
AT1G26230	-0.412789	0.00567721	-0.631523	6.48495e-05	-0.350618	0.0997503	Cpn60beta4	TCP-1/cpn60 chaperonin family protein
AT1G26250	1.74073	0.245706	5.71383	2.0589e-07	4.34959	4.5183e-12	AT1G26250	Proline-rich extensin-like family protein
AT1G26390	-0.0969718	0.961915	0.751447	0.495897	2.31307	5.37269e-18	AT1G26390	FAD-binding Berberine family protein
AT1G26420	1.24801	0.0392539	1.03303	0.349901	-0.600837	0.343394	AT1G26420	FAD-binding Berberine family protein
AT1G26560	-0.216778	0.362007	-0.310406	0.107909	-0.778371	0.00213117	BGLU40	beta glucosidase 40
AT1G26570	-0.335075	0.160223	-0.636761	0.0336163	-1.13633	0.0004408	UGD1	UDP-glucose dehydrogenase 1
AT1G26690	0.688542	0.00012536	0.419576	0.0389568	0.228687	0.292803	AT1G26690	emp24/gp25L/p24 family/GOLD family protein
AT1G26730	1.01304	6.03848e-05	1.5931	6.42395e-09	-0.0409911	0.939415	AT1G26730	EXS (ERD1/XPR1/SYG1) family protein
AT1G26761	-0.34592	0.086291	-0.717526	9.32539e-06	-0.505495	0.0526755	AT1G26761	Arabinanase/levansucrase/invertase
AT1G26770	0.179068	0.798741	-0.279687	0.301303	-1.7516	4.80207e-08	EXPA10	expansin A10
AT1G26840	0.367961	0.512589	0.876952	0.0320679	0.117963	0.879955	ORC6	origin recognition complex protein 6
AT1G26930	0.711234	0.234633	1.14954	0.0075568	0.6441	0.147996	AT1G26930	Galactose oxidase/kelch repeat superfamily protein
AT1G26960	-0.117929	0.837451	0.520147	0.0548717	0.827174	0.00103219	AtHB23	homeobox protein 23
AT1G27020	-0.213365	0.76979	1.19764	0.25046	1.9262	2.49353e-08	AT1G27020	plant/protein
AT1G27030	0.0802365	0.886007	-0.607018	0.205198	-0.897268	0.0139057	AT1G27030	hypothetical protein
AT1G27120	-0.508695	0.107655	-1.25635	2.4664e-06	-1.36133	0.00492483	AT1G27120	Galactosyltransferase family protein
AT1G27130	0.698125	0.000335969	1.07286	5.25696e-06	0.217326	0.496919	GSTU13	glutathione S-transferase tau 13
AT1G27210	-0.709894	0.0352134	0.111612	0.80771	-0.160277	0.705917	AT1G27210	ARM repeat superfamily protein
AT1G27290	-0.383981	0.331043	0.583972	0.0104555	0.0594829	0.733648	AT1G27290	transmembrane protein
AT1G27330	0.928778	1.28983e-08	0.582181	0.00249117	-0.263883	0.345331	AT1G27330	Ribosome associated membrane protein RAMP4
AT1G27350	0.785967	1.38375e-09	0.583342	0.000458209	-0.000145833	0.999521	AT1G27350	Ribosome associated membrane protein RAMP4
AT1G27460	-0.507507	0.368021	-0.640376	0.018871	-0.693217	0.142685	NPGR1	no pollen germination related 1
AT1G27660	-0.1907	0.432524	-0.522687	0.0197528	-0.523824	0.0281953	AT1G27660	basic helix-loop-helix (bHLH) DNA-binding superfamily protein
AT1G27730	1.60242	1.76432e-06	1.9468	2.09998e-07	-0.974622	0.0417275	STZ	salt tolerance zinc finger
AT1G27770	0.681044	0.00372176	0.770636	8.59004e-06	-0.264282	0.301468	ACA1	autoinhibited Ca2 -ATPase 1
AT1G27940	-0.105777	0.927403	-0.999387	0.00669359	-1.541	0.0009949	ABCB13	P-glycoprotein 13
AT1G27950	-0.448097	0.00108028	-1.11719	4.55157e-17	-1.29044	0.00022595	LTPG1	glycosylphosphatidylinositol-anchored lipid protein transfer 1
AT1G27960	-0.131907	0.760376	0.466018	0.117782	0.66371	0.00106684	ECT9	evolutionarily conserved C-terminal region 9
AT1G27980	0.404929	0.142309	1.11573	1.85367e-11	0.919594	0.000345007	DPL1	dihydrosphingosine phosphate lyase
AT1G28050	0.529848	1.78289e-05	0.219648	0.143426	-0.00690104	0.980164	BBX13	B-box type zinc finger protein with CCT domain-containing protein
AT1G28100	-0.482843	0.0619217	-0.340282	0.28158	-0.691162	0.0159775	AT1G28100	hypothetical protein
AT1G28130	-1.11315	0.0212891	-1.40909	0.159314	-0.125256	0.916447	GH3.17	Auxin-responsive GH3 family protein
AT1G28190	1.07023	0.000471325	1.39719	0.0283676	0.301416	0.673371	AT1G28190	hypothetical protein
AT1G28240	0.0406038	0.899975	0.0488119	0.769628	-0.507	0.000494383	AT1G28240	strawberry notch protein (DUF616)
AT1G28290	-0.643396	0.0466807	-1.11577	0.0850545	-1.84469	0.00897595	AGP31	arabinogalactan protein 31
AT1G28370	3.72179	4.09023e-22	3.76837	4.16363e-20	0.440044	0.399727	ERF11	ERF domain protein 11
AT1G28390	0.884362	0.0138878	0.766824	0.0418531	0.0790627	0.929639	AT1G28390	Protein kinase superfamily protein
AT1G28480	3.95453	3.80489e-33	3.26269	1.33046e-20	-0.277576	0.758234	GRX480	Thioredoxin superfamily protein
AT1G28530	-0.147843	0.668209	-0.471807	0.0197618	-0.666273	0.000121386	AT1G28530	deneddylase
AT1G28560	-0.212515	0.548682	-0.669265	0.000118965	-0.318392	0.272677	SRD2	snRNA activating complex family protein
AT1G28570	0.0250699	0.94692	0.0964789	0.736327	0.689944	5.19806e-06	AT1G28570	SGNH hydrolase-type esterase superfamily protein
AT1G28660	-0.498699	0.131153	-1.07634	2.03701e-05	0.0853396	0.884054	AT1G28660	GDSL-like Lipase/Acylhydrolase superfamily protein
AT1G28670	-0.520606	0.00486067	-0.544334	0.000572405	-0.138336	0.743795	ARAB-1	GDSL-like Lipase/Acylhydrolase superfamily protein
AT1G28680	0.394202	0.261729	0.775432	0.0496924	0.425222	0.282642	AT1G28680	HXXXD-type acyl-transferase family protein
AT1G29050	-0.112282	0.866366	0.265185	0.482746	0.545364	0.0490158	TBL38	TRICHOME BIREFRINGENCE-LIKE 38
AT1G29070	-0.526162	1.95593e-07	-0.563875	0.00115909	-0.720881	0.000558503	AT1G29070	Ribosomal protein L34
AT1G29120	-0.210007	0.161693	-0.565433	4.11302e-08	-0.291645	0.0182495	AT1G29120	Hydrolase-like protein family
AT1G29160	-0.031662	0.945341	-0.244462	0.33284	0.648661	0.0407138	AT1G29160	Dof-type zinc finger DNA-binding family protein
AT1G29170	-0.299654	0.331079	-0.577123	0.0285348	-0.427856	0.0964349	WAVE2	SCAR family protein
AT1G29280	0.206491	0.819889	0.55336	0.477656	1.54972	0.00023079	WRKY65	WRKY DNA-binding protein 65
AT1G29290	1.66312	0.0183101	2.08726	0.000184869	-0.936896	0.15125	AT1G29290	B-cell lymphoma 6 protein
AT1G29300	0.726143	0.00165695	-0.0856677	0.863734	-0.0447061	0.940526	UNE1	intracellular protein transporter, putative (DUF641)
AT1G29310	0.607264	2.52222e-06	0.576225	0.000621099	-0.485488	0.0888694	AT1G29310	SecY protein transport family protein
AT1G29330	1.66881	1.33719e-17	1.16131	1.16324e-08	0.391811	0.367802	ERD2	ER lumen protein retaining receptor family protein
AT1G29380	-0.0340646	0.960756	-0.404185	0.427227	-1.09683	0.0054072	AT1G29380	Carbohydrate-binding X8 domain superfamily protein
AT1G29390	-0.0617077	0.813302	-0.652348	7.25535e-06	-0.475588	0.00206433	COR314-TM2	cold regulated 314 thylakoid membrane 2
AT1G29395	0.271362	0.454148	-1.3461	2.12411e-08	-0.976725	0.00297974	COR413IM1	COLD REGULATED 314 INNER MEMBRANE 1
AT1G29430	-1.12077	0.000121272	-1.12005	0.000208449	-1.38764	0.052256	AT1G29430	SAUR-like auxin-responsive protein family
AT1G29440	-0.540914	0.0486888	-1.17558	0.0156677	-1.82091	0.0041272	SAUR63	SAUR-like auxin-responsive protein family
AT1G29450	-0.89768	0.00637934	-1.36843	0.00372737	-1.94672	0.00124473	AT1G29450	SAUR-like auxin-responsive protein family
AT1G29460	-0.763609	0.0388074	-1.14649	0.0154663	-1.03953	0.00473953	AT1G29460	SAUR-like auxin-responsive protein family
AT1G29500	-0.906889	3.80907e-06	-2.23419	2.21573e-05	-3.26479	1.63848e-05	AT1G29500	SAUR-like auxin-responsive protein family
AT1G29510	-1.14089	3.61954e-06	-2.34236	1.31926e-07	-3.38746	1.73033e-06	SAUR68	SAUR-like auxin-responsive protein family
AT1G29520	-0.110721	0.828694	-0.706247	0.00269858	-1.37286	0.00197191	AT1G29520	AWPM-19-like family protein
AT1G29540	3.79008	0.0106951	0.519561	0.776961	0.398084	0	AT1G29540	LOW protein: protein BOBBER-like protein
AT1G29600	-0.0985543	0.845854	-0.817405	0.000666462	-1.00793	1.11854e-05	AT1G29600	Zinc finger C-x8-C-x5-C-x3-H type family protein
AT1G29660	-0.733613	0.0198709	-0.616859	0.0343313	-0.740567	0.292537	AT1G29660	GDSL-like Lipase/Acylhydrolase superfamily protein
AT1G29670	-0.498523	0.00525299	-2.12619	1.57963e-27	-1.8164	0.000314215	AT1G29670	GDSL-like Lipase/Acylhydrolase superfamily protein
AT1G29690	0.206228	0.683948	0.462281	0.121738	-0.76687	0.00252926	CAD1	MAC/Perforin domain-containing protein
AT1G29715	2.25655	8.25456e-06	2.61907	2.4689e-07	1.55942	0.00290699	AT1G29715	pseudogene of Leucine-rich repeat transmembrane protein kinase
AT1G29860	-0.652522	0.804737	1.08723	0.239811	1.80752	0.000138868	WRKY71	WRKY DNA-binding protein 71
AT1G29910	-0.331148	0.296395	-0.940573	0.00147369	-1.68995	1.7599e-09	CAB3	chlorophyll A/B binding protein 3
AT1G29920	-0.602267	0.0086998	-1.0497	3.0014e-08	-2.76775	1.94604e-06	CAB2	chlorophyll A/B-binding protein 2
AT1G29930	-0.218355	0.57503	-1.08462	1.34763e-06	-1.69945	9.13146e-16	CAB1	chlorophyll A/B binding protein 1
AT1G29980	0.386368	0.284315	0.871002	0.095425	-0.624568	0.0129783	AT1G29980	choice-of-anchor C domain protein, putative (Protein of unknown function, DUF642)
AT1G30040	0.598485	0.236983	1.6213	0.0275368	0.0702895	0.908573	GA2OX2	gibberellin 2-oxidase
AT1G30110	-0.751346	0.00903909	-0.331079	0.426287	-0.230274	0.634184	NUDX25	nudix hydrolase homolog 25
AT1G30135	2.75312	7.14014e-07	2.31871	0.00116984	-0.385475	0.697103	JAZ8	jasmonate-zim-domain protein 8
AT1G30160	0.293557	0.490887	0.547625	0.255297	0.803586	0.0149033	AT1G30160	hypothetical protein (DUF295)
AT1G30220	0.117898	0.763874	0.789291	0.00494442	0.872904	0.00458392	INT2	inositol transporter 2
AT1G30250	0.189371	0.470257	0.186033	0.624723	0.655332	0.000393342	AT1G30250	hypothetical protein
AT1G30280	0.419248	0.200208	-0.648278	0.0467941	-2.09031	1.6167e-10	AT1G30280	Chaperone DnaJ-domain superfamily protein
AT1G30320	0.985788	2.25078e-08	0.798821	2.36726e-08	0.195327	0.667921	AT1G30320	Remorin family protein
AT1G30370	3.12255	0.0053477	1.72316	0.085168	-1.98503	0.00477545	DLAH	alpha/beta-Hydrolases superfamily protein
AT1G30380	-0.201862	0.524208	-0.738733	6.85472e-06	-1.12084	1.39922e-08	PSAK	photosystem I subunit K
AT1G30420	0.363164	0.171254	0.812471	2.16827e-09	0.577605	0.00707734	ABCC11	multidrug resistance-associated protein 12
AT1G30500	-0.241822	0.588724	0.1914	0.570275	0.704058	3.51541e-05	NF-YA7	nuclear factor Y, subunit A7
AT1G30515	0.55649	0.713135	-0.0745048	0.974262	-3.98178	0.0268157	AT1G30515	GATA zinc finger protein
AT1G30520	-0.653731	0.000556599	-0.70962	2.32084e-05	-0.70989	0.00268345	AAE14	acyl-activating enzyme 14
AT1G30570	-0.270915	0.187353	-0.42475	0.0211296	-0.723019	0.00887093	HERK2	hercules receptor kinase 2
AT1G30600	-0.299	0.508611	-0.772904	0.014052	-1.53321	1.54447e-06	AT1G30600	Subtilase family protein
AT1G30620	0.493281	0.015809	0.632176	0.0218676	-0.596146	0.120165	MUR4	NAD(P)-binding Rossmann-fold superfamily protein
AT1G30640	0.420613	0.00618713	0.584079	0.000202546	0.415932	0.0461785	AT1G30640	Protein kinase family protein
AT1G30690	-0.681973	0.000506278	-0.490401	0.0223307	-0.744507	0.0121287	AT1G30690	Sec14p-like phosphatidylinositol transfer family protein
AT1G30730	0.986141	0.61038	1.67865	0.214281	-2.47746	0.0018937	AT1G30730	FAD-binding Berberine family protein
AT1G30755	0.621428	0.000996157	0.666624	0.00459878	-0.119667	0.788208	AT1G30755	elongation factor G, putative (DUF668)
AT1G30820	-0.407925	0.268486	0.339454	0.0440604	0.703785	0.0123752	AT1G30820	CTP synthase family protein
AT1G30850	3.46098	0.00103275	2.86538	0.0337662	-1.31286	0.461648	RSH4	root hair specific 4
AT1G30900	0.677355	0.0115549	0.711253	0.015372	0.585247	0.000590758	VSR6	VACUOLAR SORTING RECEPTOR 6
AT1G30935	0.120738	0.91933	1.16694	0.029642	0.716281	0.142685	AT1G30935	pseudogene of F-box family protein
AT1G31130	0.489562	0.00999842	0.690291	3.15838e-07	0.188465	0.363752	AT1G31130	polyadenylate-binding protein 1-B-binding protein
AT1G31200	-0.528227	0.0441548	-0.0490434	0.937994	0.37999	0.283937	PP2-A9	phloem protein 2-A9
AT1G31230	0.364839	0.303531	-0.543106	0.00123879	-0.436169	0.00739234	AK-HSDH I	aspartate kinase-homoserine dehydrogenase i
AT1G31330	-0.188351	0.492455	-0.549038	2.41018e-07	-0.905583	3.88149e-09	PSAF	photosystem I subunit F
AT1G31460	0.0470036	0.946154	-0.126686	0.808688	0.659086	0.0203367	AT1G31460	vitellogenin-2 protein
AT1G31550	2.04418	9.74756e-29	1.76903	3.92766e-14	0.604818	0.143863	AT1G31550	GDSL-like Lipase/Acylhydrolase superfamily protein
AT1G31690	1.07098	0.0381886	-0.953577	0.472794	-5.41568	0.000228436	AT1G31690	Copper amine oxidase family protein
AT1G31710	1.05114	0.00485903	1.81245	4.22575e-05	0.266065	0.663576	AT1G31710	Copper amine oxidase family protein
AT1G31770	-0.380298	0.224144	-0.633065	0.00258935	-0.272579	0.439346	ABCG14	ATP-binding cassette 14
AT1G31830	0.512038	0.000138937	0.291048	0.0248674	0.225117	0.294599	PUT2	Amino acid permease family protein
AT1G31860	-0.0632523	0.894959	-0.430384	0.0104999	-0.805853	1.06254e-05	AT-IE	histidine biosynthesis bifunctional protein (HISIE)
AT1G31880	-0.100484	0.878387	-0.0154189	0.989106	-0.840504	0.0499306	BRX	DZC (Disease resistance/zinc finger/chromosome condensation-like region) domain containing protein
AT1G31950	-0.21509	0.820015	-0.947806	0.0210454	-0.0833846	0.877806	AT1G31950	Terpenoid cyclases/Protein prenyltransferases superfamily protein
AT1G32060	-0.347187	5.47338e-10	-0.508608	6.55384e-06	-0.257762	0.325914	PRK	phosphoribulokinase
AT1G32080	-0.426681	0.015404	-0.694763	3.19196e-09	-0.570014	0.0527205	LrgB	membrane protein
AT1G32090	-0.788427	1.21881e-05	-0.316203	0.238858	-0.533112	0.0159919	AT1G32090	early-responsive to dehydration stress protein (ERD4)
AT1G32120	-0.0304294	0.917744	-0.605673	4.85483e-05	-0.565836	0.000442657	AT1G32120	serine/threonine-protein phosphatase 7 long form-like protein
AT1G32170	-1.03194	0.0293269	0.593098	0.393685	-0.619223	0.00207596	XTH30	xyloglucan endotransglucosylase/hydrolase 30
AT1G32270	-0.335601	0	3.5274	0.0424628	1.98139	0	ATSYP24	syntaxin
AT1G32350	2.17185	0.000267704	0.91118	0.654301	-0.161162	0.888753	AOX1D	alternative oxidase 1D
AT1G32460	0.19839	0.608755	0.649204	0.00165571	0.121652	0.697103	AT1G32460	hypothetical protein
AT1G32470	-0.306009	0.0299027	-0.728924	3.06503e-08	-0.436521	0.0664391	AT1G32470	Single hybrid motif superfamily protein
AT1G32540	-0.537904	0.000119406	-0.337721	0.341624	-0.659607	0.000101977	LOL1	lsd one like 1
AT1G32583	-0.033788	0.951029	-0.74481	0.00435102	0.0018466	0.997161	AT1G32583	tapetum determinant protein
AT1G32630	0.420496	0.11379	0.208539	0.511177	0.518256	0.0375982	AT1G32630	FAM50A-like protein
AT1G32640	2.70845	7.15125e-17	1.32958	1.97402e-17	0.584621	0.211742	MYC2	Basic helix-loop-helix (bHLH) DNA-binding family protein
AT1G32690	1.39575	0.000948368	1.04371	0.000727928	0.405718	0.430339	AT1G32690	DUF740 family protein
AT1G32700	0.144829	0.42182	0.655093	5.18638e-07	0.575072	0.0205847	AT1G32700	PLATZ transcription factor family protein
AT1G32740	0.413291	0.29211	0.500116	0.368841	0.749675	0.0308129	AT1G32740	SBP (S-ribonuclease binding protein) family protein
AT1G32760	-0.368061	0.47332	-0.957982	0.00943476	-0.28623	0.612554	AT1G32760	Glutaredoxin family protein
AT1G32780	-1.40871	0.0766179	-2.69134	0.0525749	-4.33908	0.0162519	AT1G32780	GroES-like zinc-binding dehydrogenase family protein
AT1G32860	-0.0150652	0.978483	-0.821167	0.0159178	-0.961518	0.0238739	AT1G32860	Glycosyl hydrolase superfamily protein
AT1G32900	0.764688	0.490935	0.243302	0.56292	2.04631	0.000803427	GBSS1	UDP-Glycosyltransferase superfamily protein
AT1G32910	6.06999	2.22734e-06	5.20354	0.000419476	2.03979	0.139917	AT1G32910	HXXXD-type acyl-transferase family protein
AT1G32920	0.768131	0.0196689	1.01049	0.000759671	-1.42039	0.000405685	AT1G32920	hypothetical protein
AT1G32928	-0.0569953	0.954347	0.524058	0.300972	-1.13473	0.0220992	AT1G32928	Avr9/Cf-9 rapidly elicited protein
AT1G32940	0.534234	0.038162	0.328857	0.771342	-0.318451	0.632602	SBT3.5	Subtilase family protein
AT1G32960	1.2199	1.8808e-05	1.25673	0.0381953	-0.136782	0.869331	SBT3.3	Subtilase family protein
AT1G33030	0.888304	0.0174039	1.8669	3.63211e-16	1.31421	0.00042261	AT1G33030	O-methyltransferase family protein
AT1G33170	-0.366476	0.340997	-1.12074	1.38752e-06	-1.62844	0.00126687	AT1G33170	S-adenosyl-L-methionine-dependent methyltransferases superfamily protein
AT1G33230	0.531105	4.54549e-06	0.110805	0.565084	0.184914	0.280364	AT1G33230	TMPIT-like protein
AT1G33240	-0.63429	0.015323	-0.276535	0.205685	-0.576524	0.162005	GTL1	GT-2-like 1
AT1G33430	-0.278203	0.668906	0.0423191	0.950653	0.793313	0.0285768	AT1G33430	Galactosyltransferase family protein
AT1G33440	-0.245589	0.552658	-1.61733	0.00057555	-2.56346	7.69663e-06	AT1G33440	Major facilitator superfamily protein
AT1G33475	-0.429765	0.326792	-0.0265809	0.972293	-1.01543	0.00595608	AT1G33475	SNARE-like superfamily protein
AT1G33480	-0.383531	0.260549	-0.875577	0.0026542	-1.6124	4.06486e-05	AT1G33480	RING/U-box superfamily protein
AT1G33560	0.244693	0.309272	1.10844	5.70577e-05	0.788655	4.08786e-07	ADR1	Disease resistance protein (CC-NBS-LRR class) family
AT1G33590	0.462777	0.112472	1.09261	2.11684e-14	0.0482031	0.843932	AT1G33590	Leucine-rich repeat (LRR) family protein
AT1G33610	1.32618	0.000925227	0.742347	0.00137317	-0.7504	0.0239672	AT1G33610	Leucine-rich repeat (LRR) family protein
AT1G33730	1.26837	0.336869	2.70029	0.00376316	0.0706199	0.953569	CYP76C5	cytochrome P450, family 76, subfamily C, polypeptide 5
AT1G33760	0.92706	0.503493	4.24022	0.000206023	-0.235624	0.785868	AT1G33760	Integrase-type DNA-binding superfamily protein
AT1G33790	-0.418826	0.507626	0.641797	0.249905	0.971792	0.00759446	AT1G33790	jacalin lectin family protein
AT1G33811	-0.721289	0.235653	-0.634214	0.0267866	-1.4013	0.00345651	AT1G33811	GDSL-like Lipase/Acylhydrolase superfamily protein
AT1G33950	0.79956	0	5.38846	0.000219745	2.54773	0.0383709	AT1G33950	Avirulence induced gene (AIG1) family protein
AT1G33960	1.71754	2.14208e-06	3.37796	3.10715e-23	1.73785	8.46917e-06	AIG1	P-loop containing nucleoside triphosphate hydrolases superfamily protein
AT1G34060	-0.149311	0.869351	-0.147726	0.799824	0.822039	0.0431182	AT1G34060	Pyridoxal phosphate (PLP)-dependent transferases superfamily protein
AT1G34180	0.679793	0.154836	1.23346	0.00354592	1.20776	1.8389e-06	NAC016	NAC domain containing protein 16
AT1G34300	0.0780475	0.82707	0.513862	0.000150601	0.388892	0.0309981	AT1G34300	lectin protein kinase family protein
AT1G34315	0.152948	0.70791	-0.343653	0.163652	0.556793	0.0338696	AT1G34315	transmembrane protein
AT1G34420	1.33784	2.6103e-07	0.771978	0.00983143	0.289106	0.391698	AT1G34420	leucine-rich repeat transmembrane protein kinase family protein
AT1G34430	-0.192799	0.224822	-0.414972	0.000261212	-0.639861	0.000178694	EMB3003	2-oxoacid dehydrogenases acyltransferase family protein
AT1G34550	0.100905	0.493072	-0.113531	0.463093	-0.55655	3.82034e-05	EMB2756	transmembrane protein (DUF616)
AT1G34640	-0.633911	0.0454596	-0.379261	0.166139	0.14845	0.733648	AT1G34640	peptidase
AT1G34750	0.699499	2.4862e-05	0.42734	0.0013582	0.126764	0.532581	AT1G34750	Protein phosphatase 2C family protein
AT1G35140	-0.911578	0.663114	4.10546	0.00178251	-2.31122	0.00613208	PHI-1	Phosphate-responsive 1 family protein
AT1G35180	-0.443394	0.238344	-1.87531	0.000613135	-1.35631	0.185681	AT1G35180	TRAM, LAG1 and CLN8 (TLC) lipid-sensing domain containing protein
AT1G35190	0.126169	0.586951	0.356154	0.0275761	0.705371	9.03186e-14	AT1G35190	2-oxoglutarate (2OG) and Fe(II)-dependent oxygenase superfamily protein
AT1G35210	1.36449	0.000153462	2.04597	4.64404e-09	-0.773155	0.195316	AT1G35210	hypothetical protein
AT1G35230	1.17065	0.0510866	1.42114	0.0125726	-0.733621	0.0779857	AGP5	arabinogalactan protein 5
AT1G35310	-0.592232	0.47251	-1.54667	0.0274407	-0.765243	0.336882	MLP168	MLP-like protein 168
AT1G35320	0.262959	0.317875	0.728245	0.000540425	0.645382	0.000456912	AT1G35320	transmembrane protein
AT1G35350	0.294696	0.699749	0.918043	1.80449e-06	0.498865	0.0734075	AT1G35350	EXS (ERD1/XPR1/SYG1) family protein
AT1G35560	0.0961563	0.697501	0.0533895	0.834134	0.781527	4.59281e-07	AT1G35560	TCP family transcription factor
AT1G35580	0.465071	0.146639	0.773463	3.54163e-08	0.00725784	0.976624	CINV1	cytosolic invertase 1
AT1G35612	-0.606669	0.00885814	-0.605427	0.0257606	-0.529448	0.0232309	AT1G35612	transposable_element_gene
AT1G35680	-0.41194	0.00651822	-0.526752	0.000467928	-0.546502	0.01683	RPL21C	Ribosomal protein L21
AT1G35710	0.684885	0.00627969	0.526678	0.0571584	0.320352	0.143188	AT1G35710	kinase family with leucine-rich repeat domain-containing protein
AT1G35910	0.762538	0.343704	0.059534	0.973699	-2.49137	0.0228508	TPPD	Haloacid dehalogenase-like hydrolase (HAD) superfamily protein
AT1G36370	0.105073	0.806839	0.480025	8.0876e-05	0.537975	0.00305852	SHM7	serine hydroxymethyltransferase 7
AT1G36600	2.21133	0	-0.041739	0.989468	-3.05625	0.0339683	AT1G36600	transposable_element_gene
AT1G36622	1.52521	0.00658455	0.282562	0.882469	-0.557365	0.486073	AT1G36622	transmembrane protein
AT1G38131	-0.000472625	0.999309	-0.547633	0.0113991	-0.474386	0.114804	AT1G38131	O-fucosyltransferase family protein
AT1G41830	0.0244528	0.949401	-0.261901	0.510079	-1.18171	0.00643369	SKS6	SKU5-similar 6
AT1G42970	-0.338517	5.40122e-05	-0.561489	3.54543e-07	-0.383767	0.0952618	GAPB	glyceraldehyde-3-phosphate dehydrogenase B subunit
AT1G42990	0.660243	0.00176157	0.479168	0.0524491	-0.151128	0.623707	BZIP60	basic region/leucine zipper motif 60
AT1G43000	1.29923	0.316633	-0.518811	0.713019	-1.68153	0.0302455	AT1G43000	PLATZ transcription factor family protein
AT1G43160	1.6153	0.463962	0.541454	0.817067	-3.01036	0.0405758	RAP2.6	related to AP2 6
AT1G43245	-0.155652	0.57503	0.163725	0.46903	0.62064	8.60587e-05	AT1G43245	SET domain-containing protein
AT1G43675	-0.585856	0.148032	0.111276	0.828642	-1.06371	0.0130327	AT1G43675	transposable_element_gene
AT1G43770	0.443144	0.105074	0.145173	0.504167	0.528971	0.00208143	AT1G43770	RING/FYVE/PHD zinc finger superfamily protein
AT1G44130	0.296341	0.851697	1.18312	0.172535	-1.84117	0.00907484	AT1G44130	Eukaryotic aspartyl protease family protein
AT1G44350	1.93912	5.01659e-13	1.86069	2.80502e-22	0.114699	0.879088	ILL6	IAA-amino acid hydrolase ILR1-like 6
AT1G44575	-0.417427	0.0078588	-0.581298	1.57376e-10	-0.318205	0.316836	NPQ4	Chlorophyll A-B binding family protein
AT1G44790	0.79595	6.60291e-06	0.593886	1.57891e-09	-0.127509	0.633621	AT1G44790	ChaC-like family protein
AT1G44830	1.04609	0.371308	0.981014	0.564383	-3.12534	0.0104665	AT1G44830	Integrase-type DNA-binding superfamily protein
AT1G45010	-0.0330275	0.966782	-1.26102	0.00156934	-1.59312	0.0135949	AT1G45010	TRAM, LAG1 and CLN8 (TLC) lipid-sensing domain containing protein
AT1G45130	-0.23328	0.62671	-0.0842539	0.891972	-1.53504	0.000448375	BGAL5	beta-galactosidase 5
AT1G45145	2.14116	3.86977e-22	1.94498	9.63028e-17	1.19688	0.0128224	TRX5	thioredoxin H-type 5
AT1G45201	0.500832	0.064374	-0.332814	0.320644	-1.05256	0.000142044	TLL1	triacylglycerol lipase-like 1
AT1G45207	-0.424209	0.0941729	-0.543849	0.0688453	-0.965641	0.0010084	AT1G45207	Remorin family protein
AT1G45616	1.44694	0.0014458	0.807321	0.188063	0.472297	0.598284	RLP6	receptor like protein 6
AT1G46480	-0.799464	0.0221842	-0.824311	0.110522	-0.23879	0.670775	WOX4	WUSCHEL related homeobox 4
AT1G46768	-0.371809	0.546137	0.217875	0.579379	0.821924	0.00832411	RAP2.1	related to AP2 1
AT1G47380	-0.204715	0.460208	-0.0522418	0.891651	-1.0095	3.38754e-05	AT1G47380	Protein phosphatase 2C family protein
AT1G47400	-0.976801	0.0092092	-0.564311	0.746489	-0.678556	0.731364	AT1G47400	hypothetical protein
AT1G47440	-0.240687	0.72938	-1.54572	0.00677724	-0.418351	0.682264	AT1G47440	pseudogene of S-locus related protein SLR1%2C putative (S1)
AT1G47480	0.357668	0.574369	0.602486	0.224693	1.522	1.57769e-05	AT1G47480	alpha/beta-Hydrolases superfamily protein
AT1G47520	-0.790373	0.00117523	-1.41558	0.00176285	-2.1789	0.00114818	AT1G47520	transposable_element_gene
AT1G47560	0.539267	0.0416564	-0.0176222	0.976853	0.588266	0.0474955	SEC3B	exocyst complex component sec3B
AT1G47670	-0.333407	0.244565	-0.716196	0.023537	-0.622019	0.0142019	AT1G47670	Transmembrane amino acid transporter family protein
AT1G47860	-0.199958	0.562421	-0.52174	0.0105514	0.146853	0.681434	AT1G47860	transposable_element_gene
AT1G47890	0.448384	0.73538	1.14559	0.00641113	2.03262	4.25089e-10	RLP7	receptor like protein 7
AT1G48000	0.563169	0.68394	2.31999	2.34571e-07	2.24062	2.4066e-08	MYB112	myb domain protein 112
AT1G48100	0.103903	0.892698	-1.32343	0.00213007	0.0165657	0.985458	AT1G48100	Pectin lyase-like superfamily protein
AT1G48240	-0.331787	0.0849199	-0.585961	4.26085e-05	-0.518309	0.0757749	NPSN12	Putative plant snare 12
AT1G48260	-1.0853	0.00358701	-0.503251	0.623547	-0.47463	0.29296	CIPK17	CBL-interacting protein kinase 17
AT1G48300	-0.698533	1.79656e-07	-0.144648	0.489209	0.638247	2.87481e-08	DGAT3	diacylglycerol acyltransferase
AT1G48320	0.473775	0.231206	0.651514	0.0108012	-0.200409	0.714553	DHNAT1	Thioesterase superfamily protein
AT1G48370	0.634792	0.0157312	0.317659	0.162183	0.0618663	0.894035	YSL8	YELLOW STRIPE like 8
AT1G48500	0.0293998	0.983908	0.676811	0.431871	1.20233	0.0383423	JAZ4	jasmonate-zim-domain protein 4
AT1G48510	0.153056	0	4.04294	0.0351977	-2.4331	0	AT1G48510	Surfeit locus 1 cytochrome c oxidase biogenesis protein
AT1G48605	0.454018	0.437586	1.00746	0.000857493	0.756005	0.0200406	ATHAL3B	Flavoprotein
AT1G48745	-0.295413	0.248506	-0.557672	0.0297157	-0.0166142	0.955249	AT1G48745	hypothetical protein
AT1G49000	0.289597	0.729564	0.189345	0.828462	-1.40317	0.0193724	AT1G49000	transmembrane protein
AT1G49005	-1.86627	0.110064	-4.47036	0.00121096	0.0505161	0.980164	CLE11	CLAVATA3/ESR-RELATED 11
AT1G49010	-0.333096	0.0451164	-0.576172	1.13815e-05	-0.260156	0.28836	AT1G49010	Duplicated homeodomain-like superfamily protein
AT1G49160	-0.531886	0.0397024	-0.302319	0.421592	0.661163	5.48653e-05	WNK7	Protein kinase superfamily protein
AT1G49210	-1.07203	0.0262712	-0.676235	0.385511	-1.72509	0.00206433	AT1G49210	RING/U-box superfamily protein
AT1G49360	0.251301	0.310392	0.472991	0.014709	0.668842	3.40816e-07	AT1G49360	F-box family protein
AT1G49370	0.88924	0.00110761	-0.153809	0.703248	-0.0445697	0.927618	AT1G49370	pseudogene of Transmembrane amino acid transporter family protein
AT1G49380	-0.373472	0.0274852	-0.588041	6.86575e-09	-0.302505	0.154448	AT1G49380	cytochrome c biogenesis protein family
AT1G49430	-0.726115	0.00986182	-1.55902	5.59136e-13	-1.14142	0.0420745	LACS2	long-chain acyl-CoA synthetase 2
AT1G49450	1.7618	0.000838091	0.401728	0.594818	0.826408	0.287805	AT1G49450	Transducin/WD40 repeat-like superfamily protein
AT1G49520	1.01237	0.000112864	0.436028	0.0571871	-0.00813216	0.986631	AT1G49520	SWIB complex BAF60b domain-containing protein
AT1G49530	1.7373	7.97498e-05	0.700245	0.0154511	-0.105928	0.875992	GGPS6	geranylgeranyl pyrophosphate synthase 6
AT1G49580	-0.384445	0.0197561	-0.877936	3.99596e-05	-1.03758	0.00210958	AT1G49580	Calcium-dependent protein kinase (CDPK) family protein
AT1G49750	0.123903	0.30575	-0.55126	6.88999e-05	-0.315399	0.233914	AT1G49750	Leucine-rich repeat (LRR) family protein
AT1G49840	-0.577317	0.00116713	-0.252406	0.292932	-0.158321	0.628765	AT1G49840	glutamyl-tRNA (Gln) amidotransferase subunit A (DUF620)
AT1G49870	-0.248139	0.823659	-1.00737	0.184396	-1.78265	0.0379025	AT1G49870	myosin-2 heavy chain-like protein
AT1G50010	0.0356112	0.917557	-0.382022	0.176505	-1.75084	1.13722e-09	TUA2	tubulin alpha-2 chain
AT1G50040	-1.14851	0.471642	0.946898	0.43784	-1.56917	0.0287231	AT1G50040	formin-like protein, putative (DUF1005)
AT1G50110	-0.965805	0.0291719	-0.241461	0.727687	0.0225672	0.985143	AT1G50110	D-aminoacid aminotransferase-like PLP-dependent enzymes superfamily protein
AT1G50180	-0.100043	0.689201	0.123435	0.494126	0.578803	0.00108328	AT1G50180	NB-ARC domain-containing disease resistance protein
AT1G50280	-0.641201	0.0661795	-1.59314	4.25208e-05	-1.62886	0.000228436	AT1G50280	Phototropic-responsive NPH3 family protein
AT1G50420	0.590765	0.000210222	0.330314	0.0711016	0.775698	6.32236e-08	SCL3	scarecrow-like 3
AT1G50480	0.090869	0.73538	0.728115	3.80624e-09	0.675157	6.47679e-15	THFS	10-formyltetrahydrofolate synthetase
AT1G50575	-0.0181464	0.962998	-0.42432	0.0575426	-0.652543	0.00393869	AT1G50575	Putative lysine decarboxylase family protein
AT1G50590	-0.393805	0.5444	0.244949	0.738925	0.865016	0.013439	AT1G50590	RmlC-like cupins superfamily protein
AT1G50732	-0.563259	9.85641e-07	-0.630413	2.07743e-06	-0.296461	0.251277	AT1G50732	transmembrane protein
AT1G50740	0.329393	0.156322	0.523468	0.00802998	-0.155619	0.412528	AT1G50740	Transmembrane proteins 14C
AT1G50750	0.0305381	0.978661	0.764017	0.123346	-1.61303	0.00260161	AT1G50750	aminotransferase-like, mobile domain protein
AT1G51080	-0.282101	0.221982	-0.631382	0.00045572	-0.458764	0.213399	AT1G51080	golgin family A protein
AT1G51100	-0.241812	0.286883	-0.501871	0.000981507	-0.474969	0.0358305	CRR41	potassium/sodium hyperpolarization-activated cyclic nucleotide-gated channel protein
AT1G51110	-0.0651901	0.678759	-0.492366	0.000177936	-0.583584	4.83545e-07	AT1G51110	Plastid-lipid associated protein PAP / fibrillin family protein
AT1G51270	0.0133516	0.981066	0.328802	0.315105	0.598808	0.00218759	AT1G51270	vesicle-associated protein 1-4
AT1G51402	1.02261	0.00489776	-0.0474545	0.935099	-0.482009	0.323088	AT1G51402	hypothetical protein
AT1G51430	0.0982024	0.674352	-0.531676	0.010788	-0.109306	0.63495	AT1G51430	cTAGE family protein
AT1G51440	0.622698	0.0445547	-0.397351	0.0430647	0.159893	0.638455	AT1G51440	alpha/beta-Hydrolases superfamily protein
AT1G51460	-0.639743	0.433913	-2.07776	0.000601846	-4.00412	4.3801e-05	ABCG13	ABC-2 type transporter family protein
AT1G51500	-0.445794	7.23355e-07	-0.722718	6.16874e-07	-0.274937	0.219673	ABCG12	ABC-2 type transporter family protein
AT1G51660	1.11377	3.52839e-16	0.412052	0.00457805	0.213463	0.539737	MKK4	mitogen-activated protein kinase kinase 4
AT1G51760	2.89741	3.92642e-35	2.64571	4.54111e-53	0.653731	0.294054	IAR3	peptidase M20/M25/M40 family protein
AT1G51780	4.63741	0.000116583	5.94118	1.61743e-05	-2.85	0.198299	ILL5	IAA-amino acid hydrolase ILR1-like 5
AT1G51790	1.26434	1.99636e-05	0.997572	0.00184468	-0.292581	0.476798	AT1G51790	Leucine-rich repeat protein kinase family protein
AT1G51800	2.0695	3.96939e-13	1.60544	0.000103728	-1.14542	0.0130956	IOS1	Leucine-rich repeat protein kinase family protein
AT1G51820	1.58683	0.00502225	1.1408	0.0850898	-2.05225	0.000422807	AT1G51820	Leucine-rich repeat protein kinase family protein
AT1G51860	0.540423	0.391049	0.959923	0.0501601	1.01002	0.00523487	AT1G51860	Leucine-rich repeat protein kinase family protein
AT1G51890	1.51377	0.00573565	1.78804	0.000309457	0.500087	0.39606	AT1G51890	Leucine-rich repeat protein kinase family protein
AT1G51940	-0.326335	0.549118	-0.547633	0.0100489	-0.0707395	0.894035	LYK3	protein kinase family protein / peptidoglycan-binding LysM domain-containing protein
AT1G52000	2.46787	6.42606e-26	2.55384	5.85612e-09	2.55305	2.90587e-16	AT1G52000	Mannose-binding lectin superfamily protein
AT1G52030	2.95327	3.11448e-12	3.67457	6.28164e-11	3.24462	6.94061e-10	MBP2	myrosinase-binding protein 2
AT1G52040	2.40688	0.00123707	3.55571	2.71116e-09	2.95342	5.80905e-16	MBP1	myrosinase-binding protein 1
AT1G52110	0	0	5.64351	0.00459873	2.57296	0.0655131	AT1G52110	Mannose-binding lectin superfamily protein
AT1G52140	0.0318607	0.959233	-0.250721	0.434684	-1.02615	1.56509e-06	AT1G52140	Avr9/Cf-9 rapidly elicited protein
AT1G52190	-1.27422	1.31064e-09	-1.98977	2.43989e-16	-2.10312	7.40441e-05	AT1G52190	Major facilitator superfamily protein
AT1G52230	-0.171719	0.52396	-0.533485	0.00285881	-0.702585	5.37399e-05	PSAH2	photosystem I subunit H2
AT1G52240	-0.344453	0.393294	-0.334293	0.554652	-1.10298	0.0255688	ROPGEF11	rop guanine nucleotide exchange factor-like protein
AT1G52270	0.499034	0.57675	1.56864	0.00903221	0.974106	0.0318736	AT1G52270	hypothetical protein
AT1G52380	0.508976	0.00024804	0.253878	0.0273884	0.174	0.100509	AT1G52380	NUP50 (Nucleoporin 50 kDa) protein
AT1G52400	3.75639	4.50799e-11	3.93716	3.05791e-11	3.25283	4.81162e-12	BGLU18	beta glucosidase 18
AT1G52410	2.99214	2.35526e-21	3.20146	1.70083e-24	2.54987	6.45857e-12	TSA1	TSK-associating protein 1
AT1G52510	-0.218814	0.170252	-0.585478	1.57186e-06	-0.397396	0.0278823	AT1G52510	alpha/beta-Hydrolases superfamily protein
AT1G52600	0.512797	2.35114e-05	0.483279	0.00025272	0.251275	0.104834	AT1G52600	Peptidase S24/S26A/S26B/S26C family protein
AT1G52700	-0.497897	0.24215	-1.14685	0.01002	-1.97409	1.41771e-05	AT1G52700	alpha/beta-Hydrolases superfamily protein
AT1G52720	1.80358	1.54197e-15	0.842328	1.46419e-09	-0.0569625	0.924008	AT1G52720	hypothetical protein
AT1G52750	-1.12634	0.342992	-2.54934	0.147907	-6.14125	0.00968922	AT1G52750	alpha/beta-Hydrolases superfamily protein
AT1G52760	0.324816	0.0695119	0.553804	2.34571e-07	0.674934	4.52863e-06	LysoPL2	lysophospholipase 2
AT1G52770	0.708169	0.000754589	0.374936	0.368704	-0.701628	0.00983946	AT1G52770	Phototropic-responsive NPH3 family protein
AT1G52780	0.504568	7.52667e-06	0.0200383	0.950565	0.27222	0.0496657	AT1G52780	PII, uridylyltransferase (DUF2921)
AT1G52800	-0.0909742	0.912327	1.05231	0.00224354	1.34805	1.60156e-08	AT1G52800	2-oxoglutarate (2OG) and Fe(II)-dependent oxygenase superfamily protein
AT1G52810	-0.491774	0.854205	3.33981	9.12223e-05	2.9528	1.0053e-06	AT1G52810	2-oxoglutarate (2OG) and Fe(II)-dependent oxygenase superfamily protein
AT1G52827	-0.32071	0.427114	-1.09546	0.014709	-0.799787	0.248697	CDT1	cadmium tolerance 1
AT1G52830	-0.602357	0.559317	-0.196341	0.885514	-5.29631	0.000162031	IAA6	indole-3-acetic acid 6
AT1G52920	-0.356524	0.670786	0.418856	0.489685	0.807591	0.0371165	GPCR	G protein coupled receptor
AT1G52940	-2.54466	0	-0.577618	0.90371	5.71026	0.0156234	PAP5	purple acid phosphatase 5
AT1G53035	0.242759	0.682408	-0.818429	0.0021393	0.157643	0.722707	AT1G53035	transmembrane protein
AT1G53060	-0.0163175	0.986333	-1.11682	0.0131004	-1.03743	0.100531	AT1G53060	Legume lectin family protein
AT1G53140	-0.251273	0.84441	-1.1909	0.146215	-2.32839	0.0364246	DRP5A	Dynamin related protein 5A
AT1G53160	-0.00419358	0.993846	-0.565179	0.025816	-0.533502	0.153478	SPL4	squamosa promoter binding protein-like 4
AT1G53170	-0.0579813	0.841495	0.108638	0.655306	0.646394	0.000679347	ERF8	ethylene response factor 8
AT1G53300	0.00978921	0.970215	-0.365485	0.0210008	-0.640533	0.00368626	TTL1	tetratricopetide-repeat thioredoxin-like 1
AT1G53430	0.00677919	0.993117	0.512794	0.00123338	0.251486	0.243887	AT1G53430	Leucine-rich repeat transmembrane protein kinase
AT1G53440	0.310277	0.134474	0.542795	0.00522245	0.356703	0.115236	AT1G53440	Leucine-rich repeat transmembrane protein kinase
AT1G53520	-0.720137	0.0479488	-1.96752	1.32122e-09	-3.83406	3.93267e-08	FAP3	Chalcone-flavanone isomerase family protein
AT1G53580	0.680616	0.0660341	1.12686	0.0378387	0.370618	0.37898	GLY3	glyoxalase II 3
AT1G53625	1.05517	0.235653	0.0281588	0.988726	-2.23276	8.4993e-05	AT1G53625	hypothetical protein
AT1G53700	0.00125167	0.999412	-1.11789	0.0133637	-1.26263	0.0878909	WAG1	WAG 1
AT1G53760	0.608062	0.00274894	0.619213	0.000755019	0.0452818	0.906302	AT1G53760	K -H exchange-like protein
AT1G53790	-0.240262	0.55933	0.598263	0.0670272	0.559996	0.0183287	AT1G53790	F-box and associated interaction domains-containing protein
AT1G53950	0	0	1.48837	0	4.16838	0.0146569	AT1G53950	ubiquitin-40S ribosomal S27a-like protein
AT1G53980	0.862975	0	3.8176	0.0092516	1.65254	0.107412	AT1G53980	Ubiquitin-like superfamily protein
AT1G53990	2.6758	0	3.40497	0.00145618	3.47366	0.000368177	GLIP3	GDSL-motif lipase 3
AT1G54000	3.83821	1.40538e-05	5.68292	2.71202e-16	2.99855	1.21616e-12	GLL22	GDSL-like Lipase/Acylhydrolase superfamily protein
AT1G54010	4.98225	3.5623e-36	5.60157	1.16598e-16	2.4399	0.00588212	AT1G54010	GDSL-like Lipase/Acylhydrolase superfamily protein
AT1G54020	6.7253	3.18829e-43	7.26036	4.2172e-27	4.73754	0.00020439	AT1G54020	GDSL-like Lipase/Acylhydrolase superfamily protein
AT1G54030	1.82722	3.36078e-22	1.69843	4.16472e-23	0.849473	0.00687688	MVP1	GDSL-like Lipase/Acylhydrolase superfamily protein
AT1G54040	0.635297	0.0211553	0.0223544	0.972679	-0.514741	0.0388122	ESP	epithiospecifier protein
AT1G54050	1.04315	0.000697248	-0.422043	0.407481	-0.699645	0.0928954	AT1G54050	HSP20-like chaperones superfamily protein
AT1G54095	3.4473	0.0127619	4.34386	7.72112e-06	2.69848	4.57472e-05	AT1G54095	DUF1677 family protein, putative (DUF1677)
AT1G54160	0.270592	0.545714	-0.0455568	0.931354	0.568724	0.00286492	NF-YA5	nuclear factor Y, subunit A5
AT1G54340	-0.00234795	0.993117	0.328523	0.00635365	0.56533	1.21287e-08	ICDH	isocitrate dehydrogenase
AT1G54500	-0.218314	0.00532887	-0.483592	0.000100706	-0.500687	0.0071822	AT1G54500	Rubredoxin-like superfamily protein
AT1G54570	0.167308	0.808413	0.38991	0.624154	0.908999	0.0430501	PES1	Esterase/lipase/thioesterase family protein
AT1G54575	0.220062	0.754567	0.969226	0.0168666	0.719268	0.198869	AT1G54575	hypothetical protein
AT1G54660	0.0292659	0.988429	1.81459	0.00794277	1.88704	0.0148075	AT1G54660	pseudogene of terpene synthase 21
AT1G54740	-0.866071	0.0146113	0.538924	0.21865	-0.241899	0.38993	AT1G54740	FANTASTIC four-like protein (DUF3049)
AT1G54820	-0.416477	0.036715	-0.995053	1.65877e-05	-1.2126	0.000918278	AT1G54820	Protein kinase superfamily protein
AT1G55200	-0.457623	0.751762	-3.60104	0.122994	-3.77142	0.0355715	AT1G55200	kinase with adenine nucleotide alpha hydrolases-like domain-containing protein
AT1G55210	1.16261	4.25577e-09	1.03961	1.26767e-08	0.246389	0.381636	AT1G55210	Disease resistance-responsive (dirigent-like protein) family protein
AT1G55260	-0.10568	0.754567	-1.64464	2.69779e-08	-2.64287	1.48178e-06	AT1G55260	Bifunctional inhibitor/lipid-transfer protein/seed storage 2S albumin superfamily protein
AT1G55330	-0.639744	0.265401	-1.60392	6.28938e-05	-3.31389	2.15872e-14	AGP21	arabinogalactan protein 21
AT1G55360	-0.472075	0.00451653	-0.733525	0.000133677	-0.314013	0.248669	AT1G55360	tRNA-splicing ligase (DUF239)
AT1G55370	-0.521272	2.61179e-08	-0.442035	0.00522155	-0.25629	0.21452	NDF5	NDH-dependent cyclic electron flow 5
AT1G55380	-0.577699	0.182735	-1.45688	0.0355189	-1.37445	0.0237282	AT1G55380	Cysteine/Histidine-rich C1 domain family protein
AT1G55450	0.556146	0.0443525	0.576943	5.21152e-07	-0.3364	0.312363	AT1G55450	S-adenosyl-L-methionine-dependent methyltransferases superfamily protein
AT1G55490	-0.46297	0.0681836	-0.565121	0.000525216	-0.412311	0.128072	CPN60B	chaperonin 60 beta
AT1G55670	-0.161685	0.524208	-0.713608	2.74793e-07	-1.01945	6.09865e-08	PSAG	photosystem I subunit G
AT1G55760	-0.365487	0.273402	-0.112479	0.811978	0.503454	0.00623189	AT1G55760	BTB/POZ domain-containing protein
AT1G55810	-0.266029	0.322952	0.00654672	0.993145	-0.63876	0.00150165	UKL3	uridine kinase-like 3
AT1G55910	0.531296	0.000146187	-0.143399	0.478639	0.34536	0.0243642	ZIP11	zinc transporter 11 precursor
AT1G56010	-0.0138854	0.9842	0.316068	0.461313	0.803521	0.000982986	NAC1	NAC domain containing protein 1
AT1G56060	1.87529	0.00505721	1.22594	0.079533	-2.70058	8.32001e-06	AT1G56060	cysteine-rich/transmembrane domain protein B
AT1G56120	0.437796	0.130139	0.10749	0.826556	0.831692	8.66839e-05	AT1G56120	Leucine-rich repeat transmembrane protein kinase
AT1G56190	-0.199855	0.0568422	-0.554971	3.79218e-05	-0.543999	0.0470082	AT1G56190	Phosphoglycerate kinase family protein
AT1G56250	1.85577	0.137884	2.56648	0.00295728	-0.00499697	0.997131	PP2-B14	phloem protein 2-B14
AT1G56300	0.0484866	0.937034	-0.365329	0.469208	-1.17012	4.36414e-07	AT1G56300	Chaperone DnaJ-domain superfamily protein
AT1G56330	0.546189	2.53582e-07	0.117803	0.43651	-0.489992	0.00201089	SAR1B	secretion-associated RAS 1B
AT1G56340	0.721048	1.70535e-05	0.828352	4.99645e-07	0.02763	0.914931	CRT1a	calreticulin 1a
AT1G56430	-0.689812	0.104102	-1.21326	9.47477e-06	-0.602905	0.130809	NAS4	nicotianamine synthase 4
AT1G56460	0.0665197	0.825594	0.238805	0.00489379	0.52794	2.632e-05	AT1G56460	HIT zinc finger and PAPA-1-like domain-containing protein
AT1G56580	0.518907	0.0636078	-0.440381	0.00886192	-0.638555	0.00107802	SVB	plant/protein (Protein of unknown function, DUF538)
AT1G56600	-0.16601	0.862145	-0.170483	0.797932	0.970289	0.00144104	GolS2	galactinol synthase 2
AT1G56650	1.66933	0.11741	1.12729	0.00325394	2.23975	0.0277549	PAP1	production of anthocyanin pigment 1
AT1G56670	-0.0594146	0.941227	-1.56457	0.000653871	-1.84357	0.00104625	AT1G56670	GDSL-like Lipase/Acylhydrolase superfamily protein
AT1G56720	-0.753451	0.140837	-1.35723	0.000201522	-1.15811	0.00418497	AT1G56720	Protein kinase superfamily protein
AT1G57560	2.96266	2.54587e-10	3.10189	3.80619e-16	0.203228	0.842412	MYB50	myb domain protein 50
AT1G57630	2.31091	2.1339e-07	1.80984	0.0189051	-0.894803	0.179226	AT1G57630	Toll-Interleukin-Resistance (TIR) domain family protein
AT1G57650	2.25474	0.0169732	2.58548	0.000269427	-1.22307	0.194747	AT1G57650	ATP binding protein
AT1G57850	0.786635	0.0360117	-0.28707	0.571328	-1.29557	0.0450208	AT1G57850	Toll-Interleukin-Resistance (TIR) domain family protein
AT1G57980	-0.384936	0.650242	-0.947181	0.0230676	0.0759389	0.913093	AT1G57980	Nucleotide-sugar transporter family protein
AT1G57990	0.229874	0.900016	0.750919	0.573816	-1.25252	0.00132223	PUP18	purine permease 18
AT1G58070	0.187806	0.848958	-0.733357	0.040164	-1.02684	0.0983085	AT1G58070	WEB family protein
AT1G58130	-0.316373	0.870904	1.23829	0.263115	1.95981	2.20767e-05	AT1G58130	pseudogene of F-box/RNI-like/FBD-like domains-containing protein
AT1G58180	0.0730669	0.906245	0.569106	0.0121766	0.378117	0.160302	BCA6	beta carbonic anhydrase 6
AT1G58200	0.637998	0.000567162	0.34577	1.45715e-05	0.0446314	0.895485	MSL3	MSCS-like 3
AT1G58210	-0.248881	0.368381	-0.153445	0.551089	0.526697	0.00382588	EMB1674	EMBRYO DEFECTIVE protein
AT1G58225	0.121484	0.890041	1.10339	0.00378929	-0.0555512	0.916686	AT1G58225	hypothetical protein
AT1G58270	1.19136	7.73815e-10	-0.171226	0.762995	-0.95558	0.134241	ZW9	TRAF-like family protein
AT1G58340	-0.085441	0.953787	-0.744495	0.67975	-1.80666	0.0135309	ZF14	MATE efflux family protein
AT1G58370	-0.413124	0.257599	-0.191617	0.71642	-1.76561	0.00828244	RXF12	glycosyl hydrolase family 10 protein / carbohydrate-binding domain-containing protein
AT1G58420	0.974947	0.207933	1.27029	0.0371581	-1.10974	0.00411043	AT1G58420	Uncharacterized conserved protein UCP031279
AT1G59590	0.90175	0.00673744	0.862579	0.000215758	-0.326477	0.550065	ZCF37	ZCF37
AT1G59640	1.05425	3.0473e-05	0.562897	0.0225229	0.485022	0.0336765	BPEp	transcription factor BIG PETAL P (BPE)
AT1G59870	0.717652	0.000454184	0.654428	1.61087e-13	0.144213	0.614824	PEN3	ABC-2 and Plant PDR ABC-type transporter family protein
AT1G59950	3.96311	0.0130923	4.56731	1.85799e-14	4.33688	1.17848e-10	AT1G59950	NAD(P)-linked oxidoreductase superfamily protein
AT1G59960	0.336674	0.245485	0.792628	9.93517e-08	0.798809	7.45167e-11	AT1G59960	NAD(P)-linked oxidoreductase superfamily protein
AT1G59970	0.766934	8.99715e-05	0.955314	0.00222137	0.553419	0.0188645	AT1G59970	Matrixin family protein
AT1G60060	-0.366866	0.310906	-0.872979	0.00190251	-0.564783	0.131331	AT1G60060	Serine/threonine-protein kinase WNK (With No Lysine)-like protein
AT1G60270	0.842875	0.000134123	-0.458425	0.263368	-0.990456	0.0181933	BGLU6	beta glucosidase 6
AT1G60470	0.622053	0.684119	1.23393	0.157868	1.04348	0.0367822	GolS4	galactinol synthase 4
AT1G60550	-0.264162	0.0118375	-0.419844	0.000168355	-0.508622	0.00155391	ECHID	enoyl-CoA hydratase/isomerase D
AT1G60590	-1.29922	0.000316137	-1.75524	7.88526e-14	-2.82507	2.3217e-05	AT1G60590	Pectin lyase-like superfamily protein
AT1G60640	0.63894	0.0437244	-0.0242841	0.945923	-0.122357	0.555941	AT1G60640	stress response protein
AT1G60690	-0.391919	0.0697125	-0.587345	0.000848204	-0.438395	0.0120743	AT1G60690	NAD(P)-linked oxidoreductase superfamily protein
AT1G60730	0.0565345	0.921293	0.759407	0.314906	0.778184	0.00811762	AT1G60730	NAD(P)-linked oxidoreductase superfamily protein
AT1G60800	-0.343355	0.0257211	-0.555796	0.000275905	-0.510548	0.0110817	NIK3	NSP-interacting kinase 3
AT1G60830	2.63672	0.20311	1.21023	0.454081	3.59487	0.000903571	AT1G60830	RNA-binding (RRM/RBD/RNP motifs) family protein
AT1G60930	-0.197116	0.524806	-0.413155	0.0773559	-0.533379	0.00382588	RECQ4B	RECQ helicase L4B
AT1G60950	-0.236727	0.0192575	-0.616231	2.07679e-10	-0.582729	0.024308	FED A	2Fe-2S ferredoxin-like superfamily protein
AT1G60960	-0.846902	0.360787	0.0397459	0.954765	1.10026	0.00543761	IRT3	iron regulated transporter 3
AT1G61065	1.05038	1.92832e-07	1.00764	3.19196e-09	0.496615	0.0964349	AT1G61065	1,3-beta-glucan synthase component (DUF1218)
AT1G61110	4.57593	0.00130349	4.96229	8.09535e-08	0.979421	0.427432	NAC025	NAC domain containing protein 25
AT1G61120	6.40299	3.85327e-24	6.00377	3.76416e-39	-0.106813	0.951191	TPS04	terpene synthase 04
AT1G61255	1.71982	0.0452889	1.21741	0.351499	0.525002	0.589286	AT1G61255	hypothetical protein
AT1G61260	-0.066211	0.950141	0.851965	0.0020147	-0.10073	0.830726	AT1G61260	cotton fiber (DUF761)
AT1G61340	1.83237	4.67128e-06	0.751287	0.337689	-0.709866	0.235495	FBS1	F-box family protein
AT1G61360	0.550126	0.00235378	0.689747	7.69954e-05	-0.230138	0.524339	AT1G61360	S-locus lectin protein kinase family protein
AT1G61420	0.448701	0.0225028	0.688334	0.00647576	0.0848401	0.869615	AT1G61420	S-locus lectin protein kinase family protein
AT1G61440	-0.0593021	0.978585	-0.483378	0.703402	1.39456	0.00647638	AT1G61440	S-locus lectin protein kinase family protein
AT1G61470	0.685183	0.0754398	0.948921	0.058256	-1.39882	0.000252365	AT1G61470	Polynucleotidyl transferase, ribonuclease H-like superfamily protein
AT1G61520	-0.252617	0.301732	-0.558824	2.76101e-09	-1.12978	9.10573e-24	LHCA3	PSI type III chlorophyll a/b-binding protein
AT1G61560	1.65716	1.12105e-05	1.6911	3.90276e-12	0.0896587	0.902849	MLO6	Seven transmembrane MLO family protein
AT1G61600	0.781347	7.18764e-06	0.144862	0.669727	-0.0188806	0.949306	AT1G61600	DUF1262 family protein (DUF1262)
AT1G61610	3.21274	2.23759e-39	2.72251	3.2243e-25	1.30463	0.0225434	AT1G61610	S-locus lectin protein kinase family protein
AT1G61640	0.832218	0.000107515	0.498701	0.117182	-0.280774	0.456016	AT1G61640	Protein kinase superfamily protein
AT1G61795	-0.67136	0.0162823	-0.203484	0.738153	-0.811558	0.0570553	AT1G61795	PAK-box/P21-Rho-binding family protein
AT1G61800	2.92718	4.66106e-07	-0.584657	0.800475	0.0717108	0.964742	GPT2	glucose-6-phosphate/phosphate translocator 2
AT1G61820	2.02352	0.0121517	0.538989	0.8206	-1.15882	0.185221	BGLU46	beta glucosidase 46
AT1G61890	2.02388	3.89623e-19	1.23824	2.89905e-17	-0.296158	0.503986	AT1G61890	MATE efflux family protein
AT1G62030	0.0442732	0.941637	-0.886736	1.02642e-05	-0.0503602	0.881738	AT1G62030	Cysteine/Histidine-rich C1 domain family protein
AT1G62200	-0.0235561	0.922452	0.390065	0.00646656	0.500995	3.65428e-05	PTR6	Major facilitator superfamily protein
AT1G62250	-0.0512935	0.82667	-0.592292	0.00154966	0.0595047	0.668285	AT1G62250	orotidine 5'-phosphate decarboxylase
AT1G62290	0.0428444	0.944538	-1.74463	7.33894e-05	-1.94831	1.02133e-06	AT1G62290	Saposin-like aspartyl protease family protein
AT1G62310	0.502199	0.00115393	0.113003	0.378909	0.290922	0.0289767	AT1G62310	transcription factor jumonji (jmjC) domain-containing protein
AT1G62380	-0.482569	0.00358701	0.190099	0.704866	-0.696431	0.000857358	ACO2	ACC oxidase 2
AT1G62440	-1.01967	0.0882396	-0.163056	0.936968	-4.01041	3.24341e-06	LRX2	leucine-rich repeat/extensin 2
AT1G62480	-0.5378	0.245986	-0.253793	0.833976	-1.79991	2.23582e-06	AT1G62480	Vacuolar calcium-binding protein-like protein
AT1G62520	-0.695497	0.0735127	-0.840344	0.0879791	-1.69024	0.0285682	AT1G62520	sulfated surface-like glycoprotein
AT1G62540	0.960404	0.000875406	0.614084	0.101628	0.395722	0.283557	FMO GS-OX2	flavin-monooxygenase glucosinolate S-oxygenase 2
AT1G62560	0.313591	0.565301	-0.819862	8.0089e-05	-0.727832	0.0047043	FMO GS-OX3	flavin-monooxygenase glucosinolate S-oxygenase 3
AT1G62640	-0.0325925	0.895566	-0.533597	0.017626	-0.296045	0.228504	KAS III	3-ketoacyl-acyl carrier protein synthase III
AT1G62660	1.1076	0.000199779	0.568271	0.00745404	0.287567	0.516866	AT1G62660	Glycosyl hydrolases family 32 protein
AT1G62700	-0.224917	0.788888	-1.32467	0.0458173	-0.656919	0.51222	ANAC026	NAC (No apical meristem) domain transcriptional regulator superfamily protein
AT1G62760	0.341971	0.834702	1.96495	0.0262898	2.04035	0.0104608	AT1G62760	Plant invertase/pectin methylesterase inhibitor superfamily protein
AT1G62770	-0.599066	0.674808	1.54492	0.0453467	1.6626	0.0632491	AT1G62770	Plant invertase/pectin methylesterase inhibitor superfamily protein
AT1G62790	0.268442	0.127591	0.999496	9.02449e-08	0.0790693	0.848429	AT1G62790	Bifunctional inhibitor/lipid-transfer protein/seed storage 2S albumin superfamily protein
AT1G62800	0.129993	0.729975	-0.678541	0.00178225	-0.270055	0.253305	ASP4	aspartate aminotransferase 4
AT1G62810	-0.189974	0.565614	0.430673	0.0695829	1.08306	5.10249e-14	CuAO1	Copper amine oxidase family protein
AT1G62870	0.806833	0.00215047	0.341096	0.586535	0.546302	0.163582	AT1G62870	hypothetical protein
AT1G62990	0.415211	0.503493	1.39438	0.0106912	0.874785	0.00851275	KNAT7	homeobox knotted-like protein
AT1G63040	2.90098	0.0449539	-1.74449	0	-0.979147	0	AT1G63040	pseudogene of Integrase-type DNA-binding superfamily protein
AT1G63090	-0.425257	0.266749	0.935526	0.00102629	0.0959884	0.648296	PP2-A11	phloem protein 2-A11
AT1G63100	-0.0725599	0.965509	-1.87376	0.0384523	-3.50067	0.00249871	AT1G63100	GRAS family transcription factor
AT1G63260	-0.504782	0.388746	-0.978647	0.0023208	-0.514283	0.225731	TET10	tetraspanin10
AT1G63310	-0.124931	0.804737	-0.535778	0.070709	-1.36483	0.000316794	AT1G63310	hypothetical protein
AT1G63350	0.147025	0.740573	0.79602	0.000363894	0.806425	6.80342e-07	AT1G63350	Disease resistance protein (CC-NBS-LRR class) family
AT1G63470	-0.326922	0.115887	-0.279388	0.275493	-0.57281	0.0218724	AT1G63470	AT hook motif DNA-binding family protein
AT1G63690	-0.544276	0.0020863	-0.291624	0.0820105	-0.275908	0.0288721	SPPL2	SIGNAL PEPTIDE PEPTIDASE-LIKE 2
AT1G63720	0.747542	0.00502225	0.581316	0.561438	0.0834111	0.89663	AT1G63720	hydroxyproline-rich glycoprotein family protein
AT1G63840	0.155154	0.653083	1.0088	9.88646e-05	0.670115	0.0237135	AT1G63840	RING/U-box superfamily protein
AT1G63860	0.386346	0.382027	0.728674	0.00045572	-0.0503906	0.847488	AT1G63860	Disease resistance protein (TIR-NBS-LRR class) family
AT1G64160	0.153056	0	4.7297	0.0144413	3.48656	0	DIR5	Disease resistance-responsive (dirigent-like protein) family protein
AT1G64170	-0.00578921	0.996021	0.349665	0.585671	2.24792	1.4597e-30	CHX16	cation/H exchanger 16
AT1G64195	4.06383	0.0120694	3.81491	0.0448245	1.15053	0.554403	AT1G64195	Defensin-like (DEFL) family protein
AT1G64200	1.78306	1.24497e-08	1.38462	1.59974e-09	-0.385798	0.556482	VHA-E3	vacuolar H -ATPase subunit E isoform 3
AT1G64380	-0.27345	0.490046	-1.00651	0.000135519	-0.698141	0.0057675	AT1G64380	Integrase-type DNA-binding superfamily protein
AT1G64400	-0.568349	0.0347149	-0.660504	1.69715e-06	-0.106738	0.77853	LACS3	AMP-dependent synthetase and ligase family protein
AT1G64490	0.310118	0.267551	0.654448	0.000176962	0.608851	0.0211649	AT1G64490	DEK, chromatin associated protein
AT1G64580	-0.155083	0.616572	-0.24162	0.380422	-0.521946	0.0169113	AT1G64580	Pentatricopeptide repeat (PPR) superfamily protein
AT1G64610	0.87989	0.000303569	1.18839	1.76968e-06	-0.171658	0.767981	AT1G64610	Transducin/WD40 repeat-like superfamily protein
AT1G64625	-0.465359	0.473638	-1.5191	0.00768645	-0.990419	0.319953	AT1G64625	Serine/threonine-protein kinase WNK (With No Lysine)-like protein
AT1G64640	-0.223771	0.33653	-0.578978	0.166139	-1.91793	0.00265197	ENODL8	early nodulin-like protein 8
AT1G64660	1.15259	0.154833	1.38922	2.32362e-05	0.520439	0.447303	MGL	methionine gamma-lyase
AT1G64710	0.287544	0.20311	1.24088	8.69229e-11	0.833132	0.00022643	AT1G64710	GroES-like zinc-binding alcohol dehydrogenase family protein
AT1G64760	-0.0371781	0.916066	-0.867836	3.17554e-05	-1.56775	3.02882e-06	AT1G64760	O-Glycosyl hydrolases family 17 protein
AT1G64780	-0.189862	0.817866	-0.760904	3.3256e-06	-0.191261	0.686957	AMT1
AT1G64970	-0.0129536	0.977104	0.147561	0.272075	0.615145	0.000172731	G-TMT	gamma-tocopherol methyltransferase
AT1G64980	0.115715	0.475622	0.145087	0.530524	-0.791329	0.000110606	CDI	Nucleotide-diphospho-sugar transferases superfamily protein
AT1G65010	-0.166146	0.362636	-0.971981	3.50613e-05	-1.16401	0.000788716	AT1G65010	WEB family protein (DUF827)
AT1G65040	0.844001	3.87408e-08	0.477293	0.00139552	0.0345871	0.906116	Hrd1B	RING/U-box superfamily protein
AT1G65230	-0.244511	0.0197904	-0.558852	1.65637e-06	-0.430404	0.00598784	AT1G65230	transmembrane protein, putative (DUF2358)
AT1G65240	1.67219	0.135924	1.48804	0.105126	-2.20477	0.00337347	AT1G65240	Eukaryotic aspartyl protease family protein
AT1G65295	-0.242268	0.183042	-0.862795	0.000178794	-0.352875	0.188508	AT1G65295	ubiquitin carboxyl-terminal hydrolase
AT1G65390	1.21229	0.137504	1.33962	0.5464	-2.87024	9.20963e-05	PP2-A5	phloem protein 2 A5
AT1G65430	0.559908	8.78045e-05	0.152605	0.143745	0.0455903	0.844959	ARI8	IBR domain-containing protein
AT1G65480	0.511171	0.0293497	-0.476149	0.215188	-0.057881	0.931151	FT	PEBP (phosphatidylethanolamine-binding protein) family protein
AT1G65481	-0.155587	0	4.76227	0.00260489	1.53642	0.107356	AT1G65481	transmembrane protein
AT1G65484	-0.300792	0.86107	0.446275	0.772699	1.43768	0.0308747	AT1G65484	transmembrane protein
AT1G65500	0.330872	0.250765	0.858792	7.74052e-08	0.413166	0.1192	AT1G65500	transmembrane protein
AT1G65590	-0.624766	0.00903909	-0.270611	0.496663	-0.470858	0.0149332	HEXO3	beta-hexosaminidase 3
AT1G65610	2.19025	0.00368316	1.83851	0.000579709	-2.53411	0.0200469	KOR2	Six-hairpin glycosidases superfamily protein
AT1G65690	1.03444	0.00178282	1.16503	0.0156557	1.18152	0.00746258	AT1G65690	Late embryogenesis abundant (LEA) hydroxyproline-rich glycoprotein family
AT1G65790	0.853137	3.02166e-05	0.362365	0.39693	-0.0724658	0.783232	RK1	receptor kinase 1
AT1G65820	0.448527	0.0073056	0.887418	1.64555e-08	0.601621	0.00244318	AT1G65820	microsomal glutathione s-transferase
AT1G65860	0.734137	0.0176342	-0.174362	0.566951	-0.297007	0.412805	FMO GS-OX1	flavin-monooxygenase glucosinolate S-oxygenase 1
AT1G65880	0.942629	0.545714	3.82165	0.00271149	-0.0526106	0.97726	BZO1	benzoyloxyglucosinolate 1
AT1G65890	2.93994	4.5859e-11	3.72631	6.02105e-10	1.26575	0.129599	AAE12	acyl activating enzyme 12
AT1G65900	-0.716542	0.000399356	-1.0575	9.11568e-05	-1.46904	0.000193205	AT1G65900	plant/protein
AT1G65920	0.0392952	0.927088	-0.373723	0.212469	-0.665264	0.0260773	AT1G65920	Regulator of chromosome condensation (RCC1) family with FYVE zinc finger domain-containing protein
AT1G66090	1.32235	0.000202832	1.49	8.46214e-06	-1.81465	1.58254e-05	AT1G66090	Disease resistance protein (TIR-NBS class)
AT1G66100	2.30464	9.15943e-10	1.78774	0.0792134	1.24725	0.0433114	AT1G66100	Plant thionin
AT1G66150	-0.566019	0.0551875	-0.570392	0.00100132	-0.723586	0.0563181	TMK1	transmembrane kinase 1
AT1G66160	0.195726	0.865524	0.661484	0.640406	-1.67623	0.000251397	CMPG1	CYS, MET, PRO, and GLY protein 1
AT1G66180	-0.65289	0.330574	-0.42366	0.0903098	-1.38107	0.00059628	AT1G66180	Eukaryotic aspartyl protease family protein
AT1G66230	-0.596263	0.00220399	-0.432315	0.178722	-0.308911	0.329638	MYB20	myb domain protein 20
AT1G66280	6.47235	1.04924e-05	8.31641	1.11993e-14	1.98611	0.371377	BGLU22	Glycosyl hydrolase superfamily protein
AT1G66350	0.61132	0.00626464	-0.450583	0.00981112	-0.80977	0.000348635	RGL1	RGA-like 1
AT1G66370	4.29994	6.0161e-18	4.48505	6.83554e-18	3.47318	0.00206433	MYB113	myb domain protein 113
AT1G66380	2.67076	0.00224687	3.31456	1.44832e-07	2.91388	8.94118e-07	MYB114	myb domain protein 114
AT1G66390	1.00468	0.509018	3.18151	6.21174e-17	4.098	8.49302e-06	MYB90	myb domain protein 90
AT1G66430	-0.198283	0.489911	-0.687659	0.00636499	-1.16629	8.73768e-05	AT1G66430	pfkB-like carbohydrate kinase family protein
AT1G66460	0.29448	0.712504	1.02455	0.0146833	-0.438553	0.239237	AT1G66460	Protein kinase superfamily protein
AT1G66550	3.18486	0	1.32393	0	-6.88576	0.0461785	WRKY67	WRKY DNA-binding protein 67
AT1G66560	0	0	0	0	-5.02005	0.0306956	WRKY64	WRKY DNA-binding protein 64
AT1G66700	0.498533	0.71842	1.94516	2.00868e-06	0.919922	0.233078	PXMT1	S-adenosyl-L-methionine-dependent methyltransferases superfamily protein
AT1G66725	0.921325	0.00220067	0.931743	0.00332819	0.971213	0.00275475	MIR163
AT1G66760	1.62914	0.000493705	1.15087	0.00479158	-0.536363	0.449216	AT1G66760	MATE efflux family protein
AT1G66810	-0.462591	0.508872	-1.3448	0.000252648	-1.02992	0.024619	AT1G66810	Zinc finger C-x8-C-x5-C-x3-H type family protein
AT1G66820	-0.224188	0.396316	-0.725737	9.46917e-07	-0.554025	0.00519312	AT1G66820	glycine-rich protein
AT1G66860	4.40441	0.0506917	6.32557	7.06813e-11	2.6511	0.00307595	AT1G66860	Class I glutamine amidotransferase-like superfamily protein
AT1G66870	3.5946	0.0195104	4.71579	0.000270796	-1.87974	0.15249	AT1G66870	Carbohydrate-binding X8 domain superfamily protein
AT1G66880	1.01981	3.19171e-08	0.858457	2.35951e-05	-0.221512	0.439346	AT1G66880	Protein kinase superfamily protein
AT1G66920	0.147663	0.621613	0.812153	0.000336927	0.846491	1.23837e-06	AT1G66920	Protein kinase superfamily protein
AT1G66940	-0.842778	0.0572134	-0.745244	0.0418531	-0.609705	0.31083	AT1G66940	kinase-like protein
AT1G67000	2.12635	5.93664e-14	2.19191	1.34979e-33	1.76324	2.53823e-08	AT1G67000	Protein kinase superfamily protein
AT1G67040	-0.467856	0.200732	-0.712495	0.0371581	-1.6673	0.021585	TRM22	DnaA initiator-associating protein
AT1G67050	-0.723739	3.23401e-06	-0.180078	0.369563	-0.683221	0.00460646	AT1G67050	membrane-associated kinase regulator
AT1G67070	0.880844	0.033474	0.639814	0.26612	-0.848128	0.0299526	DIN9	Mannose-6-phosphate isomerase, type I
AT1G67310	0.123205	0.509479	0.534709	9.07806e-09	0.816145	5.55424e-16	AT1G67310	Calmodulin-binding transcription activator protein with CG-1 and Ankyrin domain
AT1G67340	-0.54818	0.00101722	0.0703631	0.739407	0.275494	0.0459171	AT1G67340	HCP-like superfamily protein with MYND-type zinc finger
AT1G67360	0.494319	0.139938	0.317696	0.200426	0.98864	0.000262707	AT1G67360	Rubber elongation factor protein (REF)
AT1G67365	-0.198792	0.762437	0.529988	0.0142106	0.727148	0.000457787	AT1G67365	Natural antisense transcript overlaps with AT1G67370
AT1G67400	-0.898911	0.0170813	-0.346185	0.281063	-0.157879	0.674085	AT1G67400	ELMO/CED-12 family protein
AT1G67420	0.775995	0.0062652	0.191692	0.563364	-0.0807831	0.778868	AT1G67420	Zn-dependent exopeptidases superfamily protein
AT1G67590	-0.661542	1.0472e-05	-0.967814	7.3363e-06	-0.656413	0.0659475	AT1G67590	Remorin family protein
AT1G67600	-1.20681	0.000252488	0.779964	0.0450771	1.00957	0.0430501	AT1G67600	Acid phosphatase/vanadium-dependent haloperoxidase-related protein
AT1G67610	-1.23754	0	1.0698	0.684567	3.00266	0.0432771	AT1G67610	pseudogene of F-box protein (DUF295)
AT1G67650	0.923682	0.0599963	0.509628	0.20473	0.815875	0.00187235	AT1G67650	SRP72 RNA-binding domain-containing protein
AT1G67690	-0.108322	0.667359	-0.678883	0.00033373	-0.393549	0.0745165	AT1G67690	Zincin-like metalloproteases family protein
AT1G67700	-0.335655	0.00020886	-0.588788	6.08056e-06	-0.402122	0.015158	AT1G67700	multidrug resistance protein
AT1G67740	-0.254152	0.121608	-0.564372	1.70887e-05	-0.624149	0.00919384	PSBY	photosystem II BY
AT1G67750	-0.610075	0.160164	-1.49105	0.00205284	-3.50541	6.97785e-06	AT1G67750	Pectate lyase family protein
AT1G67810	0.41864	0.524428	1.90292	2.75008e-08	1.90832	7.47824e-13	SUFE2	sulfur E2
AT1G67820	0.137971	0.865251	1.00656	0.0148326	1.25754	5.91208e-06	AT1G67820	Protein phosphatase 2C family protein
AT1G67830	-0.512337	0.0563703	-0.549008	0.018693	-1.06302	0.000160792	FXG1	alpha-fucosidase 1
AT1G67900	-0.429369	0.0418388	0.460131	0.0165939	0.722052	0.000115562	AT1G67900	Phototropic-responsive NPH3 family protein
AT1G67910	-0.81845	0.00244415	-0.178554	0.745985	-0.51	0.0178112	AT1G67910	hypothetical protein
AT1G67920	0.514258	0.166828	0.841094	0.00602374	1.03733	4.57215e-05	AT1G67920	hypothetical protein
AT1G67940	-0.129859	0.706595	0.0131107	0.954765	0.518017	0.00757591	ABCI17	non-intrinsic ABC protein 3
AT1G67970	0.513139	0.0184807	0.516652	0.0240773	0.0757857	0.757329	HSFA8	heat shock transcription factor A8
AT1G67980	0.79035	0.584679	1.4759	0.154176	1.64062	0.00629699	CCOAMT	caffeoyl-CoA 3-O-methyltransferase
AT1G68050	0.272877	0.539084	-0.795749	0.0134431	-0.763219	5.65626e-05	FKF1	flavin-binding, kelch repeat, f box 1
AT1G68110	-0.557744	0.0234226	-1.1329	4.94077e-06	-0.948593	1.40713e-05	AT1G68110	ENTH/ANTH/VHS superfamily protein
AT1G68238	-0.789268	1.42689e-07	-1.38428	9.02449e-08	-0.3556	0.183699	AT1G68238	transmembrane protein
AT1G68290	0.483475	0.226506	0.528284	0.0464476	0.354841	0.465249	ENDO2	endonuclease 2
AT1G68400	-0.700462	0.0674617	-0.740143	0.00434876	-0.603621	0.193674	AT1G68400	leucine-rich repeat transmembrane protein kinase family protein
AT1G68410	-0.0538659	0.886007	0.158036	0.742856	-0.781184	0.000400404	AT1G68410	Protein phosphatase 2C family protein
AT1G68470	0.787703	0.0356068	0.831544	0.117577	0.780078	0.121848	AT1G68470	Exostosin family protein
AT1G68500	-0.127001	0.848089	-0.389305	0.431353	0.863296	0.0398754	AT1G68500	hypothetical protein
AT1G68520	-0.441121	0.025733	0.635445	0.00156934	0.0337334	0.899405	BBX14	B-box type zinc finger protein with CCT domain-containing protein
AT1G68560	-0.0565809	0.841887	-0.201569	0.315274	-0.634133	0.00361005	XYL1	alpha-xylosidase 1
AT1G68570	-0.432481	0.243942	0.350064	0.0280981	0.732979	0.0375901	AT1G68570	Major facilitator superfamily protein
AT1G68590	-0.164606	0.110229	-0.456972	2.38623e-05	-0.559155	0.0308138	PSRP3/1	Ribosomal protein PSRP-3/Ycf65
AT1G68600	0.648032	0.000437144	0.300678	0.294846	0.218573	0.372376	AT1G68600	aluminum activated malate transporter family protein
AT1G68620	1.39213	0.0125005	0.981452	0.41794	0.165646	0.857974	AT1G68620	alpha/beta-Hydrolases superfamily protein
AT1G68630	-1.49115	0	2.98857	0.041367	-0.11007	0.939959	AT1G68630	PLAC8 family protein
AT1G68740	-0.600392	0.204188	0.556925	0.0937886	0.788421	4.11428e-06	PHO1
AT1G68780	-0.658734	0.00132919	-1.60343	1.00806e-09	-1.7304	0.00349067	AT1G68780	RNI-like superfamily protein
AT1G68810	-0.359861	0.318375	-0.968454	0.00057408	-0.632965	0.165655	AT1G68810	basic helix-loop-helix (bHLH) DNA-binding superfamily protein
AT1G68840	-0.375256	0.483438	1.02044	0.00602137	-0.514007	0.00685753	RAV2	related to ABI3/VP1 2
AT1G69030	0.151786	0.640007	0.240167	0.259269	-0.735909	0.00687688	AT1G69030	BSD domain-containing protein
AT1G69040	-0.879411	0.0413531	-0.320959	0.339613	-0.34895	0.318347	ACR4	ACT domain repeat 4
AT1G69140	-2.09217	0.0800238	-3.37854	0.0990937	-3.82791	0.0337674	AT1G69140	pseudogene of hypothetical protein
AT1G69160	-1.12259	1.47279e-05	-1.57314	0.000152046	-1.87595	2.9659e-05	AT1G69160	suppressor
AT1G69252	-0.105556	0.687001	-0.599279	1.47192e-05	-0.103956	0.71237	AT1G69252
AT1G69310	-0.0279905	0.950586	0.403619	0.00193126	0.81043	0.000979078	WRKY57	WRKY DNA-binding protein 57
AT1G69360	0.59999	0.00584367	0.737499	7.66529e-10	0.238344	0.372576	AT1G69360	T-box transcription factor, putative (DUF863)
AT1G69370	1.12339	4.72476e-12	0.956715	1.84473e-13	0.453614	0.0991322	CM3	chorismate mutase 3
AT1G69420	-0.176222	0.453602	-0.700165	8.30146e-06	-0.521738	0.0970826	AT1G69420	DHHC-type zinc finger family protein
AT1G69490	-0.0598572	0.958241	1.39971	2.89548e-07	0.56564	0.373028	NAP	NAC-like, activated by AP3/PI
AT1G69520	0.358054	0.463723	1.05233	0.0119383	0.873919	0.0168064	AT1G69520	S-adenosyl-L-methionine-dependent methyltransferases superfamily protein
AT1G69523	-0.167832	0.498799	-0.980591	5.76341e-16	-0.787161	0.00291143	AT1G69523	S-adenosyl-L-methionine-dependent methyltransferases superfamily protein
AT1G69526	-0.285289	0.171254	-0.556781	0.00569209	-0.908641	0.000491725	AT1G69526	S-adenosyl-L-methionine-dependent methyltransferases superfamily protein
AT1G69530	-1.27033	0.000832026	-1.09637	2.57763e-05	-0.63625	0.227483	EXPA1	expansin A1
AT1G69580	-0.64413	0.000167276	-0.7806	0.000190551	-0.491443	0.0408372	AT1G69580	Homeodomain-like superfamily protein
AT1G69610	0.943142	6.39777e-06	0.545597	0.0424609	0.499742	0.189335	AT1G69610	zinc finger FYVE domain protein, putative (DUF1666)
AT1G69700	-0.405816	0.18064	-0.55311	0.0132608	-0.901472	0.021585	HVA22C	HVA22 homologue C
AT1G69740	-0.158405	0.434495	-0.251262	0.119471	-0.654806	3.32638e-08	HEMB1	Aldolase superfamily protein
AT1G69780	-0.446198	0.313337	0.452294	0.0509531	-0.636161	0.00540427	ATHB13	Homeobox-leucine zipper protein family
AT1G69810	0.299147	0.713448	0.929602	0.0193396	1.55776	8.74167e-06	WRKY36	WRKY DNA-binding protein 36
AT1G69830	0.161618	0.548463	-0.391674	0.0433946	-1.24116	6.14714e-17	AMY3	alpha-amylase-like 3
AT1G69840	0.616199	0.0814952	0.776898	0.000828363	-0.225415	0.500799	AT1G69840	SPFH/Band 7/PHB domain-containing membrane-associated protein family
AT1G69850	-0.504294	0.0016866	-0.0200151	0.891603	0.183888	0.174848	NRT1:2	nitrate transporter 1:2
AT1G69870	0.293447	0.0163349	0.519685	0.031762	0.767352	7.49049e-05	NRT1.7	nitrate transporter 1.7
AT1G69890	0.219609	0.666779	0.908917	0.0327944	-0.40272	0.380911	AT1G69890	actin cross-linking protein (DUF569)
AT1G69900	-0.189044	0.804737	0.315881	0.652515	-1.06784	0.00212492	AT1G69900	Actin cross-linking protein
AT1G69930	1.96086	0.000695587	2.19121	0.000856213	-0.382083	0.805926	GSTU11	glutathione S-transferase TAU 11
AT1G70090	-0.465778	0.249366	0.278824	0.574909	-0.795667	0.0220471	LGT8	glucosyl transferase family 8
AT1G70140	0.498164	0.142098	0.570245	0.0714443	0.665369	0.00933609	FH8	formin 8
AT1G70210	-0.366935	0.272486	-1.21038	2.58813e-07	-1.72054	0.00817347	CYCD1
AT1G70280	-0.450015	3.7716e-07	-0.617699	0.000272704	-0.742228	0.0105686	AT1G70280	NHL domain-containing protein
AT1G70290	-0.435963	0.481639	1.49415	1.33271e-09	-0.211247	0.290351	TPS8	trehalose-6-phosphatase synthase S8
AT1G70370	0.0188817	0.959262	-0.154214	0.571704	-0.796987	0.0175927	PG2	polygalacturonase 2
AT1G70410	-0.391898	0.00219905	-0.644359	9.95341e-07	-0.417142	0.0250745	BCA4	beta carbonic anhydrase 4
AT1G70430	-1.24284	9.86585e-08	-0.462166	0.291016	-0.239977	0.666611	AT1G70430	Protein kinase superfamily protein
AT1G70518	0.0757028	0.848958	0.45744	0.0109578	0.556263	0.00391894	AT1G70518
AT1G70550	-0.296391	0.353782	-0.693955	0.0149425	-0.393196	0.297745	AT1G70550	NEP-interacting protein, putative (DUF239)
AT1G70560	-0.401171	0.368381	-1.00017	0.00945496	-0.3143	0.521959	TAA1	tryptophan aminotransferase of Arabidopsis 1
AT1G70690	1.09273	0.000249689	1.40836	3.38525e-09	0.429921	0.216434	HWI1	Receptor-like protein kinase-related family protein
AT1G70700	1.76318	1.53538e-20	1.46551	1.12841e-29	0.439288	0.288852	TIFY7	TIFY domain/Divergent CCT motif family protein
AT1G70740	0.106286	0.76004	0.172019	0.530297	-0.579506	0.00538391	AT1G70740	Protein kinase superfamily protein
AT1G70760	-0.219237	0.226465	-0.727377	9.60128e-08	-0.522091	0.00688626	NdhL	inorganic carbon transport protein-like protein
AT1G70800	-0.212517	0.653083	0.45946	0.271976	0.835915	0.000595188	EHB1	Calcium-dependent lipid-binding (CaLB domain) family protein
AT1G70810	0.783766	5.79663e-06	0.776385	3.38336e-08	0.789308	7.3165e-05	AT1G70810	Calcium-dependent lipid-binding (CaLB domain) family protein
AT1G70820	0.193158	0.606233	-0.33271	0.0150276	-0.696082	4.5183e-12	AT1G70820	phosphoglucomutase, putative / glucose phosphomutase
AT1G70890	-0.221427	0.134419	-1.55781	2.42422e-27	-2.03493	5.86097e-09	MLP43	MLP-like protein 43
AT1G70895	-0.424528	0.389764	-1.93666	0.000647671	-0.777509	0.289044	CLE17	CLAVATA3/ESR-RELATED 17
AT1G70940	-0.615267	0.001151	-0.297418	0.124289	-0.166106	0.697887	PIN3	Auxin efflux carrier family protein
AT1G70985	-0.590027	0.305728	-1.05276	0.0275275	-0.810049	0.221427	AT1G70985	hydroxyproline-rich glycoprotein family protein
AT1G71030	0.0194279	0.98504	1.30581	6.17967e-09	-0.0890443	0.894035	MYBL2	MYB-like 2
AT1G71100	0.630113	0.00075982	0.927105	8.45274e-05	-0.397782	0.326813	RSW10	Ribose 5-phosphate isomerase, type A protein
AT1G71110	0.57341	0.00129684	0.293043	0.108027	1.04564	3.32229e-09	AT1G71110	transmembrane protein
AT1G71140	-0.264258	0.283758	0.576432	0.0532754	0.599042	0.00318017	AT1G71140	MATE efflux family protein
AT1G71170	0.286292	0.23146	0.531338	0.00146971	0.156802	0.402568	AT1G71170	6-phosphogluconate dehydrogenase family protein
AT1G71360	0.133427	0.716705	-0.609935	0.000123057	-0.316775	0.0858397	AT1G71360	Galactose-binding protein
AT1G71390	1.99764	0.224495	2.83389	0.023977	-1.35716	0.186904	RLP11	receptor like protein 11
AT1G71400	0.00729912	0.993846	0.149622	0.836798	0.880886	0.0133294	RLP12	receptor like protein 12
AT1G71692	3.06135	0	3.60643	0.0205021	3.55855	0.0447356	AGL12	AGAMOUS-like 12
AT1G71695	-0.0535923	0.829194	-1.54577	5.15894e-25	-1.2517	0.000224827	AT1G71695	Peroxidase superfamily protein
AT1G71697	0.561094	0.00096116	0.339997	0.0821758	-0.244722	0.486685	CK1	choline kinase 1
AT1G71710	-0.0554933	0.772841	-0.648912	1.15257e-07	-0.717084	6.34942e-07	AT1G71710	DNAse I-like superfamily protein
AT1G71880	-0.0171492	0.939684	0.544789	3.26469e-05	0.31059	0.0847806	SUC1	sucrose-proton symporter 1
AT1G71910	0.852477	0.019633	0.542952	0.127511	0.382006	0.243891	AT1G71910	hypothetical protein
AT1G71990	-0.176109	0.79442	-1.13233	0.00171765	-0.85526	0.0510341	FUT13	fucosyltransferase 13
AT1G72070	-0.603595	0.308151	1.13577	0.0344415	-0.255568	0.716241	AT1G72070	Chaperone DnaJ-domain superfamily protein
AT1G72120	1.62278	4.97304e-08	0.998972	0.129241	-0.0750733	0.916686	AT1G72120	Major facilitator superfamily protein
AT1G72130	0.075919	0.858776	-1.15045	2.4075e-18	-0.703263	0.00076885	AT1G72130	Major facilitator superfamily protein
AT1G72175	0.595919	0.00251579	0.403563	0.0183761	0.139835	0.566014	AT1G72175	E3 ubiquitin-protein ligase RNF170-like protein (DUF 1232)
AT1G72180	0.994244	0.00224911	0.614127	0.00260318	0.0543004	0.890729	AT1G72180	Leucine-rich receptor-like protein kinase family protein
AT1G72220	-0.317203	0.766956	0.244902	0.7149	1.45447	0.00114619	AT1G72220	RING/U-box superfamily protein
AT1G72240	0.820537	0.338268	1.36206	0.0184779	-1.7542	0.0287231	AT1G72240	hypothetical protein
AT1G72250	-0.449476	0.447084	-1.06659	0.00874233	-0.832335	0.0183287	AT1G72250	Di-glucose binding protein with Kinesin motor domain-containing protein
AT1G72260	5.98725	1.73191e-05	7.29899	3.07402e-05	5.98967	9.04725e-11	THI2.1	thionin 2.1
AT1G72270	-0.483709	0.0198104	-0.935668	2.4664e-06	-0.473653	0.191393	AT1G72270	nucleolar pre-ribosomal-associated protein
AT1G72280	1.21621	1.7059e-09	1.06269	1.13983e-06	-0.295707	0.41859	ERO1	endoplasmic reticulum oxidoreductins 1
AT1G72330	0.287236	0.107057	0.52471	0.000237671	0.102789	0.510552	ALAAT2	alanine aminotransferase 2
AT1G72430	-0.465186	0.234208	1.07709	0.000333042	-0.842116	0.0111296	AT1G72430	SAUR-like auxin-responsive protein family
AT1G72450	1.60147	1.60438e-25	1.86425	6.5621e-32	0.575302	0.0343485	JAZ6	jasmonate-zim-domain protein 6
AT1G72470	0.488548	0.147098	0.510233	0.00260318	-0.409301	0.089403	EXO70D1	exocyst subunit exo70 family protein D1
AT1G72520	3.40134	3.18829e-43	2.8526	3.47262e-26	-0.30719	0.601989	LOX4	PLAT/LH2 domain-containing lipoxygenase family protein
AT1G72700	0.598786	3.22818e-09	0.443602	0.0166317	0.0529946	0.874051	AT1G72700	ATPase E1-E2 type family protein / haloacid dehalogenase-like hydrolase family protein
AT1G72730	0.391023	0.197785	0.0909647	0.832659	-0.595265	0.0237242	AT1G72730	DEA(D/H)-box RNA helicase family protein
AT1G72790	0.218463	0.882721	-0.217863	0.510073	-1.24914	0.000414526	AT1G72790	hydroxyproline-rich glycoprotein family protein
AT1G72810	-0.0868904	0.87135	-0.702619	3.34912e-06	-0.553351	0.00943057	AT1G72810	Pyridoxal-5'-phosphate-dependent enzyme family protein
AT1G72830	0.151645	0.610779	0.765579	0.000142907	1.0484	3.88945e-11	NF-YA3	nuclear factor Y, subunit A3
AT1G72890	-0.132092	0.631209	0.832766	1.51512e-05	0.501832	0.00641339	AT1G72890	Disease resistance protein (TIR-NBS class)
AT1G72900	0.91215	0.000711774	1.72277	2.32403e-18	-0.219278	0.607209	AT1G72900	Toll-Interleukin-Resistance (TIR) domain-containing protein
AT1G72910	0.513597	0.0105688	0.998554	8.26358e-12	-0.723217	0.00174682	AT1G72910	Toll-Interleukin-Resistance (TIR) domain-containing protein
AT1G72920	1.38544	8.03829e-09	2.15432	1.84548e-39	0.13556	0.753694	AT1G72920	Toll-Interleukin-Resistance (TIR) domain family protein
AT1G72940	1.09618	3.53524e-05	1.57925	7.13979e-24	0.0116967	0.982327	AT1G72940	Toll-Interleukin-Resistance (TIR) domain-containing protein
AT1G72950	0.420151	0.491324	0.649512	0.235374	-0.921969	0.0388763	AT1G72950	Disease resistance protein (TIR-NBS class)
AT1G72970	-0.916802	0.0143121	-1.24484	3.93714e-09	-1.39627	0.0242248	HTH	Glucose-methanol-choline (GMC) oxidoreductase family protein
AT1G73010	-0.637011	0.640954	1.20725	0.0676967	2.49986	0.00655331	PS2	inorganic pyrophosphatase 1
AT1G73020	0.0459948	0.889988	-0.620254	0.0278488	-0.981738	0.00304533	AT1G73020	anoctamin-like protein
AT1G73080	0.88575	2.28323e-05	0.491735	0.00274209	-0.684618	0.0364464	PEPR1	PEP1 receptor 1
AT1G73090	-0.335517	0.130139	-0.612364	0.00499415	-0.344013	0.100013	AT1G73090	WD repeat protein
AT1G73110	-0.428011	1.11456e-05	-0.500665	0.00793072	-0.368184	0.0192539	AT1G73110	P-loop containing nucleoside triphosphate hydrolases superfamily protein
AT1G73210	1.201	7.48662e-06	0.641644	0.0390839	0.197638	0.677601	AT1G73210	hypothetical protein (DUF789)
AT1G73325	2.24845	2.10399e-07	1.43834	2.92407e-05	0.409469	0.516451	AT1G73325	Kunitz family trypsin and protease inhibitor protein
AT1G73370	0.0968131	0.838809	-0.242452	0.466627	-1.10586	0.00189669	SUS6	sucrose synthase 6
AT1G73480	1.57889	0.000615504	1.23386	0.219175	0.178071	0.807005	AT1G73480	alpha/beta-Hydrolases superfamily protein
AT1G73500	0.699428	0.00419867	1.39003	3.33984e-31	0.127473	0.74488	MKK9	MAP kinase kinase 9
AT1G73540	0.129188	0.730438	0.756663	4.88095e-05	-0.930101	0.00443204	NUDT21	nudix hydrolase homolog 21
AT1G73570	-0.179645	0.557388	-0.510257	0.0399576	-0.415734	0.103486	AT1G73570	HCP-like superfamily protein
AT1G73600	-0.622775	0.573774	-2.43593	0.00568937	-1.19869	0.412775	AT1G73600	S-adenosyl-L-methionine-dependent methyltransferases superfamily protein
AT1G73630	0.384897	0.254218	-0.514489	0.0191531	-0.454949	0.0159775	AT1G73630	EF hand calcium-binding protein family
AT1G73655	-0.326936	0.0307694	-0.667746	6.45243e-09	-0.668599	0.000178655	AT1G73655	FKBP-like peptidyl-prolyl cis-trans isomerase family protein
AT1G73680	-0.413456	0.0007899	0.478143	0.0132246	0.765055	4.06572e-12	ALPHA DOX2	alpha dioxygenase
AT1G73700	0.100099	0.900499	0.178821	0.739694	0.668264	0.0352588	AT1G73700	MATE efflux family protein
AT1G73805	0.721958	0.151577	0.869863	0.000333899	-0.644063	0.132901	SARD1	Calmodulin binding protein-like protein
AT1G73810	1.55419	7.05951e-05	0.743294	0.429808	0.329002	0.482872	AT1G73810	Core-2/I-branching beta-1,6-N-acetylglucosaminyltransferase family protein
AT1G73830	-2.11321	5.29642e-09	-1.04605	0.000897644	-2.71158	1.79266e-08	BEE3	BR enhanced expression 3
AT1G74070	-0.16855	0.436985	-0.818248	2.17848e-05	-0.756585	0.00793848	AT1G74070	Cyclophilin-like peptidyl-prolyl cis-trans isomerase family protein
AT1G74100	1.55887	1.50957e-37	0.673567	0.000179404	0.157338	0.632695	SOT16	sulfotransferase 16
AT1G74190	1.14364	0	1.88965	0	4.65989	0.00594877	RLP15	receptor like protein 15
AT1G74210	0.112346	0.619023	0.6663	3.04132e-06	0.595652	0.0494133	GDPD5	PLC-like phosphodiesterases superfamily protein
AT1G74280	0.233233	0.426325	0.522162	0.0136542	0.261421	0.116703	AT1G74280	alpha/beta-Hydrolases superfamily protein
AT1G74330	0.0202581	0.980627	0.222671	0.361465	-0.793712	0.0124505	AT1G74330	Protein kinase superfamily protein
AT1G74430	1.87907	5.34739e-17	0.980499	0.0223314	0.704662	0.0180837	MYB95	myb domain protein 95
AT1G74440	0.662197	0.0457397	0.32577	0.232203	0.347883	0.0918168	AT1G74440	ER membrane protein, putative (DUF962)
AT1G74450	0.289229	0.329768	0.547508	0.000552955	-0.171946	0.627902	AT1G74450	BPS1-like protein (DUF793)
AT1G74580	-0.0345836	0.94985	-0.728903	0.0013677	0.0997893	0.758829	AT1G74580	Pentatricopeptide repeat (PPR) superfamily protein
AT1G74590	0.00680282	0.992149	0.499612	0.429668	1.38515	1.85595e-05	GSTU10	glutathione S-transferase TAU 10
AT1G74600	0.513454	0.0160183	-0.139389	0.635783	0.168028	0.450505	OTP87	pentatricopeptide (PPR) repeat-containing protein
AT1G74650	0.205959	0.850545	1.25917	0.0398569	2.11361	2.79001e-10	MYB31	myb domain protein 31
AT1G74670	-1.75139	4.32377e-12	-1.56129	3.52953e-06	-2.15624	0.00972119	GASA6	Gibberellin-regulated family protein
AT1G74690	0.0898559	0.506563	-0.259202	0.401822	-0.63861	0.0137043	IQD31	IQ-domain 31
AT1G74710	0.713185	0.245995	1.31311	4.65131e-05	-0.457168	0.143782	EDS16	ADC synthase superfamily protein
AT1G74730	-0.232383	0.0145106	-0.513609	0.000182523	-0.461677	0.0133673	AT1G74730	transmembrane protein, putative (DUF1118)
AT1G74790	-0.0793714	0.779767	-0.0827585	0.863184	-0.522662	0.00408911	AT1G74790	catalytics
AT1G74875	-0.650761	0.0290624	-0.333203	0.451339	-0.231869	0.656646	AT1G74875	F-box protein
AT1G74880	-0.250676	0.0152457	-0.59928	9.93517e-08	-0.18363	0.20803	NdhO	NAD(P)H:plastoquinone dehydrogenase complex subunit O
AT1G74930	2.07986	1.46601e-07	2.19394	3.18486e-10	-0.576042	0.33451	ORA47	Integrase-type DNA-binding superfamily protein
AT1G74950	1.94627	1.88802e-31	1.54785	2.87361e-25	0.372517	0.388771	TIFY10B	TIFY domain/Divergent CCT motif family protein
AT1G74970	-0.47655	1.51673e-06	-0.507679	0.00147596	-0.424805	0.00189669	RPS9	ribosomal protein S9
AT1G75020	0.160905	0.548115	0.654992	2.44722e-07	0.0123161	0.967412	LPAT4	lysophosphatidyl acyltransferase 4
AT1G75030	0.377193	0.760233	-0.842757	0.509865	-3.43769	0.000664097	TLP-3	thaumatin-like protein 3
AT1G75040	1.27187	0.0741635	2.62333	5.32629e-05	0.638184	0.216481	PR5	pathogenesis-related protein 5
AT1G75170	0.718117	0.000236068	0.696999	0.00215893	0.581433	0.0113718	AT1G75170	Sec14p-like phosphatidylinositol transfer family protein
AT1G75220	0.9184	0.00363245	0.626291	0.125589	-0.451801	0.154845	ERDL6	Major facilitator superfamily protein
AT1G75230	0.673325	0.00122796	0.499556	0.000173823	0.1249	0.621006	AT1G75230	DNA glycosylase superfamily protein
AT1G75250	-0.0715651	0.943037	-1.19696	0.0209186	-0.151625	0.798623	RL6	RAD-like 6
AT1G75440	0.408921	0.118015	0.302576	0.191376	0.66489	0.0012879	UBC16	ubiquitin-conjugating enzyme 16
AT1G75450	2.1198	8.17223e-19	2.25974	4.16472e-23	0.310859	0.654292	CKX5	cytokinin oxidase 5
AT1G75490	0.00591401	0.996569	1.46209	1.52406e-10	0.120493	0.866583	AT1G75490	Integrase-type DNA-binding superfamily protein
AT1G75590	-1.22218	0.147646	-0.902434	0.692011	-5.55022	0.0154763	AT1G75590	SAUR-like auxin-responsive protein family
AT1G75640	-0.817283	0.552658	-4.66038	0.00457849	-2.9825	0.018231	AT1G75640	Leucine-rich receptor-like protein kinase family protein
AT1G75680	0.0712733	0.790525	-0.3872	0.231803	-1.16568	0.00147157	GH9B7	glycosyl hydrolase 9B7
AT1G75690	-0.379844	0.0148922	-0.814165	1.08624e-09	-0.648291	0.00673181	LQY1	DnaJ/Hsp40 cysteine-rich domain superfamily protein
AT1G75710	-0.399738	0.0328136	-1.62759	1.50629e-07	-1.05327	0.0241579	AT1G75710	C2H2-like zinc finger protein
AT1G75750	-0.902284	0.271859	-0.683873	0.708985	-1.57609	4.52863e-06	GASA1	GAST1 protein homolog 1
AT1G75780	-0.471126	0.342992	-0.287503	0.691197	-2.59337	6.44812e-06	TUB1	tubulin beta-1 chain
AT1G75820	-0.247676	0.161287	-0.554728	0.00362343	0.027586	0.941105	CLV1	Leucine-rich receptor-like protein kinase family protein
AT1G75830	-0.183182	0	1.22815	0.732098	2.01159	0.0210392	LCR67	low-molecular-weight cysteine-rich 67
AT1G75880	-0.470616	0.158201	-0.273374	0.392692	-0.711258	0.00569456	AT1G75880	SGNH hydrolase-type esterase superfamily protein
AT1G75900	-0.821388	5.77243e-07	-1.26189	3.52576e-07	-0.931033	0.0252295	AT1G75900	GDSL-like Lipase/Acylhydrolase superfamily protein
AT1G75960	0.666038	0.114553	-0.0601104	0.891035	-0.914599	1.06618e-07	AT1G75960	AMP-dependent synthetase and ligase family protein
AT1G76040	1.04775	9.39361e-07	0.898071	1.12712e-07	-0.664824	0.0396448	CPK29	calcium-dependent protein kinase 29
AT1G76070	1.01398	0.00322243	0.494708	0.3025	-0.00810092	0.990562	AT1G76070	hypothetical protein
AT1G76090	-0.118844	0.952187	0.390991	0.327708	-0.879312	0.0282528	SMT3	sterol methyltransferase 3
AT1G76110	-0.54075	5.7775e-05	-0.0111499	0.969129	-0.0911543	0.701388	AT1G76110	HMG (high mobility group) box protein with ARID/BRIGHT DNA-binding domain-containing protein
AT1G76150	0.11867	0.658899	0.54698	0.000496328	0.373162	0.0499468	ECH2	enoyl-CoA hydratase 2
AT1G76160	0.0647855	0.899328	0.532442	0.0629783	-0.793285	0.0237076	sks5	SKU5 similar 5
AT1G76240	0.0614288	0.950586	-1.1125	0.18673	-1.67442	0.0166521	AT1G76240	DUF241 domain protein (DUF241)
AT1G76310	-0.564315	0.522317	-0.903832	0.179957	-1.94233	0.0132508	CYCB2
AT1G76360	0.58068	2.03653e-08	0.359533	0.0462297	0.215997	0.240214	AT1G76360	Protein kinase superfamily protein
AT1G76380	0.968589	8.00253e-08	0.686103	0.000690007	0.642029	0.00182481	AT1G76380	DNA-binding bromodomain-containing protein
AT1G76390	0.942178	4.09405e-09	0.712477	0.0109812	0.145463	0.723574	PUB43	ARM repeat superfamily protein
AT1G76410	-0.506956	0.111	0.653836	0.0718575	-1.00186	0.00125801	ATL8	RING/U-box superfamily protein
AT1G76470	5.29518	8.16611e-06	5.1898	4.39822e-22	-1.62983	0.228006	AT1G76470	NAD(P)-binding Rossmann-fold superfamily protein
AT1G76490	-0.131832	0.714672	-0.00167293	0.995639	-0.563586	0.0013406	HMG1	hydroxy methylglutaryl CoA reductase 1
AT1G76520	0.106272	0.715106	0.68133	4.71089e-08	0.268196	0.255508	AT1G76520	Auxin efflux carrier family protein
AT1G76590	0.539625	0.136793	1.61638	2.78493e-10	0.487459	0.239408	AT1G76590	PLATZ transcription factor family protein
AT1G76600	0.426765	0.331152	1.83795	1.04796e-09	-0.656222	0.100217	AT1G76600	poly polymerase
AT1G76620	0.208407	0.237606	-0.738518	0.00291425	-1.4523	0.00128883	AT1G76620	Serine/Threonine-kinase, putative (Protein of unknown function, DUF547)
AT1G76640	6.43552	4.7528e-07	7.81143	1.46125e-10	1.36021	0.156155	AT1G76640	Calcium-binding EF-hand family protein
AT1G76650	3.26525	1.21501e-22	1.35077	0.204551	-0.802975	0.0714222	CML38	calmodulin-like 38
AT1G76790	3.81656	1.25342e-32	3.27594	2.93914e-27	0.747271	0.515144	IGMT5	O-methyltransferase family protein
AT1G76800	-0.598432	0.00485903	-0.629949	0.00409653	-1.08014	0.00362029	AT1G76800	Vacuolar iron transporter (VIT) family protein
AT1G76880	-0.565518	0.0407375	-0.41229	0.269761	-0.114636	0.751665	AT1G76880	Duplicated homeodomain-like superfamily protein
AT1G76890	-0.712223	0.0023335	-0.372139	0.404303	0.0703302	0.87286	GT2	Duplicated homeodomain-like superfamily protein
AT1G76930	1.10336	0.39729	2.2702	1.45617e-10	2.03435	7.72032e-10	EXT4	extensin 4
AT1G76952	0.770519	0.415927	1.86614	0.0294146	0.499679	0.682832	IDL5	inflorescence deficient in abscission (IDA)-like 5
AT1G76960	0.569643	0.179603	1.82919	9.89888e-05	2.21385	8.8501e-28	AT1G76960	transmembrane protein
AT1G76970	0.810887	5.8922e-05	0.6413	0.00284945	-0.272228	0.371261	AT1G76970	Target of Myb protein 1
AT1G76980	0.957025	2.3905e-06	0.462526	0.211572	0.292991	0.402373	AT1G76980	patatin-like phospholipase domain protein
AT1G76990	-0.431954	0.13621	0.108087	0.782993	0.545847	0.00370644	ACR3	ACT domain repeat 3
AT1G77210	-0.794267	0.0518972	0.737057	2.42808e-06	0.584194	0.0157584	STP14	sugar transporter 14
AT1G77270	0.194843	0.771313	-0.434471	0.412583	-1.43716	0.0121396	AT1G77270	hypothetical protein
AT1G77280	0.452978	0.186782	0.430154	0.0344128	0.692698	2.92311e-05	AT1G77280	kinase with adenine nucleotide alpha hydrolases-like domain-containing protein
AT1G77370	0.471953	0.0670825	0.613824	0.000424157	0.192697	0.588876	AT1G77370	Glutaredoxin family protein
AT1G77380	-0.0497789	0.968612	1.62763	2.45187e-09	1.60367	6.36367e-06	AAP3	amino acid permease 3
AT1G77400	0.112061	0.882559	-0.728944	0.0233571	0.531633	0.0612705	AT1G77400	extensin-like protein
AT1G77420	1.47612	8.64378e-19	1.14907	2.67844e-13	0.482822	0.143569	AT1G77420	alpha/beta-Hydrolases superfamily protein
AT1G77490	-0.197101	0.429699	-1.03851	1.71489e-17	-0.717185	6.9579e-05	TAPX	thylakoidal ascorbate peroxidase
AT1G77500	0.569057	0.00505906	0.210504	0.620745	-0.498019	0.1444	AT1G77500	DUF630 family protein, putative (DUF630 and DUF632)
AT1G77510	1.14128	9.13776e-06	0.881077	0.00163823	-0.148288	0.644771	PDIL1-2	PDI-like 1-2
AT1G77520	2.21104	0.00370907	0.902629	0.570285	-0.536106	0.733586	AT1G77520	O-methyltransferase family protein
AT1G77580	-0.47718	0.0553981	-1.02534	9.18997e-06	-0.788524	0.000442657	AT1G77580	filament-like protein (DUF869)
AT1G77590	-0.03718	0.878133	-0.539975	0.00152716	-0.623448	0.0340624	LACS9	long chain acyl-CoA synthetase 9
AT1G77640	-0.192947	0	2.23619	0.0200572	-1.56221	0.0006074	AT1G77640	Integrase-type DNA-binding superfamily protein
AT1G77660	-0.0707102	0.906066	1.32774	4.03326e-09	1.72376	2.90671e-26	AT1G77660	Histone H3 K4-specific methyltransferase SET7/9 family protein
AT1G77690	-0.509807	0.000439817	-1.00614	1.45912e-06	-0.890938	0.000334475	LAX3	like AUX1 3
AT1G77810	0.44816	0.129637	0.557214	0.000987488	0.0453536	0.889585	AT1G77810	Galactosyltransferase family protein
AT1G77870	-0.436843	0.587256	-1.89247	0.00720789	-1.28867	0.2797	MUB5	membrane-anchored ubiquitin-fold protein 5 precursor
AT1G77920	-0.127019	0.70757	0.0756601	0.688929	0.663979	9.0099e-05	TGA7	bZIP transcription factor family protein
AT1G78000	-0.768974	0.00593116	0.805779	0.00291517	1.01318	1.34259e-12	SULTR1
AT1G78020	-0.0972729	0.779766	-0.79758	4.69889e-06	0.166666	0.473199	AT1G78020	senescence-associated family protein, putative (DUF581)
AT1G78090	-0.442959	0.507626	-1.19905	0.0973436	-2.96737	0.00394387	TPPB	trehalose-6-phosphate phosphatase
AT1G78100	-0.355266	0.0413531	-0.522629	9.86721e-05	-0.223961	0.593913	AUF1	F-box family protein
AT1G78110	-0.544305	0.0100921	-0.156028	0.617153	-0.599851	9.74739e-05	AT1G78110	nucleolar GTP-binding protein
AT1G78130	0.243991	0.375769	0.135607	0.63505	0.73684	5.09353e-05	UNE2	Major facilitator superfamily protein
AT1G78170	-0.188146	0.835112	-1.66354	1.66588e-06	-0.580835	0.143569	AT1G78170	E3 ubiquitin-protein ligase
AT1G78180	-0.284516	0.140344	-0.72501	8.65007e-07	-0.518465	0.0509965	AT1G78180	Mitochondrial substrate carrier family protein
AT1G78190	0.370533	0.375801	0.626377	0.0321249	0.779279	0.00327244	AT1G78190	Trm112p-like protein
AT1G78210	0.966934	4.86624e-16	0.748037	0.0178853	-0.540816	0.201121	AT1G78210	alpha/beta-Hydrolases superfamily protein
AT1G78230	-0.241171	0.416735	-0.366863	0.258231	-0.662583	0.0146689	AT1G78230	Outer arm dynein light chain 1 protein
AT1G78260	-0.809576	0.430479	-1.73478	0.0285381	-2.3889	0.0163395	AT1G78260	RNA-binding (RRM/RBD/RNP motifs) family protein
AT1G78370	0.1966	0.507833	-0.871378	1.93283e-06	-1.09087	1.10668e-07	GSTU20	glutathione S-transferase TAU 20
AT1G78380	-0.0760422	0.733167	-0.321878	0.667223	-0.773131	0.00251258	GSTU19	glutathione S-transferase TAU 19
AT1G78410	1.47229	0.000184734	2.51071	9.95256e-17	-0.246438	0.723151	AT1G78410	VQ motif-containing protein
AT1G78440	-1.81482	0.142219	-3.26705	0.00051932	-3.90467	0	ATGA2OX1	gibberellin 2-beta-dioxygenase
AT1G78450	-0.676298	0.000113661	-0.213015	0.60936	-0.595581	0.0234154	AT1G78450	SOUL heme-binding family protein
AT1G78460	-0.356261	0.196492	1.19636	0.000110173	1.34139	8.21985e-06	AT1G78460	SOUL heme-binding family protein
AT1G78490	0.747934	0.00159829	0.801915	0.00632653	0.0822859	0.821374	CYP708A3	cytochrome P450, family 708, subfamily A, polypeptide 3
AT1G78560	0.507462	0.00504434	0.179877	0.32946	-0.0820695	0.576456	AT1G78560	Sodium Bile acid symporter family
AT1G78580	-0.0933396	0.756345	-0.56588	0.00600977	-0.561931	0.0690196	TPS1	trehalose-6-phosphate synthase
AT1G78600	0.0728154	0.852745	-0.0745938	0.828835	-0.637299	0.00102764	LZF1	light-regulated zinc finger protein 1
AT1G78660	1.08548	2.07509e-09	0.983444	2.73728e-15	0.30263	0.201559	GGH1	gamma-glutamyl hydrolase 1
AT1G78680	0.757473	0.0022883	-0.121014	0.613269	-0.323171	0.182223	GGH2	gamma-glutamyl hydrolase 2
AT1G78780	-0.0629792	0.944689	0.755858	0.1063	1.32082	0.000184014	AT1G78780	pathogenesis-related family protein
AT1G78820	-0.327542	0.376778	-0.777711	9.98321e-05	-1.87881	7.84421e-06	AT1G78820	D-mannose binding lectin protein with Apple-like carbohydrate-binding domain-containing protein
AT1G78850	0.443635	0.415674	1.14675	1.64688e-13	-0.881621	0.0442272	AT1G78850	D-mannose binding lectin protein with Apple-like carbohydrate-binding domain-containing protein
AT1G78860	0.510948	0.687945	1.63494	0.133465	-2.55476	0.0178768	AT1G78860	D-mannose binding lectin protein with Apple-like carbohydrate-binding domain-containing protein
AT1G78950	-0.486056	0.570541	-1.567	0.01398	-1.95618	0.0186327	BAS	Terpenoid cyclases family protein
AT1G78970	-0.832168	1.51717e-06	-1.39842	2.85815e-11	-2.10561	1.8026e-12	LUP1	lupeol synthase 1
AT1G78990	-0.707652	0.0484801	-1.18844	0.00108312	-0.898208	0.129281	AT1G78990	HXXXD-type acyl-transferase family protein
AT1G78995	-0.300439	0.0298215	-0.636899	2.7569e-05	-0.313102	0.188478	AT1G78995	hypothetical protein
AT1G79040	-0.272919	0.0276287	-0.503781	9.66995e-07	-0.467366	0.000366736	PSBR	photosystem II subunit R
AT1G79110	0.143355	0.627071	0.0804552	0.780799	0.916261	2.39281e-05	BRG2	zinc ion binding protein
AT1G79160	0.390538	0.424342	-0.705432	0.000123141	0.0681967	0.87188	AT1G79160	filamentous hemagglutinin transporter
AT1G79310	2.6417	5.1171e-06	3.34425	1.44137e-06	1.17478	0.19342	MC7	metacaspase 7
AT1G79360	0.340856	0.845696	1.52977	0.0318174	1.61656	0.0455598	OCT2	organic cation/carnitine transporter 2
AT1G79400	2.07879	0.0612991	5.87445	1.08899e-09	4.30009	1.07306e-18	CHX2	cation/H exchanger 2
AT1G79410	-0.176921	0.577722	-0.568778	0.0177011	-0.430581	0.00702665	OCT5	organic cation/carnitine transporter5
AT1G79450	1.35308	0.0013548	0.420544	0.808079	0.0144119	0.986299	ALIS5	ALA-interacting subunit 5
AT1G79460	-0.656914	0.0137667	-0.600582	0.0350452	-1.46885	0.000159257	GA2	Terpenoid cyclases/Protein prenyltransferases superfamily protein
AT1G79480	-0.158612	0.87122	-1.28727	0.0872561	-2.79936	0.00703404	AT1G79480	Carbohydrate-binding X8 domain superfamily protein
AT1G79530	-0.00388573	0.993175	0.934217	0.000333899	0.907684	0.000202429	GAPCP-1	glyceraldehyde-3-phosphate dehydrogenase of plastid 1
AT1G79680	3.85715	1.46371e-15	1.43961	0.252315	0.579613	0.382835	WAKL10	WALL ASSOCIATED KINASE (WAK)-LIKE 10
AT1G79690	0.741561	6.73695e-06	0.670186	4.9724e-07	0.281127	0.143693	NUDT3	nudix hydrolase homolog 3
AT1G79850	-0.338189	0.00618302	-0.5302	8.32518e-05	-0.534077	0.037463	RPS17	ribosomal protein S17
AT1G80050	-0.880793	0.000258354	-0.739329	0.00111586	-0.945007	0.0162479	APT2	adenine phosphoribosyl transferase 2
AT1G80110	1.28431	1.00797e-06	0.991494	2.26672e-05	0.476436	0.079138	PP2-B11	phloem protein 2-B11
AT1G80120	2.25871	4.4244e-27	1.53797	8.1353e-08	0.75398	0.157194	AT1G80120	LURP-one-like protein (DUF567)
AT1G80130	0.236558	0.690463	0.680236	0.0924773	1.70461	4.06153e-06	AT1G80130	Tetratricopeptide repeat (TPR)-like superfamily protein
AT1G80420	-0.124751	0.808669	0.531333	0.000148411	0.173188	0.521254	ATXRCC1	BRCT domain-containing DNA repair protein
AT1G80440	-1.24812	0.00749314	1.65202	9.54339e-08	-0.707186	0.0222524	AT1G80440	Galactose oxidase/kelch repeat superfamily protein
AT1G80450	0.467514	0.353132	0.775002	0.029845	0.049659	0.939267	AT1G80450	VQ motif-containing protein
AT1G80510	0.236494	0.346901	0.623146	5.14039e-05	-0.0955364	0.605899	AT1G80510	Transmembrane amino acid transporter family protein
AT1G80520	-0.40792	0.299828	-0.945343	0.00621314	-0.373685	0.38392	AT1G80520	Sterile alpha motif (SAM) domain-containing protein
AT1G80570	-0.279827	0.483613	0.00716047	0.990469	0.624387	0.0116608	AT1G80570	RNI-like superfamily protein
AT1G80640	-0.454833	0.0313132	-0.647891	0.00183874	-0.219067	0.518747	AT1G80640	Protein kinase superfamily protein
AT1G80690	-0.0611583	0.907581	-1.39426	0.000793048	-1.66544	0.00246382	AT1G80690	PPPDE putative thiol peptidase family protein
AT1G80760	-0.593522	0.0398978	-0.949206	8.8087e-06	-0.686551	0.00488481	NIP6
AT1G80820	3.75276	4.51929e-23	3.45121	3.53855e-22	-0.609732	0.401306	CCR2	cinnamoyl coa reductase
AT1G80840	2.82032	1.62216e-18	2.5413	3.40164e-39	-1.43244	0.0130755	WRKY40	WRKY DNA-binding protein 40
AT1G80850	-0.467158	0.0953797	-0.749444	0.00277228	-0.645766	0.117197	AT1G80850	DNA glycosylase superfamily protein
AT1G80870	-0.540659	5.41755e-05	-0.429149	0.031568	-0.239288	0.389372	AT1G80870	Protein kinase superfamily protein
AT1G80920	-0.41269	0.234545	0.634929	0.0378578	0.0889919	0.852389	J8	Chaperone DnaJ-domain superfamily protein
AT2G01008	-0.0849967	0.896192	0.180616	0.625796	1.34171	2.70365e-07	AT2G01008	maternal effect embryo arrest protein
AT2G01010	-1.02634	0.0418098	-0.107874	0.904257	-1.15246	0.0442369	AT2G01010
AT2G01020	-0.858165	0.0364265	0.170966	0.857083	-0.508193	0.300186	AT2G01020
AT2G01150	0.188352	0.657093	-0.604736	0.136372	0.531737	0.0213179	RHA2B	RING-H2 finger protein 2B
AT2G01180	0.249493	0.622229	0.41886	0.230832	-1.34897	1.95123e-08	PAP1	phosphatidic acid phosphatase 1
AT2G01210	-0.310683	0.520606	-1.13803	0.018476	-1.22599	0.0571877	AT2G01210	Leucine-rich repeat protein kinase family protein
AT2G01290	0.187243	0.628247	-0.706128	0.000101061	-0.176574	0.431335	RPI2	ribose-5-phosphate isomerase 2
AT2G01300	-0.338924	0.804737	-0.11815	0.902684	-0.904676	0.00843133	AT2G01300	mediator of RNA polymerase II transcription subunit
AT2G01340	0.21259	0.728374	0.707559	0.0502994	0.922557	2.51241e-06	At17.1	plastid movement impaired protein
AT2G01420	-0.453345	0.176331	-0.522517	0.0319245	-0.110753	0.79282	PIN4	Auxin efflux carrier family protein
AT2G01450	0.798545	6.55799e-05	0.701058	5.14364e-12	0.151305	0.593284	MPK17	MAP kinase 17
AT2G01540	0.218595	0.552968	0.723661	0.0103516	0.321181	0.150952	AT2G01540	Calcium-dependent lipid-binding (CaLB domain) family protein
AT2G01590	-0.384897	0.0183101	-0.634195	3.09183e-07	-0.504611	0.0119567	CRR3	chlororespiratory reduction 3
AT2G01610	-0.473936	0.576048	1.90633	3.84501e-07	1.18071	0.0162067	AT2G01610	Plant invertase/pectin methylesterase inhibitor superfamily protein
AT2G01660	-0.357522	0.104098	-0.666973	0.00277215	-0.231725	0.3736	PDLP6	plasmodesmata-located protein 6
AT2G01760	-0.422749	0.00102972	-0.900107	5.03445e-06	-0.763865	0.0350327	RR14	response regulator 14
AT2G01830	0.0940849	0.665155	-0.441567	0.0390371	-0.993763	0.000227284	WOL	CHASE domain containing histidine kinase protein
AT2G01850	-0.593239	0.0286621	0.608306	0.0855675	-0.252992	0.0512115	EXGT-A3	endoxyloglucan transferase A3
AT2G01918	-0.395663	0.0445547	-0.822235	0.00767235	-0.579528	0.108299	PQL3	PsbQ-like 3
AT2G01950	-0.321633	0.147098	-0.679166	0.0188062	-1.11391	0.000780131	BRL2	BRI1-like 2
AT2G02010	0.3141	0.518667	1.07841	0.000901719	-0.49162	0.341548	GAD4	glutamate decarboxylase 4
AT2G02020	-0.187034	0.503493	-0.771046	0.0327468	-0.710204	0.0318736	PTR4	Major facilitator superfamily protein
AT2G02060	-0.104983	0.842811	0.186496	0.772697	0.597474	0.0297304	AT2G02060	Homeodomain-like superfamily protein
AT2G02100	0.386473	0.483868	1.19636	0.00221176	0.069975	0.868632	LCR69	low-molecular-weight cysteine-rich 69
AT2G02120	1.45506	0	2.27401	0.178348	3.81109	0.0120086	PDF2.1	Scorpion toxin-like knottin superfamily protein
AT2G02390	0.415354	0.0676931	0.630224	0.0102247	0.287285	0.352204	GSTZ1	glutathione S-transferase zeta 1
AT2G02500	-0.255655	0.248828	-0.652473	6.27066e-07	-0.578577	0.027494	ISPD	Nucleotide-diphospho-sugar transferases superfamily protein
AT2G02780	-0.492309	0.077265	-0.991166	0.00157543	-0.994642	0.0865041	AT2G02780	Leucine-rich repeat protein kinase family protein
AT2G02810	0.992158	1.26044e-05	1.05321	2.86769e-06	-0.0875941	0.806999	UTR1	UDP-galactose transporter 1
AT2G02860	0.572195	8.85067e-06	0.443872	0.0176775	-0.411629	0.101743	SUT2	sucrose transporter 2
AT2G02870	0.527215	0.00423323	0.690548	0.0266913	-0.00656027	0.989169	AT2G02870	Galactose oxidase/kelch repeat superfamily protein
AT2G02930	-0.592187	0.539545	1.83184	0.000125527	1.90779	5.44497e-06	GSTF3	glutathione S-transferase F3
AT2G02980	-0.468228	0.0241408	-0.553671	0.0179336	-0.177485	0.544889	OTP85	Pentatricopeptide repeat (PPR) superfamily protein
AT2G02990	1.17915	0.0658811	1.74389	0.000413062	0.883339	0.521373	RNS1	ribonuclease 1
AT2G03090	-0.259763	0.789496	-1.7755	0.00250789	-1.87086	0.0131101	EXPA15	expansin A15
AT2G03120	0.552222	4.12966e-06	0.489107	7.56952e-05	0.189342	0.185443	SPP	signal peptide peptidase
AT2G03240	0.32192	0.313928	0.775375	4.74071e-07	0.159949	0.426875	AT2G03240	EXS (ERD1/XPR1/SYG1) family protein
AT2G03260	0.575468	0.208458	-0.377875	0.489209	0.969743	0.0213207	AT2G03260	EXS (ERD1/XPR1/SYG1) family protein
AT2G03450	0.264858	0.539476	0.385227	0.116009	0.622536	0.00117001	PAP9	purple acid phosphatase 9
AT2G03480	-0.0290536	0.923419	-0.314285	0.198292	-0.734245	0.000706729	QUL2	QUASIMODO2 LIKE 2
AT2G03500	0.147525	0.653648	-0.596853	0.00957603	-0.170546	0.637906	AT2G03500	Homeodomain-like superfamily protein
AT2G03530	-0.0341015	0.940586	0.312949	0.13003	1.15745	3.90923e-12	UPS2	ureide permease 2
AT2G03730	0.0210416	0.943708	0.507065	0.00027846	0.464087	1.38282e-05	ACR5	ACT domain repeat 5
AT2G03760	0.550418	0.0189014	-0.22404	0.875519	-1.35201	0.00236483	SOT12	sulfotransferase 12
AT2G03980	1.12117	1.50506e-13	0.908976	3.16118e-23	0.75731	0.00224782	AT2G03980	GDSL-like Lipase/Acylhydrolase superfamily protein
AT2G04032	0.0262964	0.961581	-0.476749	0.263798	-1.03267	0.00985193	ZIP7	zinc transporter 7 precursor
AT2G04038	0.632025	0	0.12838	0.964578	3.82405	0.0323353	bZIP48	basic leucine-zipper 48
AT2G04040	-0.237016	0.917557	1.33506	0.143446	2.16432	2.57596e-05	DTX1	MATE efflux family protein
AT2G04050	-0.167915	0.829018	0.445622	0.231853	0.633433	0.0220737	AT2G04050	MATE efflux family protein
AT2G04070	0.939294	0.00727198	1.15632	0.00104007	0.44103	0.170549	AT2G04070	MATE efflux family protein
AT2G04080	0.803621	6.95176e-06	0.631937	0.000841607	0.349326	0.0271677	AT2G04080	MATE efflux family protein
AT2G04100	1.169	0.0106476	1.09525	0.327521	1.16052	0.00025046	AT2G04100	MATE efflux family protein
AT2G04135	0.0727657	0.973158	0.698737	0.121229	1.50653	7.79023e-05	AT2G04135	transposable_element_gene
AT2G04170	0.0664524	0.852805	-0.765205	0.0114761	-0.686931	0.00696864	AT2G04170	TRAF-like family protein
AT2G04240	0.418175	0.0912968	-0.0648077	0.868953	0.501627	0.0193328	XERICO	RING/U-box superfamily protein
AT2G04400	1.29182	5.03289e-35	1.01093	1.97402e-17	0.317734	0.408601	AT2G04400	Aldolase-type TIM barrel family protein
AT2G04430	0.489719	0.0859124	0.663057	0.0158529	0.347067	0.153459	NUDT5	nudix hydrolase homolog 5
AT2G04450	1.13812	0.00106017	1.0611	0.0115963	-0.145366	0.801408	NUDT6	nudix hydrolase homolog 6
AT2G04460	-0.458111	0.728535	1.14917	0.103401	2.08322	4.54409e-05	AT2G04460	transposable_element_gene
AT2G04495	1.51135	0.00630446	1.40661	0.00163269	-0.28175	0.642856	AT2G04495	transmembrane protein
AT2G04515	2.2517	0.0196689	1.69709	0.0908316	-0.629772	0.500881	AT2G04515	transmembrane protein
AT2G04780	-0.0406158	0.944947	-0.273175	0.574242	-2.03486	4.93272e-05	FLA7	FASCICLIN-like arabinoogalactan 7
AT2G04790	-0.405243	1.60605e-05	-0.600067	0.00121875	-0.310253	0.0783445	AT2G04790	PTB domain engulfment adapter
AT2G05070	-0.615616	0.0399406	-0.73013	0.0234375	-1.43837	2.29348e-07	LHCB2.2	photosystem II light harvesting complex protein 2.2
AT2G05100	-0.415374	0.168466	-0.616136	0.014006	-1.02235	4.38932e-06	LHCB2.1	photosystem II light harvesting complex protein 2.1
AT2G05260	0.808694	0.000116583	0.587412	0.0422417	0.0772805	0.849326	AT2G05260	alpha/beta-Hydrolases superfamily protein
AT2G05310	-0.269628	0.00831443	-0.552019	2.02882e-07	-0.349558	0.00755509	AT2G05310	transmembrane protein
AT2G05320	0.541861	0.000523265	0.368166	0.0282135	0.349964	0.0133848	AT2G05320	beta-1,2-N-acetylglucosaminyltransferase II
AT2G05440	0.208994	0.768448	3.922	3.38336e-08	2.02281	4.5941e-05	GRP9	GLYCINE RICH PROTEIN 9
AT2G05510	1.60347	0	3.93974	4.26372e-06	2.73012	0.00168387	AT2G05510	Glycine-rich protein family
AT2G05518	0.860195	0.0664977	0.702324	0.0351237	0.315529	0.408601	AT2G05518
AT2G05632	-0.22534	0.439824	-1.04306	7.59884e-07	-0.791639	0.000282905	AT2G05632	hypothetical protein
AT2G05790	-0.608261	0.0381886	-1.21501	3.72737e-05	-1.43939	0.0037937	AT2G05790	O-Glycosyl hydrolases family 17 protein
AT2G05940	0.637389	3.75861e-05	0.379027	0.00178961	-0.559334	0.0835596	RIPK	Protein kinase superfamily protein
AT2G05990	-0.2089	0.45758	-0.569966	4.27515e-06	-1.19442	5.74063e-09	MOD1	NAD(P)-binding Rossmann-fold superfamily protein
AT2G05995	-0.522007	0.165765	-1.34686	9.23214e-05	-1.43921	0.00361291	AT2G05995
AT2G06050	1.92053	7.11239e-26	0.859836	4.94589e-12	-0.286192	0.545601	OPR3	oxophytodienoate-reductase 3
AT2G06255	0.903794	0.00793211	1.81712	1.10443e-15	1.13045	0.0358365	ELF4-L3	ELF4-like 3
AT2G06520	-0.263588	0.00671905	-0.550296	7.71161e-07	-0.523976	0.00168165	PSBX	photosystem II subunit X
AT2G06850	-1.04351	0.261078	-1.76825	6.66391e-09	-2.20229	0.0349033	XTH4	xyloglucan endotransglucosylase/hydrolase 4
AT2G06925	0.165072	0.751816	0.120507	0.790363	-0.585522	0.0468761	PLA2-ALPHA	Phospholipase A2 family protein
AT2G07170	0.244129	0.848958	-1.4466	0.0306289	-1.74308	0.148175	AT2G07170	ARM repeat superfamily protein
AT2G07680	-0.276885	0.0589741	-0.513799	0.000909088	0.029728	0.927892	ABCC13	multidrug resistance-associated protein 11
AT2G07698	-0.700142	0.182004	-0.246856	0.598584	0.731481	0.0262178	AT2G07698	ATPase, F1 complex, alpha subunit protein
AT2G09960	-1.1938	0.669876	2.17286	0.0657807	1.66519	0.0169078	AT2G09960	transposable_element_gene
AT2G10940	-1.37887	0.000215238	-3.23804	1.58013e-09	-4.85148	0.000433636	AT2G10940	Bifunctional inhibitor/lipid-transfer protein/seed storage 2S albumin superfamily protein
AT2G11810	-1.41082	0.00256309	1.52271	0.0309242	1.29398	0.34695	MGDC	monogalactosyldiacylglycerol synthase type C
AT2G12440	-0.172829	0.896679	-1.48601	0.0256431	-0.900819	0.19243	AT2G12440	transposable_element_gene
AT2G12450	0.333012	0.75126	-1.13044	0.01464	-0.574053	0.371035	AT2G12450	transposable_element_gene
AT2G12460	-0.0693393	0.894515	-0.60492	0.0332896	-0.0767117	0.843801	AT2G12460	transposable_element_gene
AT2G13130	-0.210463	0.638378	0.000350791	0.999561	0.841579	0.00119387	AT2G13130	pseudogene of F-box and associated interaction domains-containing protein
AT2G13610	-0.256828	0.686191	-0.73386	0.0714844	-1.25612	0.0047374	ABCG5	ABC-2 type transporter family protein
AT2G13790	0.707573	0.00306903	0.494744	0.0118373	-0.187826	0.455062	SERK4	somatic embryogenesis receptor-like kinase 4
AT2G13810	2.32537	0	2.46583	0.00481282	-1.80915	0.0235121	ALD1	AGD2-like defense response protein 1
AT2G13820	-0.252155	0.712256	-1.33192	0.0132242	-2.1767	0.00596291	XYP2	Bifunctional inhibitor/lipid-transfer protein/seed storage 2S albumin superfamily protein
AT2G14290	6.28455	2.33965e-10	5.15077	2.17834e-06	-1.02055	0.286103	AT2G14290	LL-diaminopimelate protein (DUF295)
AT2G14520	-0.368448	0.477053	-0.597358	0.0376893	-0.657988	0.0328425	AT2G14520	CBS domain protein (DUF21)
AT2G14560	0.538232	0.000295424	0.413654	0.127974	0.651525	0.000209255	LURP1	LURP-one-like protein (DUF567)
AT2G14610	0.489412	0.814706	2.71876	0.000286177	2.9866	5.10249e-14	PR1	pathogenesis-related protein 1
AT2G14660	-0.133819	0.77791	-0.576402	0.0142949	-0.162768	0.696816	AT2G14660	thymocyte nuclear-like protein
AT2G14750	0.780146	2.45196e-05	0.100644	0.571141	0.0291054	0.933484	APK	APS kinase
AT2G14878	0.16451	0.699199	0.0237703	0.909115	0.615059	0.00573244	AT2G14878
AT2G14890	-0.367726	0.161693	-0.359212	0.416325	-1.61294	0.000339944	AGP9	arabinogalactan protein 9
AT2G14900	0.494515	0.359271	0.0677347	0.936119	-1.54567	0.0281817	AT2G14900	Gibberellin-regulated family protein
AT2G15020	0.288817	0.825636	-0.586239	0.000524169	0.363439	0.3716	AT2G15020	hypothetical protein
AT2G15040	0.397971	0.121208	0.917201	3.63482e-07	1.0577	3.87917e-08	RLP18	pseudogene of receptor like protein 53
AT2G15042	0.220836	0.461045	1.01337	1.91708e-08	1.05729	4.1564e-08	AT2G15042	Leucine-rich repeat (LRR) family protein
AT2G15050	-0.124864	0.795745	-0.718637	0.00419683	-0.268174	0.259435	LTP	lipid transfer protein
AT2G15080	0.421483	0.0398729	1.29029	4.42225e-21	1.17453	1.61478e-08	RLP19	receptor like protein 19
AT2G15220	0.837626	0.444138	-0.301792	0.807416	1.25743	0.0115148	AT2G15220	Plant basic secretory protein (BSP) family protein
AT2G15390	0.875223	0.00426034	1.26769	7.11645e-10	-0.27013	0.600547	FUT4	fucosyltransferase 4
AT2G15480	0.0704482	0.860045	0.890806	0.00733799	0.0887434	0.892923	UGT73B5	UDP-glucosyl transferase 73B5
AT2G15620	-0.214442	0.135496	-0.82993	5.80614e-08	-0.387581	0.161554	NIR1	nitrite reductase 1
AT2G15760	2.49236	5.75746e-16	2.50928	1.73613e-09	0.119064	0.903146	AT2G15760	calmodulin-binding protein (DUF1645)
AT2G15830	-0.398032	0.295358	-0.720853	0.00128898	-0.996757	3.6689e-05	AT2G15830	hypothetical protein
AT2G15890	-0.707283	0.0221845	0.341158	0.262237	-0.494473	0.0325604	MEE14	maternal effect embryo arrest 14
AT2G15970	-0.128198	0.676728	-0.752746	1.71622e-10	-0.569227	0.00364334	COR413-PM1	cold regulated 413 plasma membrane 1
AT2G15980	0.138704	0.699122	0.282437	0.241421	0.527641	0.00324909	AT2G15980	Tetratricopeptide repeat (TPR)-like superfamily protein
AT2G16060	-0.542773	0.3521	0.399534	0.553067	1.2695	0.0158587	HB1	hemoglobin 1
AT2G16270	-0.68299	0.215089	-1.23514	0.118357	-2.4865	0.00396436	AT2G16270	transmembrane protein
AT2G16367	1.8535	7.26084e-05	1.91551	0.0234993	2.37039	0.000116359	AT2G16367
AT2G16586	-0.378287	0.264867	-0.220826	0.628804	-0.969247	7.32918e-06	AT2G16586	transmembrane protein
AT2G16595	0.625863	0.000794112	0.947954	1.7502e-07	0.859245	8.37165e-05	AT2G16595	Translocon-associated protein (TRAP), alpha subunit
AT2G16630	0.591141	0.0221165	-0.179693	0.679566	-0.847959	0.218077	AT2G16630	Pollen Ole e 1 allergen and extensin family protein
AT2G16720	2.18074	6.2758e-14	1.64373	1.16783e-12	1.11067	0.0110087	MYB7	myb domain protein 7
AT2G16750	0.220719	0.505522	0.244129	0.613592	-0.800648	0.0126722	AT2G16750	kinase with adenine nucleotide alpha hydrolases-like domain-containing protein
AT2G16850	-0.453329	0.314997	-1.28382	0.00103141	-2.51725	0.000271525	PIP2
AT2G16870	0.713237	0.00267709	0.572686	0.0144089	0.298406	0.203639	AT2G16870	Disease resistance protein (TIR-NBS-LRR class) family
AT2G17030	0.112367	0.738781	0.162102	0.466627	0.736843	0.000160945	AT2G17030	F-box SKIP23-like protein (DUF295)
AT2G17040	0.747517	0.10702	1.12217	0.000211804	-0.0629568	0.8684	NAC036	NAC domain containing protein 36
AT2G17120	0.581747	3.88408e-05	0.152517	0.516792	-0.336194	0.0274952	LYM2	lysm domain GPI-anchored protein 2 precursor
AT2G17290	0.520129	0.0286621	0.844121	3.13335e-07	0.401717	0.0245728	CPK6	Calcium-dependent protein kinase family protein
AT2G17300	-0.435609	0.0295203	-1.02903	2.44445e-07	-1.3417	9.60531e-05	AT2G17300	hypothetical protein
AT2G17450	-0.296426	0.074979	-0.0363199	0.905262	-0.533751	0.00825614	RHA3A	RING-H2 finger A3A
AT2G17500	0.719502	3.07783e-05	0.357099	0.642314	-0.925058	0.0557266	AT2G17500	Auxin efflux carrier family protein
AT2G17705	0.190071	0.670498	0.713937	0.00415433	-0.0825719	0.778868	AT2G17705	methionine-S-oxide reductase
AT2G17710	-0.274557	0.453075	0.193377	0.623949	0.882969	0.00682006	AT2G17710	Big1
AT2G17720	0.725461	3.21355e-06	1.01855	1.91559e-14	0.373844	0.275207	P4H5	2-oxoglutarate (2OG) and Fe(II)-dependent oxygenase superfamily protein
AT2G17740	1.72065	0.0464052	0.468091	0.574957	2.17942	4.40141e-12	AT2G17740	Cysteine/Histidine-rich C1 domain family protein
AT2G17780	-0.674903	0.00165559	-0.15951	0.400313	-0.494936	0.128146	MCA2	PLAC8 family protein
AT2G17790	0.540149	4.10123e-05	0.454883	0.000770289	0.101861	0.632602	VPS35A	vacuolar protein sorting-associated 35A-like protein
AT2G17880	-0.467658	0.472464	0.0281109	0.967585	-0.77113	0.00903723	AT2G17880	Chaperone DnaJ-domain superfamily protein
AT2G17900	0.0548544	0.927456	-0.290271	0.341624	-0.72692	0.0454377	SDG37	SET domain group 37
AT2G18050	-0.365699	0.406697	0.241483	0.64445	1.79527	9.46656e-17	HIS1-3	histone H1-3
AT2G18120	-0.210921	0.870329	-0.931751	0.023014	-0.36948	0.619532	SRS4	SHI-related sequence 4
AT2G18193	-0.263519	0.702134	-0.0516714	0.957657	-2.25193	1.22028e-05	AT2G18193	P-loop containing nucleoside triphosphate hydrolases superfamily protein
AT2G18210	1.18502	0.03347	2.26442	4.48669e-06	-0.447468	0.65168	AT2G18210	hypothetical protein
AT2G18300	-0.905377	0.00198184	-0.403778	0.253817	-0.662774	0.142364	HBI1	basic helix-loop-helix (bHLH) DNA-binding superfamily protein
AT2G18328	-0.183676	0.427626	-0.605301	0.0935602	-0.776821	0.00607408	RL4	RAD-like 4
AT2G18380	-0.399787	0.524428	-0.599196	0.368235	-1.75546	0.00272591	GATA20	GATA transcription factor 20
AT2G18480	-0.988709	0.0943574	-1.974	0.00197217	-2.01739	0.118834	AT2G18480	Major facilitator superfamily protein
AT2G18570	-0.593926	0.000480163	-0.820261	0.000295477	-0.800612	0.00596291	AT2G18570	UDP-Glycosyltransferase superfamily protein
AT2G18660	0.961165	0.137277	1.58469	0.00300435	-0.328531	0.59584	PNP-A	plant natriuretic peptide A
AT2G18670	-0.353314	0.0745227	0.565682	0.00334481	0.308032	0.185247	AT2G18670	RING/U-box superfamily protein
AT2G18690	2.10984	1.45428e-05	1.79147	0.0101443	-0.882578	0.102521	AT2G18690	transmembrane protein
AT2G18720	0.816773	0.642669	2.38852	0.0332242	2.22578	0.0532452	AT2G18720	Translation elongation factor EF1A/initiation factor IF2gamma family protein
AT2G18730	0.27694	0.21367	0.503864	7.03533e-07	0.116973	0.502431	DGK3	diacylglycerol kinase 3
AT2G18750	0.225964	0.0277461	0.472524	3.98971e-11	0.675251	3.82998e-08	AT2G18750	Calmodulin-binding protein
AT2G19090	-0.102658	0.870476	-0.694537	0.0330597	-0.472198	0.211913	AT2G19090	DUF630 family protein (DUF630 and DUF632)
AT2G19170	0.00260588	0.994673	-0.919405	0.00584603	-1.71673	0.000171756	SLP3	subtilisin-like serine protease 3
AT2G19190	1.68291	0.0352864	0.12829	0.912257	-0.670516	0.232183	FRK1	FLG22-induced receptor-like kinase 1
AT2G19280	-0.120632	0.639627	-0.542803	0.00387157	-0.0539174	0.82758	AT2G19280	Pentatricopeptide repeat (PPR) superfamily protein
AT2G19380	0.23997	0.798618	-0.989629	0.0422417	-0.167078	0.808112	AT2G19380	RNA recognition motif (RRM)-containing protein
AT2G19460	-0.157697	0.747414	-0.515401	0.279822	-0.886892	0.0197742	AT2G19460	DUF3511 domain protein (DUF3511)
AT2G19620	-0.447927	0.285583	-0.565958	0.0769557	-1.27498	0.00711558	NDL3	N-MYC downregulated-like 3
AT2G19650	0.0831925	0.87122	-0.507898	0.00135773	0.686326	0.00109771	AT2G19650	Cysteine/Histidine-rich C1 domain family protein
AT2G19710	0.481157	0.0528329	0.509141	0.0235527	-0.243726	0.220089	AT2G19710	Regulator of Vps4 activity in the MVB pathway protein
AT2G19780	0.423706	0.409033	0.214453	0.591555	-1.00382	0.0273907	AT2G19780	Leucine-rich repeat (LRR) family protein
AT2G19800	0.0045749	0.998641	1.57175	0.429141	-3.482	0.000940123	MIOX2	myo-inositol oxygenase 2
AT2G19930	-0.278644	0.408352	-0.667384	0.0076243	-0.375401	0.125724	AT2G19930	RNA-dependent RNA polymerase family protein
AT2G20010	0.63629	4.39728e-08	0.298296	0.0207427	-0.0923116	0.777753	AT2G20010	Gls protein (DUF810)
AT2G20142	1.31743	0.0264593	1.57586	4.66635e-07	-0.529905	0.266833	AT2G20142	Toll-Interleukin-Resistance (TIR) domain family protein
AT2G20150	0.876269	0.61095	4.1357	0.00660128	-1.8546	0.0454948	AT2G20150	hypothetical protein
AT2G20180	-0.883392	1.67906e-08	-0.22439	0.395241	-0.30231	0.155736	PIL5	phytochrome interacting factor 3-like 5
AT2G20210	-0.602294	0.000244602	-0.685165	0.0059293	-0.170762	0.655525	AT2G20210	RNI-like superfamily protein
AT2G20240	-0.375533	0.150011	-0.928349	2.42929e-05	-0.950749	0.00191994	TRM17	GPI-anchored adhesin-like protein, putative (DUF3741)
AT2G20260	-0.131385	0.605906	-0.74815	8.05817e-10	-0.956118	2.15879e-53	PSAE-2	photosystem I subunit E-2
AT2G20290	-0.220277	0.451873	-0.447143	0.0203183	-0.758145	0.000548689	XIG	myosin-like protein XIG
AT2G20340	2.13898	2.69484e-22	1.5584	9.52837e-16	0.0869763	0.851217	AAS	Pyridoxal phosphate (PLP)-dependent transferases superfamily protein
AT2G20370	0.513954	3.98728e-07	0.227927	0.303407	-0.281438	0.218217	MUR3	Exostosin family protein
AT2G20562	0.331887	0.605076	0.659613	0.304942	-1.54199	0.000388398	AT2G20562	taximin
AT2G20610	0.548964	0.0147207	-0.110322	0.548966	-0.18052	0.337304	SUR1	Tyrosine transaminase family protein
AT2G20670	-1.34887	0.0636546	1.19299	0.0700394	-1.42066	0.000210927	AT2G20670	sugar phosphate exchanger, putative (DUF506)
AT2G20680	0.0473133	0.914974	-0.148021	0.68745	-0.567575	0.0343226	MAN2	Glycosyl hydrolase superfamily protein
AT2G20750	0.11803	0.897845	-1.27352	0.0894415	-3.10849	0.00145472	EXPB1	expansin B1
AT2G21050	-0.18206	0.806272	-1.4228	1.27655e-05	-0.949198	0.314112	LAX2	like AUXIN RESISTANT 2
AT2G21080	-0.538043	0.0205774	-0.571191	0.0341303	-0.620126	0.00768212	AT2G21080	Ras guanine nucleotide exchange factor K
AT2G21130	0.192286	0.700386	-0.350598	0.0594974	-0.518369	0.00996262	AT2G21130	Cyclophilin-like peptidyl-prolyl cis-trans isomerase family protein
AT2G21140	-0.499153	0.443935	-1.15477	0.0134431	-2.19805	0.0313623	PRP2	proline-rich protein 2
AT2G21180	-0.287277	0.411067	0.0297319	0.961909	0.52137	0.037463	AT2G21180	transmembrane protein
AT2G21188	0.0438608	0.944538	0.891792	6.87074e-05	0.650595	0.00101603	AT2G21188
AT2G21200	-0.493487	0.246649	-0.12454	0.884957	-1.18579	0.017528	AT2G21200	SAUR-like auxin-responsive protein family
AT2G21210	-0.25014	0.2113	-0.799525	0.000333376	-0.0836109	0.701088	AT2G21210	SAUR-like auxin-responsive protein family
AT2G21220	-0.634954	0.486939	-0.26619	0.849749	-2.21565	0.0247752	AT2G21220	SAUR-like auxin-responsive protein family
AT2G21330	-0.558345	0.00509936	-0.457115	0.00205306	-0.0899191	0.836865	FBA1	fructose-bisphosphate aldolase 1
AT2G21380	-0.160798	0.179872	-0.450772	0.00393015	-0.683851	2.45181e-05	AT2G21380	Kinesin motor family protein
AT2G21385	-0.266737	0.0114279	-0.569184	2.57939e-07	-0.380202	0.00477545	AT2G21385	hypothetical protein
AT2G21500	0.68678	2.9607e-07	0.937651	3.27697e-09	0.591234	0.00304891	AT2G21500	RING/U-box superfamily protein
AT2G21510	2.29278	0.0296038	-0.426761	0.801596	-1.95367	0.0259864	AT2G21510	DNAJ heat shock N-terminal domain-containing protein
AT2G21520	0.283969	0.0118106	0.592322	1.23347e-10	0.295471	0.0450579	AT2G21520	Sec14p-like phosphatidylinositol transfer family protein
AT2G21540	-0.348078	0.327201	-2.01574	2.3713e-11	-2.73037	2.50628e-08	SFH3	SEC14-like 3
AT2G21550	-0.130273	0.878969	0.827687	0.0170539	1.43132	2.48054e-05	AT2G21550	Bifunctional dihydrofolate reductase/thymidylate synthase
AT2G21560	-0.436918	0.0566746	-0.798623	7.51087e-06	-0.183396	0.564765	AT2G21560	nucleolar-like protein
AT2G21590	-0.0419524	0.94382	-0.50309	0.0336011	0.465505	0	APL4	Glucose-1-phosphate adenylyltransferase family protein
AT2G21640	0.551965	0.0442282	0.461138	0.391908	-0.389058	0.381361	AT2G21640	marker for oxidative stress response protein
AT2G21660	-0.0198313	0.948635	-0.386759	0.0216012	-0.636961	0.000322665	GRP7	cold, circadian rhythm, and rna binding 2
AT2G21830	-0.234252	0.454883	-1.16901	1.44635e-06	-1.01914	0.000341148	AT2G21830	Cysteine/Histidine-rich C1 domain family protein
AT2G21850	0.767211	0.00117208	0.889281	0.00796735	0.613171	0.00181726	AT2G21850	Cysteine/Histidine-rich C1 domain family protein
AT2G21880	-0.202647	0.772841	-0.881528	0.0225705	-1.10499	0.0502773	RAB7A	RAB GTPase homolog 7A
AT2G21960	-0.223609	0.076521	-0.52071	6.6924e-08	-0.265493	0.0367955	AT2G21960	transmembrane protein
AT2G22010	0.845129	1.30648e-12	0.633413	1.81192e-09	0.449441	0.00027519	RKP	related to KPC1
AT2G22122	-1.08154	0.0184816	-1.41225	0.0153219	-0.642413	0.225731	AT2G22122	hypothetical protein
AT2G22190	0.175617	0.700585	-0.634251	0.0142512	-0.124766	0.686649	TPPE	Haloacid dehalogenase-like hydrolase (HAD) superfamily protein
AT2G22200	1.87286	2.87202e-05	-0.768359	0.0221561	0.0906599	0.894322	AT2G22200	Integrase-type DNA-binding superfamily protein
AT2G22230	-0.173417	0.491337	-0.619887	0.00197217	-0.771754	0.00203654	AT2G22230	Thioesterase superfamily protein
AT2G22300	0.2944	0.227661	0.688985	6.72491e-15	0.40691	0.00273854	SR1	signal responsive 1
AT2G22330	1.23226	3.14727e-17	0.695388	0.00564908	0.386427	0.146038	CYP79B3	cytochrome P450, family 79, subfamily B, polypeptide 3
AT2G22420	-0.62309	0.013515	0.461461	0.0110185	0.986321	8.35224e-07	AT2G22420	Peroxidase superfamily protein
AT2G22430	0.249271	0.0445389	-0.0893287	0.556613	0.54798	1.32004e-09	HB6	homeobox protein 6
AT2G22500	1.42213	1.21497e-10	1.10134	6.05802e-05	-0.548823	0.062034	UCP5	uncoupling protein 5
AT2G22620	-0.0499657	0.966857	-1.66153	0.018476	-0.760719	0.332374	AT2G22620	Rhamnogalacturonate lyase family protein
AT2G22670	-0.304755	0.0375486	-0.631202	6.69213e-06	-0.665259	0.010888	IAA8	indoleacetic acid-induced protein 8
AT2G22680	-0.862991	3.2365e-05	0.187378	0.6129	-0.00281144	0.996732	WAVH1	Zinc finger (C3HC4-type RING finger) family protein
AT2G22760	6.59438	9.11943e-07	3.44471	0.000921892	0.366824	0.808922	AT2G22760	basic helix-loop-helix (bHLH) DNA-binding superfamily protein
AT2G22770	3.45049	3.44365e-14	4.15104	1.89496e-19	1.60063	0.0575747	NAI1	basic helix-loop-helix (bHLH) DNA-binding superfamily protein
AT2G22800	0.0115344	0.988372	0.702346	0.00291425	0.808408	0.0131469	HAT9	Homeobox-leucine zipper protein family
AT2G22810	-1.30937	0.299654	-2.65677	0.0888782	-4.66788	0.0146308	ACS4	1-aminocyclopropane-1-carboxylate synthase 4
AT2G22830	-0.194453	0.594516	-0.0106178	0.984082	-0.601799	0.00590124	SQE2	squalene epoxidase 2
AT2G22860	1.35269	2.26102e-07	1.7542	1.11306e-12	0.630737	0.114408	PSK2	phytosulfokine 2 precursor
AT2G22880	3.09703	2.64816e-12	2.33035	1.96193e-08	-1.14152	0.0799572	AT2G22880	VQ motif-containing protein
AT2G22900	0.678639	8.78882e-05	0.307866	0.580932	-0.01145	0.979775	AT2G22900	Galactosyl transferase GMA12/MNN10 family protein
AT2G23000	0.284478	0.717931	0.613375	0.00189665	1.89468	0.0274952	scpl10	serine carboxypeptidase-like 10
AT2G23010	0.949554	0.0166754	0.599618	0.0663924	0.336466	0.538269	SCPL9	serine carboxypeptidase-like 9
AT2G23120	-0.0636576	0.898626	0.279254	0.385514	0.820915	0.00319581	AT2G23120	Late embryogenesis abundant protein, group 6
AT2G23130	-0.651451	0.122173	-0.236069	0.748068	-1.16304	0.0306582	AGP17	arabinogalactan protein 17
AT2G23270	2.1562	0.231899	1.95643	0.0139128	-1.55536	0.133424	AT2G23270	transmembrane protein
AT2G23290	-0.813264	0.146904	1.50056	6.98896e-05	-1.03194	2.68184e-05	MYB70	myb domain protein 70
AT2G23320	0.23499	0.509479	0.718667	0.0228931	0.12007	0.796833	WRKY15	WRKY DNA-binding protein 15
AT2G23360	-0.244599	0.23808	-0.538181	0.0521109	-0.689615	0.00736828	AT2G23360	filament-like protein (DUF869)
AT2G23380	-0.157009	0.57503	-0.0994486	0.687418	-0.631465	0.000178542	CLF	SET domain-containing protein
AT2G23450	0.634827	0.00321363	0.566815	0.145416	0.0199255	0.964518	AT2G23450	Protein kinase superfamily protein
AT2G23560	1.40728	0.00369025	1.26887	0.00661403	-1.27165	0.0556103	MES7	methyl esterase 7
AT2G23590	-0.377206	0.324279	-0.717644	0.0254249	-0.473587	0.41599	MES8	methyl esterase 8
AT2G23680	0.942844	3.62871e-06	0.739267	4.35066e-05	0.357032	0.205045	AT2G23680	Cold acclimation protein WCOR413 family
AT2G23690	-1.56154	0.000668865	-0.897212	0.495425	-1.9284	0.0421719	AT2G23690	HTH-type transcriptional regulator
AT2G23770	0.546381	0.270362	0.828655	2.51094e-06	0.472739	0.074226	LYK4	protein kinase family protein / peptidoglycan-binding LysM domain-containing protein
AT2G24010	-0.1524	0.861043	-1.18214	0.0149807	-0.801988	0.197591	scpl23	serine carboxypeptidase-like 23
AT2G24060	-0.305983	0.0663429	-0.521049	1.33884e-05	-0.36825	0.0737136	AT2G24060	Translation initiation factor 3 protein
AT2G24070	-0.623072	0.545981	-2.45848	0.048356	-2.69449	0	QWRF4	QWRF motif protein (DUF566)
AT2G24090	-0.304986	0.0109829	-0.577699	3.46008e-08	-0.447474	0.0629426	PRPL35	Ribosomal protein L35
AT2G24160	0.375368	0.169704	0.51164	0.000504257	0.25888	0.103781	AT2G24160	pseudogene of receptor like protein 37
AT2G24170	0.217247	0.462556	0.121589	0.816318	-0.805231	0.0104665	AT2G24170	Endomembrane protein 70 protein family
AT2G24180	0.140591	0.419015	0.461495	0.0023041	0.538849	0.000353404	CYP71B6	cytochrome p450 71b6
AT2G24210	7.13163	8.13299e-08	8.60568	9.23392e-11	0.779005	0.633186	TPS10	terpene synthase 10
AT2G24230	-0.00442378	0.991422	-0.559807	0.0084577	-0.744171	0.0196526	AT2G24230	Leucine-rich repeat protein kinase family protein
AT2G24240	-0.390286	0.383743	0.976487	0.00506892	0.265859	0.363226	AT2G24240	BTB/POZ domain with WD40/YVTN repeat-like protein
AT2G24350	-0.325869	0.202188	-0.585143	0.0490835	-0.597015	0.0527135	AT2G24350	RNA binding (RRM/RBD/RNP motifs) family protein
AT2G24390	0.121221	0.559399	0.252418	0.098012	0.518109	0.0294325	AT2G24390	AIG2-like (avirulence induced gene) family protein
AT2G24550	0.1812	0.811176	1.74898	2.11007e-16	-0.0514177	0.902849	AT2G24550	major centromere autoantigen B-like protein
AT2G24600	1.32636	0.0031599	1.67762	3.01439e-14	-0.374155	0.33701	AT2G24600	Ankyrin repeat family protein
AT2G24610	0.201084	0.945643	0.0677472	0.984082	-4.96981	0.00654781	CNGC14	cyclic nucleotide-gated channel 14
AT2G24630	-0.21705	0.401615	-0.672723	0.00440892	-1.00614	0.000632673	ATCSLC08	Glycosyl transferase family 2 protein
AT2G24645	-0.185611	0.634439	-0.540009	0.173499	-0.989242	0.00897236	AT2G24645	Transcriptional factor B3 family protein
AT2G24762	-0.471292	0.0140982	-1.24163	2.1712e-09	-1.29069	1.55239e-05	GDU4	glutamine dumper 4
AT2G24850	6.20634	1.62779e-64	5.06641	3.64726e-23	-0.122398	0.944606	TAT3	tyrosine aminotransferase 3
AT2G25000	0.498864	0.0952551	0.908536	7.32071e-05	1.68856	3.1464e-12	WRKY60	WRKY DNA-binding protein 60
AT2G25060	-0.27868	0.72938	-0.915213	0.101716	-1.86658	0.00859389	ENODL14	early nodulin-like protein 14
AT2G25080	-0.507844	0.000840554	-0.03835	0.921059	-0.298197	0.189132	GPX1	glutathione peroxidase 1
AT2G25110	0.688819	3.82977e-06	0.651456	0.000516035	-0.0456447	0.854044	SDF2	stromal cell-derived factor 2-like protein precursor
AT2G25200	-0.119097	0.853585	0.944758	9.6292e-05	-0.440634	5.7763e-05	AT2G25200	hypothetical protein (DUF868)
AT2G25270	-0.455733	0.223788	-0.650764	0.0384698	-1.01253	0.0438326	AT2G25270	transmembrane protein
AT2G25290	0.122905	0.650242	0.0395576	0.879854	-0.665125	2.32846e-05	Phox1	Octicosapeptide/Phox/Bem1p (PB1) domain-containing protein / tetratricopeptide repeat (TPR)-containing protein
AT2G25295	0.862975	0	0.235527	0	-4.49396	0.0362909	LCR81	low-molecular-weight cysteine-rich 81
AT2G25440	0.447833	0.689874	1.54701	0.00202587	1.28476	0.00518872	RLP20	receptor like protein 20
AT2G25460	3.16436	3.52962e-09	1.00947	0.540216	-1.47252	0.0831537	AT2G25460	EEIG1/EHBP1 protein amino-terminal domain protein
AT2G25470	1.15348	0.228031	1.66908	0.0166228	1.04002	0.019529	RLP21	receptor like protein 21
AT2G25480	-0.286123	0.0754261	-0.572487	0.00144956	-0.479253	0.0342912	AT2G25480	TPX2 (targeting protein for Xklp2) protein family
AT2G25490	0.640597	3.44407e-08	0.0424611	0.870478	-0.291922	0.00696864	EBF1	EIN3-binding F box protein 1
AT2G25625	0.212062	0.805293	0.467994	0.16214	1.19665	0.0111497	AT2G25625	histone deacetylase-like protein
AT2G25690	0.246799	0.567814	0.0153616	0.981483	0.812315	0.000149955	AT2G25690	DUF581 family protein, putative (DUF581)
AT2G25735	0.656689	0.17909	2.17523	4.57521e-18	-0.811961	0.126472	AT2G25735	hypothetical protein
AT2G25810	1.8065	2.02853e-05	1.73874	0.0181416	-0.87185	0.264645	TIP4
AT2G25820	1.88219	1.14499e-08	2.21866	5.55684e-07	0.536275	0.498203	ESE2	Integrase-type DNA-binding superfamily protein
AT2G25840	-0.429796	0.000592139	-0.497986	0.000788619	-0.60707	0.00423804	OVA4	Nucleotidylyl transferase superfamily protein
AT2G25900	-0.914705	0.018368	1.02849	1.85893e-09	-0.797636	0.00241752	ATCTH	Zinc finger C-x8-C-x5-C-x3-H type family protein
AT2G26010	0.523109	0.841495	5.48127	6.64394e-08	5.74632	5.63058e-12	PDF1.3	plant defensin 1.3
AT2G26020	2.04882	0.0924942	6.67566	2.2847e-14	5.32705	7.22853e-14	PDF1.2b	plant defensin 1.2b
AT2G26080	-0.390905	0.00221578	-0.504161	5.19089e-06	-0.23468	0.470117	GLDP2	glycine decarboxylase P-protein 2
AT2G26150	2.54032	5.77809e-07	0.088762	0.929142	-0.393452	0.654292	HSFA2	heat shock transcription factor A2
AT2G26190	0.689006	0.035753	0.989082	8.88899e-06	-0.1389	0.706725	AT2G26190	calmodulin-binding family protein
AT2G26215	-0.546961	0.00174254	-0.569773	0.00779519	-0.480512	0.0846989	AT2G26215	transposable_element_gene
AT2G26250	-0.499396	0.000258855	-0.768203	1.75054e-08	-0.498627	0.0625676	KCS10	3-ketoacyl-CoA synthase 10
AT2G26330	-0.332862	0.155726	-0.914138	9.83666e-07	-1.18695	0.00164058	ER	Leucine-rich receptor-like protein kinase family protein
AT2G26390	1.17828	0.242042	2.99943	0.00901302	0.489213	0.500031	AT2G26390	Serine protease inhibitor (SERPIN) family protein
AT2G26400	2.9425	0.0307859	6.08813	2.48628e-06	0.80074	0.480296	ARD3	acireductone dioxygenase 3
AT2G26440	1.97422	2.9572e-11	1.29439	0.000910499	0.458597	0.326657	AT2G26440	Plant invertase/pectin methylesterase inhibitor superfamily
AT2G26530	1.11991	1.5389e-07	1.29448	1.54992e-08	-0.81933	0.0964458	AR781	AR781, pheromone receptor-like protein (DUF1645)
AT2G26550	-0.202441	0.242078	-0.553414	4.23949e-06	-0.44052	0.0472305	HO2	heme oxygenase 2
AT2G26560	0.302405	0.60843	1.32955	0.0196164	1.18225	0.00795395	PLA2A	phospholipase A 2A
AT2G26580	-0.372493	0.00147971	-0.50221	0.00346497	-0.327364	0.291748	YAB5	plant-specific transcription factor YABBY family protein
AT2G26640	-0.27764	0.168259	-0.560079	0.00082362	-0.508728	0.251988	KCS11	3-ketoacyl-CoA synthase 11
AT2G26650	0.470797	0.159725	2.37053	8.19525e-17	2.27992	2.26295e-22	KT1	K transporter 1
AT2G26690	0.121167	0.757971	-0.0829125	0.82449	-0.605961	0.0239699	AT2G26690	Major facilitator superfamily protein
AT2G26695	-1.11223	0.0591676	-0.420923	0.616789	1.2509	0.000433636	AT2G26695	Ran BP2/NZF zinc finger-like superfamily protein
AT2G26710	-0.938931	0.00703384	-0.210365	0.753909	-0.990995	0.00161312	BAS1	Cytochrome P450 superfamily protein
AT2G26760	0.0947031	0.946707	-1.51238	0.0392719	-1.96404	0.00682346	CYCB1
AT2G26870	-0.582638	0.000999501	-0.0810565	0.815864	0.204006	0.559322	NPC2	non-specific phospholipase C2
AT2G26910	-0.287383	0.0561823	-0.793956	2.47214e-06	-0.522967	0.0760008	ABCG32	pleiotropic drug resistance 4
AT2G26980	-0.61417	0.0262194	0.0134579	0.981037	-0.0583759	0.834694	CIPK3	CBL-interacting protein kinase 3
AT2G27040	-0.25924	0.354533	-0.867708	0.000412948	-0.844196	0.0148863	2004-08-01	Argonaute family protein
AT2G27060	-0.443916	0.0613943	-0.814893	2.60614e-07	-0.605358	0.0395707	AT2G27060	Leucine-rich repeat protein kinase family protein
AT2G27080	-0.179608	0.813308	1.17869	0.0403442	-1.05764	0.00421407	AT2G27080	Late embryogenesis abundant (LEA) hydroxyproline-rich glycoprotein family
AT2G27130	-0.134445	0.697376	-0.788166	0.000300708	-0.948934	0.000293244	AT2G27130	Bifunctional inhibitor/lipid-transfer protein/seed storage 2S albumin superfamily protein
AT2G27310	2.2908	2.40175e-18	2.44016	1.1406e-24	0.610572	0.281571	AT2G27310	F-box family protein
AT2G27385	-0.801277	0.0595061	-1.41035	4.93083e-08	-1.75024	0.00286929	AT2G27385	Pollen Ole e 1 allergen and extensin family protein
AT2G27402	-0.644174	0.133944	-2.63196	4.42229e-06	-2.99346	0.00148328	AT2G27402	plastid transcriptionally active protein
AT2G27420	-0.682313	0.38714	-2.32095	8.83761e-22	-1.90014	0.0194015	AT2G27420	Cysteine proteinases superfamily protein
AT2G27500	0.017822	0.983507	0.807733	0.00581889	-0.81203	0.0241706	AT2G27500	Glycosyl hydrolase superfamily protein
AT2G27660	0.794735	0.0302602	1.1177	0.00369106	0.316753	0.278439	AT2G27660	Cysteine/Histidine-rich C1 domain family protein
AT2G27690	4.00479	2.83752e-29	4.86383	8.52546e-29	0.422968	0.49944	CYP94C1	cytochrome P450, family 94, subfamily C, polypeptide 1
AT2G27830	-0.240435	0.415927	0.737153	0.000181838	0.393232	0.261822	AT2G27830	hypothetical protein
AT2G27860	0.0691147	0.771307	-0.13626	0.267159	-0.544092	1.62489e-09	AXS1	UDP-D-apiose/UDP-D-xylose synthase 1
AT2G27920	-0.250411	0.133947	-0.382638	0.0812703	-0.829177	0.00780064	SCPL51	serine carboxypeptidase-like 51
AT2G28120	-0.218198	0.866704	1.55967	0.000167479	-0.0157721	0.973696	AT2G28120	Major facilitator superfamily protein
AT2G28150	-0.341681	0.252334	-0.826296	0.000192844	-0.182562	0.666101	AT2G28150	UPSTREAM OF FLC protein (DUF966)
AT2G28160	0.568103	0.260122	0.241335	0.595673	0.724812	0.0302455	FRU	FER-like regulator of iron uptake
AT2G28210	0.50564	0.282889	1.83479	0.000161976	-0.934072	0.220114	ACA2	alpha carbonic anhydrase 2
AT2G28260	-0.0388024	0.949407	-0.318003	0.468769	-1.27491	3.88232e-06	CNGC15	cyclic nucleotide-gated channel 15
AT2G28305	-0.0555501	0.835356	0.95794	0.000610435	0.30955	0.148592	LOG1	Putative lysine decarboxylase family protein
AT2G28400	1.24047	0.000909712	0.423432	0.74766	0.124901	0.881738	AT2G28400	senescence regulator (Protein of unknown function, DUF584)
AT2G28410	0.0873342	0.895518	-0.553	0.147904	-0.85796	0.0225384	AT2G28410	transmembrane protein
AT2G28470	-0.344984	0.134824	-0.723802	0.000279747	-0.881507	0.0478358	BGAL8	beta-galactosidase 8
AT2G28500	1.03603	0.0291719	1.60814	0.00131135	1.13831	0.0150435	LBD11	LOB domain-containing protein 11
AT2G28510	0.375829	0.114127	1.27696	0.000369191	0.462135	0.131886	AT2G28510	Dof-type zinc finger DNA-binding family protein
AT2G28570	0.498968	0.161636	0.00309857	0.996886	-1.60542	0.000940123	AT2G28570	hypothetical protein
AT2G28580	-0.136412	0.864901	0.0353807	0.969622	-1.86219	0.00301998	AT2G28580	transmembrane protein, putative (DUF247)
AT2G28620	-0.166754	0.824386	-1.11291	0.0528614	-1.31953	0.0247752	AT2G28620	P-loop containing nucleoside triphosphate hydrolases superfamily protein
AT2G28630	-1.49719	0.00311452	-0.265359	0.611905	-0.991347	0.00134534	KCS12	3-ketoacyl-CoA synthase 12
AT2G28650	0.194273	0.781568	0.414309	0.368704	0.715037	0.0476925	EXO70H8	exocyst subunit exo70 family protein H8
AT2G28660	-0.373604	0.082202	-0.243425	0.291245	0.50366	0.000826981	AT2G28660	Chloroplast-targeted copper chaperone protein
AT2G28755	-0.491098	0	1.03782	0.642314	3.15441	0.000769791	AT2G28755	UDP-D-glucuronate carboxy-lyase-like protein
AT2G28890	0.596537	3.7592e-06	0.235896	0.247178	0.296204	0.166365	PLL4	poltergeist like 4
AT2G28900	-0.134405	0.554929	-0.680361	1.36356e-05	-0.893688	0.00309205	OEP16-1	outer plastid envelope protein 16-1
AT2G28940	0.417584	0.0708499	0.641011	0.00121096	0.852314	2.72268e-07	AT2G28940	Protein kinase superfamily protein
AT2G28950	-0.539922	0.00794609	-0.465938	0.180571	-0.640645	0.201771	EXPA6	expansin A6
AT2G29050	-0.459379	0.171347	-0.267408	0.396576	-0.569548	0.0257701	RBL1	RHOMBOID-like 1
AT2G29070	0.00618037	0.986588	0.426339	0.0178853	0.511752	0.00202424	AT2G29070	Ubiquitin fusion degradation UFD1 family protein
AT2G29110	0.552883	0.737588	1.55118	0.0324611	-0.244497	0.462378	GLR2.8	glutamate receptor 2.8
AT2G29180	-0.374779	0.00618713	-0.590632	4.86877e-05	-0.335978	0.189617	AT2G29180	transmembrane protein
AT2G29290	-0.538684	0.00458108	-0.58346	0.000751244	-0.657263	0.00561522	AT2G29290	NAD(P)-binding Rossmann-fold superfamily protein
AT2G29300	-1.06679	6.73603e-06	0.152103	0.616689	-0.934703	0.000215166	AT2G29300	NAD(P)-binding Rossmann-fold superfamily protein
AT2G29310	-0.666302	4.23885e-05	-1.0424	4.39076e-11	-1.55252	3.0471e-12	AT2G29310	NAD(P)-binding Rossmann-fold superfamily protein
AT2G29320	-0.339892	0.0695794	0.259445	0.15333	0.504683	0.000574079	AT2G29320	NAD(P)-binding Rossmann-fold superfamily protein
AT2G29340	0.222601	0.076739	0.625619	1.57701e-08	0.53928	7.68913e-06	AT2G29340	NAD-dependent epimerase/dehydratase family protein
AT2G29350	1.44283	0.000876646	1.72058	0.127038	1.40556	0.00273612	SAG13	senescence-associated gene 13
AT2G29440	3.44643	1.19191e-16	3.86563	8.36182e-17	-0.848693	0.606335	GSTU6	glutathione S-transferase tau 6
AT2G29450	1.38173	1.79656e-07	0.452304	0.00133085	-0.436214	0.21594	GSTU5	glutathione S-transferase tau 5
AT2G29460	2.43934	3.30653e-14	2.22106	0.000186716	0.391891	0.601886	GSTU4	glutathione S-transferase tau 4
AT2G29470	4.03486	9.19048e-05	0.744159	0.714783	-2.02967	0.0102915	GSTU3	glutathione S-transferase tau 3
AT2G29490	-0.188685	0.713404	0.223547	0.655409	-1.07832	0.00492587	GSTU1	glutathione S-transferase TAU 1
AT2G29500	0.437597	0.18037	-0.176754	0.707542	-1.68339	4.3413e-06	AT2G29500	HSP20-like chaperones superfamily protein
AT2G29550	-0.124092	0.766535	-0.79995	0.000548998	-1.40488	0.000200128	TUB7	tubulin beta-7 chain
AT2G29630	-0.390208	6.10223e-07	-0.529256	4.17591e-05	-0.50714	0.000173798	THIC	thiaminC
AT2G29640	0.0200914	0.963097	0.202354	0.421837	0.781186	0.00158834	JOSL	JOSEPHIN-like protein
AT2G29650	-0.123725	0.740825	-0.413019	0.0397994	-0.626198	0.00211312	PHT4
AT2G29670	0.265726	0.275365	0.978986	2.90658e-06	0.94967	4.84587e-06	AT2G29670	Tetratricopeptide repeat (TPR)-like superfamily protein
AT2G29710	1.09426	0.0327318	1.56687	0.00106648	-0.575605	0.385646	AT2G29710	UDP-Glycosyltransferase superfamily protein
AT2G29720	0.350443	0.124794	1.06743	5.43565e-06	0.684972	0.00241752	CTF2B	FAD/NAD(P)-binding oxidoreductase family protein
AT2G29730	-0.443267	0.22971	-0.485971	0.163593	-0.80273	0.00203244	UGT71D1	UDP-glucosyl transferase 71D1
AT2G29750	1.18689	0.487372	0.727634	0.610154	-1.60856	0.0297661	UGT71C1	UDP-glucosyl transferase 71C1
AT2G29890	-0.426094	0.0630087	-1.11739	1.18918e-07	-0.957593	0.0074557	VLN1	villin-like 1
AT2G29990	0.772427	2.92776e-05	0.556643	0.0203975	0.326605	0.427936	NDA2	alternative NAD(P)H dehydrogenase 2
AT2G30010	-0.827222	0.0793255	0.101109	0.904504	-0.984485	0.0446577	TBL45	TRICHOME BIREFRINGENCE-LIKE 45
AT2G30020	1.44242	1.29687e-10	0.888414	0.00115871	-0.452562	0.245814	AT2G30020	Protein phosphatase 2C family protein
AT2G30040	0.507421	0.0231147	0.188706	0.595873	-0.269497	0.437543	MAPKKK14	mitogen-activated protein kinase kinase kinase 14
AT2G30070	0.134405	0.313928	-0.237946	0.493371	-0.647665	0.000859405	KT1	potassium transporter 1
AT2G30100	0.699812	0.00317356	0.0302743	0.890629	0.273669	0.132191	AT2G30100	pentatricopeptide (PPR) repeat-containing protein
AT2G30150	-0.316929	0.0777291	-0.63401	0.000167178	-0.659143	0.021669	AT2G30150	UDP-Glycosyltransferase superfamily protein
AT2G30200	-0.0572505	0.879304	-0.472205	0.00372737	-0.905754	2.34988e-07	EMB3147	EMBRYO DEFECTIVE 3147
AT2G30230	-0.230872	0.42792	-0.190934	0.541357	-1.06803	0.000371895	AT2G30230	6,7-dimethyl-8-ribityllumazine synthase
AT2G30250	0.538183	0.0997959	0.845076	0.0247729	0.124012	0.739043	WRKY25	WRKY DNA-binding protein 25
AT2G30395	0.37255	0.793044	-1.15322	0.277868	-2.95792	0.00897236	OFP17	ovate family protein 17
AT2G30420	-0.41646	0.161385	-1.10891	0.000536321	-0.794558	0.267725	ETC2	Homeodomain-like superfamily protein
AT2G30424	-0.955525	0.00255623	-0.718101	0.186261	-0.534191	0.532338	TCL2	Homeodomain-like superfamily protein
AT2G30490	0.180558	0.527866	0.217321	0.256268	0.718358	0.00612893	C4H	cinnamate-4-hydroxylase
AT2G30520	-0.622105	0.000678292	-0.0420197	0.910912	-0.00813472	0.978522	RPT2	Phototropic-responsive NPH3 family protein
AT2G30540	0.62743	0.0127585	0.170267	0.534769	-0.858408	0.0931548	AT2G30540	Thioredoxin superfamily protein
AT2G30550	0.57863	0.0109829	-0.0924577	0.940995	0.330181	0.296899	AT2G30550	alpha/beta-Hydrolases superfamily protein
AT2G30575	-0.381901	0.0322247	-0.038892	0.899491	-0.906888	2.41478e-06	LGT5	los glycosyltransferase 5
AT2G30720	1.10727	1.61455e-09	1.03793	1.92362e-05	-0.0279267	0.964892	AT2G30720	Thioesterase/thiol ester dehydrase-isomerase superfamily protein
AT2G30750	0.814291	0.0818665	0.205028	0	1.33948	0.0023057	CYP71A12	cytochrome P450 family 71 polypeptide
AT2G30770	3.08733	2.98742e-14	3.88088	3.27834e-06	-1.07806	0.408068	CYP71A13	cytochrome P450 family 71 polypeptide
AT2G30790	-0.702606	0.00183187	-0.206485	0.424727	-0.137383	0.572395	PSBP-2	photosystem II subunit P-2
AT2G30820	-0.405424	0.565432	-1.17358	0.0153685	-1.41884	0.035513	AT2G30820	aspartyl/glutamyl-tRNA(Asn/Gln) amidotransferase subunit
AT2G30830	5.62157	3.82977e-06	4.54726	4.47472e-05	-0.265848	0.905944	AT2G30830	2-oxoglutarate (2OG) and Fe(II)-dependent oxygenase superfamily protein
AT2G30840	0.659851	0.621898	0.363634	0.587781	1.73976	3.86269e-05	AT2G30840	2-oxoglutarate (2OG) and Fe(II)-dependent oxygenase superfamily protein
AT2G30860	0.699948	8.29264e-09	0.167411	0.363516	-0.15577	0.60025	GSTF9	glutathione S-transferase PHI 9
AT2G30870	1.20043	5.89214e-16	1.17471	7.94058e-11	0.812925	0.000156907	GSTF10	glutathione S-transferase PHI 10
AT2G30990	0.194409	0.68416	1.13887	3.34091e-13	0.559365	0.00530414	AT2G30990	arginine N-methyltransferase, putative (DUF688)
AT2G31090	0.0457145	0.932287	0.518698	0.00617613	0.276098	0.0596668	AT2G31090	transmembrane protein
AT2G31110	-0.674653	0.0121508	0.392568	0.0585998	1.00233	1.1812e-05	AT2G31110	trichome birefringence-like protein (DUF828)
AT2G31230	1.10242	0.014701	0.228562	0.627936	0.861019	0.00259248	ERF15	ethylene-responsive element binding factor 15
AT2G31320	-0.145907	0.626973	-0.32222	0.216642	-0.642787	0.0479536	PARP1	poly(ADP-ribose) polymerase 2
AT2G31390	0.232429	0.337091	0.625029	0.0462166	0.11333	0.713155	AT2G31390	pfkB-like carbohydrate kinase family protein
AT2G31730	-0.618897	0.342992	-0.524023	0.366118	-1.43293	1.87746e-05	AT2G31730	basic helix-loop-helix (bHLH) DNA-binding superfamily protein
AT2G31865	0.382553	0.422497	0.840768	1.74596e-05	0.077288	0.764315	PARG2	poly(ADP-ribose) glycohydrolase 2
AT2G31880	0.72262	0.0530828	0.953807	0.000513279	0.0281238	0.92825	SOBIR1	Leucine-rich repeat protein kinase family protein
AT2G31990	0.27154	0.380917	0.793827	4.57928e-06	0.640052	0.0221151	AT2G31990	Exostosin family protein
AT2G32030	1.23337	0.00394348	1.73928	2.15682e-07	-0.279499	0.656589	AT2G32030	Acyl-CoA N-acyltransferases (NAT) superfamily protein
AT2G32100	-0.397572	0.164618	0.352955	0.540927	-1.24907	0.000227284	OFP16	ovate family protein 16
AT2G32120	-0.448625	0.164383	-0.756188	0.0311093	-0.354565	0.354046	HSP70T-2	heat-shock protein 70T-2
AT2G32130	3.15735	0.0244524	2.43344	0.0285348	-1.69229	0.262954	AT2G32130	intracellular protein transporter, putative (DUF641)
AT2G32140	3.21573	2.43923e-14	2.4152	1.14026e-09	-1.05224	0.0394878	AT2G32140	transmembrane receptor
AT2G32150	2.20109	1.13801e-12	1.91333	4.83194e-09	0.173548	0.820904	AT2G32150	Haloacid dehalogenase-like hydrolase (HAD) superfamily protein
AT2G32190	0.745636	0.250738	-0.423404	0.822292	-2.30097	0.000393342	AT2G32190	cysteine-rich/transmembrane domain A-like protein
AT2G32200	1.41137	0.150239	0.562785	0.737402	-2.74839	0.000180069	AT2G32200	cysteine-rich/transmembrane domain A-like protein
AT2G32210	1.11193	0.0165889	0.539952	0.57525	-1.84175	0.000400816	AT2G32210	cysteine-rich/transmembrane domain A-like protein
AT2G32280	-0.1393	0.873089	0.351629	0.615452	1.00519	0.0174397	AT2G32280	GPI inositol-deacylase C, putative (DUF1218)
AT2G32400	0.29828	0.0776813	0.537716	0.00713125	0.539891	7.52686e-06	GLR5	glutamate receptor 5
AT2G32440	-0.347525	0.043741	-0.522141	0.000222127	-0.153679	0.506414	KAO2	ent-kaurenoic acid hydroxylase 2
AT2G32487	0.664611	1.66293e-06	0.326749	0.271734	0.364947	0.0431182	AT2G32487	hypothetical protein
AT2G32500	-0.32849	0.0203174	-0.591366	9.51895e-06	-0.617497	0.00069332	AT2G32500	Stress responsive alpha-beta barrel domain protein
AT2G32510	3.20624	5.47338e-10	3.31547	3.9998e-09	0.30405	0.747012	MAPKKK17	mitogen-activated protein kinase kinase kinase 17
AT2G32530	-0.570998	0.00492074	0.0875979	0.841702	0.289185	0.348436	CSLB03	cellulose synthase-like B3
AT2G32540	-0.526041	6.04774e-08	-0.267573	0.210101	0.0775916	0.790202	CSLB04	cellulose synthase-like B4
AT2G32560	-0.470027	0.0162917	-0.278801	0.101711	-0.68187	0.00561522	AT2G32560	F-box family protein
AT2G32640	-0.34056	0.0625068	-0.531983	0.000351171	-0.199808	0.433837	AT2G32640	Lycopene beta/epsilon cyclase protein
AT2G32660	0.122266	0.967497	1.4474	0.355195	1.7085	0.00586447	RLP22	receptor like protein 22
AT2G32680	0.744243	0.0712285	1.19639	0.000280679	0.279849	0.521571	RLP23	receptor like protein 23
AT2G32690	-0.382417	0.0113544	-0.888063	7.70583e-05	-1.7985	2.03248e-05	GRP23	glycine-rich protein 23
AT2G32710	-0.566404	0.000177053	0.0231833	0.921626	0.365344	0.0409655	AT2G32710	Cyclin-dependent kinase inhibitor family protein
AT2G32795	-0.54939	0.024167	-0.121589	0.810887	0.0760092	0.805671	AT2G32795
AT2G32800	-0.118693	0.793881	0.675573	0.0029797	0.350539	0.012237	AP4.3A	protein kinase family protein
AT2G32830	0.15016	0.86528	1.24417	0.000595571	2.20639	0.000250835	PHT1
AT2G32860	-0.0685261	0.849441	-0.496116	0.0202347	-0.952929	0.00251692	BGLU33	beta glucosidase 33
AT2G32920	0.582469	1.49331e-05	0.423405	0.00506892	-0.116575	0.533985	PDIL2-3	PDI-like 2-3
AT2G32990	1.40807	4.66106e-07	2.00604	2.81476e-06	-0.0826719	0.913058	GH9B8	glycosyl hydrolase 9B8
AT2G33020	1.74799	1.92832e-07	1.68952	0.00043673	0.113398	0.902902	RLP24	receptor like protein 24
AT2G33060	-0.712588	3.57374e-05	0.358618	0.195166	0.831868	0.00216072	RLP27	receptor like protein 27
AT2G33080	0.414344	0.692808	1.7911	0.000417443	2.10388	3.56704e-08	RLP28	receptor like protein 28
AT2G33330	-0.856887	0.00303914	-0.819591	0.0606118	-0.972853	0.0370729	PDLP3	plasmodesmata-located protein 3
AT2G33480	0.220642	0.225951	0.0478741	0.841451	0.873812	0.000322665	NAC041	NAC domain containing protein 41
AT2G33580	0.828855	0.0141448	1.03481	0.000335919	-0.506644	0.155214	LYK5	Protein kinase superfamily protein
AT2G33770	-0.361428	0.39973	0.298169	0.144101	0.94116	0.00131265	PHO2	phosphate 2
AT2G33845	0.532781	4.23759e-05	0.0573006	0.830554	0.0055533	0.980823	AT2G33845	Nucleic acid-binding, OB-fold-like protein
AT2G33850	0.528233	0.841495	-0.457592	0.672639	-3.25342	0.0463023	AT2G33850	E6-like protein
AT2G33855	-0.172998	0.255202	-0.670894	5.29668e-07	-0.404148	0.113567	AT2G33855	transmembrane protein
AT2G34060	-0.598149	0.0503371	-1.8343	2.02099e-06	-2.05536	0.00127545	AT2G34060	Peroxidase superfamily protein
AT2G34070	0.827092	0.00569409	1.22296	3.89652e-20	-0.306966	0.561322	TBL37	TRICHOME BIREFRINGENCE-LIKE 37
AT2G34080	0.708393	0.171254	0.926544	0.0010144	0.903033	0.00151377	AT2G34080	Cysteine proteinases superfamily protein
AT2G34090	-0.0547111	0.880604	-0.11837	0.60871	-0.565923	3.19908e-05	MEE18	maternal effect embryo arrest 18
AT2G34140	0.0520796	0.950141	0.916784	0.00379148	0.455678	0.28594	AT2G34140	Dof-type zinc finger DNA-binding family protein
AT2G34150	-0.248406	0.361583	-0.744639	0.00854579	-1.27303	0.00196091	AT2G34150	SCAR family protein
AT2G34170	-0.567804	0.00635939	-1.98137	6.72491e-15	-2.31455	7.37094e-09	AT2G34170	hypothetical protein (DUF688)
AT2G34180	-0.664459	0.319154	-1.44777	0.03435	-2.10548	0.03259	CIPK13	CBL-interacting protein kinase 13
AT2G34190	-0.396237	0.168466	-0.691719	0.0254386	-0.829408	0.0133845	AT2G34190	Xanthine/uracil permease family protein
AT2G34210	-0.794103	0.37439	0.541183	0.347473	0.945976	0.0130956	AT2G34210	Transcription elongation factor Spt5
AT2G34300	0.214	0.329768	0.385553	0.320882	-1.29143	0.000567526	AT2G34300	S-adenosyl-L-methionine-dependent methyltransferases superfamily protein
AT2G34355	-0.153063	0.780309	0.535555	0.0106506	0.291926	0.265082	AT2G34355	Major facilitator superfamily protein
AT2G34360	0.424488	0.218951	0.910868	0.0077974	0.903833	0.00370369	AT2G34360	MATE efflux family protein
AT2G34380	0.252057	0.393645	0.121333	0.722519	0.50342	0.00829918	AT2G34380	Putative adipose-regulatory protein (Seipin)
AT2G34420	-0.306503	0.326501	-1.0332	1.73599e-08	-1.84165	6.02429e-14	LHB1B2	photosystem II light harvesting complex protein B1B2
AT2G34430	0.608136	0.516762	-2.78871	5.01955e-33	-4.39142	7.65338e-58	LHB1B1	light-harvesting chlorophyll-protein complex II subunit B1
AT2G34490	0.459478	0.11935	-1.09048	1.07679e-09	-0.838558	0.0319665	CYP710A2	cytochrome P450, family 710, subfamily A, polypeptide 2
AT2G34500	1.77136	0.0137027	0.523153	0.856848	-1.93766	0.0341518	CYP710A1	cytochrome P450, family 710, subfamily A, polypeptide 1
AT2G34510	-0.889123	0.311817	-0.626595	0.00396333	-0.629548	0.245813	AT2G34510	choice-of-anchor C domain protein, putative (Protein of unknown function, DUF642)
AT2G34560	-0.195408	0.252527	-0.305172	0.156343	-0.568337	0.00445289	CCP1	P-loop containing nucleoside triphosphate hydrolases superfamily protein
AT2G34590	0.00837342	0.97411	-0.293259	0.0400538	-0.587552	5.81068e-16	AT2G34590	Transketolase family protein
AT2G34600	3.31926	1.55738e-06	3.45695	2.21246e-09	-0.51075	0.497322	JAZ7	jasmonate-zim-domain protein 7
AT2G34620	-0.379031	0.21271	-0.836223	0.000937387	-1.33076	1.61785e-05	AT2G34620	Mitochondrial transcription termination factor family protein
AT2G34650	0.574745	0.161693	-0.771014	0.00710289	-0.520824	0.109497	PID	Protein kinase superfamily protein
AT2G34680	-0.380269	0.02056	-0.855543	0.000453789	-0.98451	6.21282e-05	AIR9	Outer arm dynein light chain 1 protein
AT2G34720	0.160683	0.64472	0.00362789	0.990706	0.766544	3.82998e-08	NF-YA4	nuclear factor Y, subunit A4
AT2G34810	1.1614	0.000937171	1.14873	0.0367037	0.236788	0.76181	AT2G34810	FAD-binding Berberine family protein
AT2G34840	0.592756	0.000246651	0.246069	0.31557	-0.0885184	0.736633	AT2G34840	Coatomer epsilon subunit
AT2G34920	-0.108669	0.852534	-0.894578	0.0387757	-0.680971	0.216157	EDA18	RING/U-box superfamily protein
AT2G34930	1.28851	9.10077e-08	0.417929	0.188425	-0.715914	0.0271026	AT2G34930	disease resistance family protein / LRR family protein
AT2G34940	0.958479	1.1245e-05	0.400549	0.219443	-0.11654	0.770545	VSR5	VACUOLAR SORTING RECEPTOR 5
AT2G34960	-0.102126	0.868219	0.673132	0.0384695	0.738889	0.0113843	CAT5	cationic amino acid transporter 5
AT2G35070	-0.42955	0.720746	0.828061	0.0475195	1.04717	0.0684588	AT2G35070	transmembrane protein
AT2G35130	-0.279824	0.204277	-0.517661	7.11379e-05	-0.12895	0.58019	AT2G35130	Tetratricopeptide repeat (TPR)-like superfamily protein
AT2G35150	0.700394	0.13017	1.6306	0.00315712	0.44716	0.420078	EXL7	EXORDIUM like 7
AT2G35170	-0.585381	0.000678292	0.225871	0.403704	0.0841444	0.72495	AT2G35170	Histone H3 K4-specific methyltransferase SET7/9 family protein
AT2G35190	-0.388939	0.0539908	-0.370931	0.29148	-1.72369	9.9875e-08	NPSN11	Putative plant snare 11
AT2G35260	-0.259961	0.0135055	-0.253301	0.0810514	-0.506986	3.01539e-06	AT2G35260	CAAX protease self-immunity protein
AT2G35340	-0.0935898	0.766818	-0.083502	0.805716	-0.671857	0.001767	MEE29	helicase domain-containing protein
AT2G35370	-0.214397	0.0477819	-0.52058	3.90584e-06	-0.305077	0.087155	GDCH	glycine decarboxylase complex H
AT2G35550	0.0727597	0.92849	0.492511	0.208791	0.827867	0.0100397	BPC7	basic pentacysteine 7
AT2G35650	-0.0875237	0.826789	-0.508631	0.0026542	-0.511865	0.133163	CSLA07	cellulose synthase like
AT2G35658	0.798602	0.367537	0.862461	0.200453	-1.26874	0.0245558	AT2G35658	transmembrane protein
AT2G35700	-0.153657	0.882721	-1.9063	0.00653422	-1.3921	0.0972186	ERF38	ERF family protein 38
AT2G35710	-0.322279	0.743281	0.388606	0.687764	-1.40297	6.49513e-05	PGSIP7	Nucleotide-diphospho-sugar transferases superfamily protein
AT2G35760	-0.421521	0.0453966	-1.54698	2.20712e-11	-1.06291	0.00634504	AT2G35760	Uncharacterized protein family (UPF0497)
AT2G35930	0.872961	0.0504745	2.31941	2.83701e-29	-0.585348	0.280134	PUB23	plant U-box 23
AT2G35950	-0.190464	0.8125	0.503398	0.227754	1.1043	0.0184603	EDA12	embryo sac development arrest 12
AT2G35960	-0.0864145	0.739999	-0.888506	0.000230411	-0.820746	0.00535414	NHL12	NDR1/HIN1-like 12
AT2G35980	0.562322	0.674808	0.776486	0	-1.89964	0.0499475	YLS9	Late embryogenesis abundant (LEA) hydroxyproline-rich glycoprotein family
AT2G36050	-0.0621888	0.962012	0.285368	0.758741	-2.45622	4.05674e-08	OFP15	ovate family protein 15
AT2G36080	0.0503584	0.939441	1.45866	9.8659e-12	0.574194	0.155746	ABS2	AP2/B3-like transcriptional factor family protein
AT2G36145	-0.365185	0.019307	-0.684954	7.23701e-06	-0.647505	4.54409e-05	AT2G36145	hypothetical protein
AT2G36220	0.132167	0.679139	-0.145724	0.380042	-0.677261	0.00275391	AT2G36220	hypothetical protein
AT2G36270	0.616723	0.665155	-0.105326	0.908833	1.81501	0.000583892	ABI5	Basic-leucine zipper (bZIP) transcription factor family protein
AT2G36350	-0.215893	0.624683	-0.247008	0.26311	-0.970579	1.39157e-05	AT2G36350	Protein kinase superfamily protein
AT2G36380	0.88362	5.85395e-08	1.63507	4.03082e-23	0.61728	0.0448719	ABCG34	pleiotropic drug resistance 6
AT2G36420	-0.301215	0.51723	-0.568622	0.0291697	-0.524293	0.139722	TRM27	nucleolin-like protein
AT2G36430	-0.330046	0.0292937	-0.821407	2.03211e-12	-0.633328	0.0120743	AT2G36430	transmembrane protein, putative (DUF247)
AT2G36490	0.0460801	0.882259	-0.329208	0.0714443	-0.568608	0.00218603	DML1	demeter-like 1
AT2G36570	-0.0493924	0.932416	-0.758387	0.0140348	-1.81082	0.00114619	AT2G36570	Leucine-rich repeat protein kinase family protein
AT2G36590	1.34174	0.000200414	-0.293799	0.505625	-0.303939	0.525471	ProT3	proline transporter 3
AT2G36630	-0.130546	0.772841	0.0300034	0.981097	-0.545783	0.0197613	AT2G36630	Sulfite exporter TauE/SafE family protein
AT2G36640	2.96804	0	2.57403	0.00306866	1.41759	0.378679	ECP63	embryonic cell protein 63
AT2G36800	-0.199198	0.747739	0.70398	0.0250966	0.0154781	0.975201	DOGT1	don-glucosyltransferase 1
AT2G36830	-0.0799954	0.774018	-0.377077	0.0463574	-0.892379	1.69264e-05	GAMMA-TIP	gamma tonoplast intrinsic protein
AT2G36880	0.569074	1.384e-05	0.257327	0.258671	-0.0351768	0.879952	MAT3	methionine adenosyltransferase 3
AT2G36885	-0.653868	3.75921e-10	-0.419058	0.0913846	-0.409774	0.151927	AT2G36885	translation initiation factor
AT2G36890	0.972667	0.286818	2.84854	1.88247e-07	2.89236	1.55156e-11	RAX2	Duplicated homeodomain-like superfamily protein
AT2G36950	-0.407368	0.0639833	-0.373893	0.717299	0.634828	0.0310704	AT2G36950	Heavy metal transport/detoxification superfamily protein
AT2G36970	-0.286361	0.415527	0.431524	0.0912546	0.836976	0.000111707	AT2G36970	UDP-Glycosyltransferase superfamily protein
AT2G36980	0.0922122	0.836864	-1.11951	1.93645e-05	-0.513997	0.197307	AT2G36980	Tetratricopeptide repeat (TPR)-like superfamily protein
AT2G37025	0.873818	0.27887	1.47224	0.0414979	-1.48547	0.0729738	TRFL8	TRF-like 8
AT2G37040	0.784024	5.23957e-05	1.51277	8.4061e-16	0.891153	0.0196786	PAL1	PHE ammonia lyase 1
AT2G37100	-0.326568	0.388299	-0.506582	0.0909575	-1.15702	0.0435433	AT2G37100	protamine P1 family protein
AT2G37130	0.234187	0.504442	1.78002	6.69377e-12	1.53524	2.63536e-10	AT2G37130	Peroxidase superfamily protein
AT2G37180	0.781142	0.000110881	1.10373	1.24939e-07	0.279241	0.611484	RD28	Aquaporin-like superfamily protein
AT2G37260	0.43661	0.62901	1.28412	0.0170539	1.63381	0.0360347	TTG2	WRKY family transcription factor family protein
AT2G37280	0.521026	0.4403	1.5131	3.32872e-05	0.795552	0.0398468	ABCG33	pleiotropic drug resistance 5
AT2G37290	0.708531	0.682511	0.857202	0.417039	3.33387	0.00725469	AT2G37290	Ypt/Rab-GAP domain of gyp1p superfamily protein
AT2G37380	-1.08607	0.0248686	-1.95871	0.0129424	-2.4337	0.0217454	MAKR3	membrane-associated kinase regulator
AT2G37430	2.32126	0.0342537	2.18666	0.0107381	-1.18151	0.111961	ZAT11	C2H2 and C2HC zinc fingers superfamily protein
AT2G37440	1.86845	0	1.77923	0.207406	3.52736	0.0010084	AT2G37440	DNAse I-like superfamily protein
AT2G37450	-0.299248	0.066037	-0.595417	0.000453512	-0.300372	0.19948	UMAMIT13	nodulin MtN21 /EamA-like transporter family protein
AT2G37460	-0.879387	8.86463e-10	0.126974	0.761875	0.57032	0.0357888	UMAMIT12	nodulin MtN21 /EamA-like transporter family protein
AT2G37530	-0.111902	0.876473	0.230553	0.640406	1.054	0.00256483	AT2G37530	forkhead box protein G1
AT2G37580	1.02056	6.53888e-06	0.3845	0.211765	-0.00393781	0.991998	AT2G37580	RING/U-box superfamily protein
AT2G37585	0.185117	0.421881	-0.373975	0.181565	-1.11207	0.00150165	AT2G37585	Core-2/I-branching beta-1,6-N-acetylglucosaminyltransferase family protein
AT2G37620	1.23444	1.39928e-16	0.521429	0.0954204	-0.21967	0.363689	ACT1	actin 1
AT2G37640	-0.787036	0.0220845	-2.17018	6.38056e-07	-3.08203	4.17699e-08	EXP3	Barwin-like endoglucanases superfamily protein
AT2G37710	0.765193	1.89452e-10	0.0995503	0.715683	0.0764782	0.792164	RLK	receptor lectin kinase
AT2G37720	0.0543122	0.977657	-2.56898	0.121347	-4.27982	0.0383423	TBL15	TRICHOME BIREFRINGENCE-LIKE 15
AT2G37770	0.262538	0.711376	0.850854	0.0465099	-0.0373718	0.950265	ChlAKR	NAD(P)-linked oxidoreductase superfamily protein
AT2G37830	0.155988	0.913079	0.739559	0.479683	1.35411	0.00531092	AT2G37830	pseudogene of glycine-rich protein
AT2G37900	1.31904	2.62841e-08	2.14178	6.40418e-09	0.497159	0.218503	AT2G37900	Major facilitator superfamily protein
AT2G37940	0.424247	0.0579748	0.510719	3.13755e-06	-0.389044	0.125622	AtIPCS2	Inositol phosphorylceramide synthase 2
AT2G37950	-0.55523	0.00392999	0.0886973	0.877072	-0.166777	0.679908	AT2G37950	RING/FYVE/PHD zinc finger superfamily protein
AT2G37970	0.249937	0.267499	0.581404	0.0124144	0.187784	0.467702	SOUL-1	SOUL heme-binding family protein
AT2G38110	0.453926	0.271817	0.876307	0.0087467	0.158356	0.718324	GPAT6	glycerol-3-phosphate acyltransferase 6
AT2G38120	-0.388967	0.131755	-0.63841	0.00156016	-0.767811	0.011332	AUX1	Transmembrane amino acid transporter family protein
AT2G38310	-1.10167	0.0130617	-0.229423	0.436353	-0.518672	0.301778	PYL4	PYR1-like 4
AT2G38360	0.711716	0.00482713	0.319929	0.379792	-1.38191	0.000101586	PRA1.B4	prenylated RAB acceptor 1.B4
AT2G38370	-0.0627353	0.867523	0.302623	0.365302	0.530762	0.011558	AT2G38370	weak chloroplast movement under blue light protein (DUF827)
AT2G38460	-0.36036	0.0697449	-0.757259	2.46958e-06	-0.685887	0.0046416	IREG1	iron regulated 1
AT2G38465	0.109608	0.816582	-0.598098	0.0137633	-0.473425	0.163752	AT2G38465	hypothetical protein
AT2G38470	1.29191	2.32465e-06	1.35866	0.000282687	-0.670202	0.195751	WRKY33	WRKY DNA-binding protein 33
AT2G38480	-0.468459	0.0926473	-0.545433	0.243557	-0.697819	0.0269631	AT2G38480	Uncharacterized protein family (UPF0497)
AT2G38500	0.870743	0.00115571	0.44237	0.3167	0.883458	0.0125573	AT2G38500	2-oxoglutarate (2OG) and Fe(II)-dependent oxygenase superfamily protein
AT2G38530	1.00134	0.059358	1.64398	0.00275409	1.28885	0.178147	LTP2	lipid transfer protein 2
AT2G38540	-0.211841	0.615274	-1.09636	8.91817e-06	-1.17198	0.00458392	LP1	lipid transfer protein 1
AT2G38695	-0.313245	0.31673	-0.667726	0.0144873	-0.487026	0.188785	AT2G38695	Gag-Pol polyprotein/retrotransposon
AT2G38700	-0.0757559	0.628046	-0.124485	0.441307	-0.583575	4.35268e-06	MVD1	mevalonate diphosphate decarboxylase 1
AT2G38740	0.0743849	0.705099	0.260891	0.0310328	0.629939	0.000940169	AT2G38740	Haloacid dehalogenase-like hydrolase (HAD) superfamily protein
AT2G38750	2.35768	6.2955e-22	1.06844	0.000668708	-0.693797	0.300043	ANNAT4	annexin 4
AT2G38760	1.95802	1.32576e-09	0.978191	0.000526091	-0.302114	0.644013	ANNAT3	annexin 3
AT2G38790	0.739646	0.00124399	0.783739	2.30381e-06	0.0517989	0.854157	AT2G38790	hypothetical protein
AT2G38830	-0.554699	0.0298215	-0.0139203	0.976729	-0.109395	0.748658	AT2G38830	Ubiquitin-conjugating enzyme/RWD-like protein
AT2G38860	0.823622	4.32905e-07	0.872314	9.838e-08	0.742739	0.000698251	YLS5	Class I glutamine amidotransferase-like superfamily protein
AT2G38870	0.212514	0.670183	0.820704	0.0559152	1.3407	9.99839e-05	AT2G38870	Serine protease inhibitor, potato inhibitor I-type family protein
AT2G38940	-0.532912	0.693134	1.31578	0.0017749	2.06885	0.00030667	PHT1
AT2G38995	-0.541799	0.401339	-1.79811	8.86718e-06	-2.38673	0.00273989	AT2G38995	O-acyltransferase (WSD1-like) family protein
AT2G39010	-0.179001	0.644625	-0.478606	0.0077292	-0.841884	2.55892e-06	PIP2E	plasma membrane intrinsic protein 2E
AT2G39020	0.82234	3.35735e-13	0.610225	0.00233348	-0.03171	0.895487	AT2G39020	Acyl-CoA N-acyltransferases (NAT) superfamily protein
AT2G39030	3.96246	1.81856e-09	5.23486	7.88312e-21	2.41969	0.0256262	NATA1	Acyl-CoA N-acyltransferases (NAT) superfamily protein
AT2G39050	1.04131	1.47071e-06	0.654615	0.0426735	0.146747	0.745945	EULS3	hydroxyproline-rich glycoprotein family protein
AT2G39130	-0.0894493	0.789354	-0.29898	0.0170511	-0.608379	1.62346e-06	AT2G39130	Transmembrane amino acid transporter family protein
AT2G39210	0.944843	5.65511e-08	0.997266	1.65899e-07	0.620233	0.0917168	AT2G39210	Major facilitator superfamily protein
AT2G39220	0.153573	0.754478	0.294082	0.504869	0.825245	0.00222364	PLP6	PATATIN-like protein 6
AT2G39240	0.387108	0.394519	0.0667049	0.883364	0.647314	0.0415433	AT2G39240	RNA polymerase I specific transcription initiation factor RRN3 protein
AT2G39310	0.0409492	0.982362	1.28807	0.0675353	2.23489	0.00053226	JAL22	jacalin-related lectin 22
AT2G39330	2.31834	0.00062696	3.35277	1.94291e-14	2.32862	8.3933e-07	JAL23	jacalin-related lectin 23
AT2G39350	1.18293	0.00799463	0.431714	0.465592	-0.50969	0.51722	ABCG1	ABC-2 type transporter family protein
AT2G39380	0.210137	0.697003	0.174282	0.615553	0.68841	0.00855137	EXO70H2	exocyst subunit exo70 family protein H2
AT2G39400	-1.00165	3.45509e-05	0.629037	0.00570995	0.0152265	0.969084	AT2G39400	alpha/beta-Hydrolases superfamily protein
AT2G39410	-0.208919	0.946785	2.67976	0.0282139	3.61403	2.62293e-07	AT2G39410	alpha/beta-Hydrolases superfamily protein
AT2G39420	1.94302	8.84183e-16	1.79478	5.32533e-19	0.802428	0.00875283	AT2G39420	alpha/beta-Hydrolases superfamily protein
AT2G39470	-0.271786	0.00206975	-0.593783	4.50942e-07	-0.382331	0.0186793	PnsL1	PsbP-like protein 2
AT2G39530	3.42188	0.0701813	1.7296	0.354763	-3.83335	0.000255679	AT2G39530	Uncharacterized protein family (UPF0497)
AT2G39560	-0.366876	0.499935	-1.28398	1.73781e-05	-1.48249	0.00546247	AT2G39560	Putative membrane lipoprotein
AT2G39570	-0.655838	0.0121508	-0.392696	0.0819635	-0.363727	0.118251	ACR9	ACT domain-containing protein
AT2G39650	0.730251	0.00260144	0.727544	0.049008	-0.738933	0.0327493	AT2G39650	cruciferin (DUF506)
AT2G39770	0.964327	2.68042e-12	0.669813	2.4751e-06	0.132575	0.397046	CYT1	Glucose-1-phosphate adenylyltransferase family protein
AT2G39800	-0.598376	0.155893	-0.075321	0.828545	0.625882	0.0301786	P5CS1	delta1-pyrroline-5-carboxylate synthase 1
AT2G39850	0.645669	0.000908618	-0.566525	0.0138964	-1.34478	9.64683e-06	AT2G39850	Subtilisin-like serine endopeptidase family protein
AT2G39870	-0.906805	0.000670286	-0.259004	0.327012	-0.632821	0.148175	AT2G39870	hypothetical protein
AT2G39880	-0.729185	0.0559833	-0.682761	0.420558	-1.21492	0.0280125	MYB25	myb domain protein 25
AT2G39900	-0.348723	0.184219	-0.956249	0.00280606	-2.13886	7.7075e-05	WLIM2a	GATA type zinc finger transcription factor family protein
AT2G40000	0.261269	0.702849	1.58198	5.5767e-06	-0.666588	0.180538	HSPRO2	ortholog of sugar beet HS1 PRO-1 2
AT2G40020	-0.360187	0.13681	-0.68395	6.74087e-05	-0.345324	0.193274	AT2G40020	Nucleolar histone methyltransferase-related protein
AT2G40100	-0.539047	0.000109037	-0.174206	0.517403	0.000963764	0.998669	LHCB4.3	light harvesting complex photosystem II
AT2G40110	-0.179509	0.639627	0.472566	0.0294828	0.554133	0.00173546	AT2G40110	Yippee family putative zinc-binding protein
AT2G40113	1.63047	0.256419	2.45552	0.00175732	0.0963114	0.94537	AT2G40113	Pollen Ole e 1 allergen and extensin family protein
AT2G40130	-0.521177	0.0297456	-0.237729	0.275243	-0.0461343	0.923018	AT2G40130	Double Clp-N motif-containing P-loop nucleoside triphosphate hydrolases superfamily protein
AT2G40140	0.595218	0.000284153	1.13973	5.14742e-14	-0.314539	0.465506	CZF1	zinc finger (CCCH-type) family protein
AT2G40200	0.308131	0.653648	0.87476	0.0421605	0.506979	0.506837	AT2G40200	basic helix-loop-helix (bHLH) DNA-binding superfamily protein
AT2G40205	-0.0322268	0.950797	0.571397	0.0288039	0.217653	0.24539	AT2G40205	Ribosomal protein L41 family
AT2G40270	0.609336	3.73819e-05	0.292692	0.0168666	0.118077	0.535111	AT2G40270	Protein kinase family protein
AT2G40435	0.453538	0.403556	1.69188	0.00194985	2.34763	3.22328e-15	AT2G40435	transcription factor SCREAM-like protein
AT2G40475	0.803369	0.150134	-1.12412	0.00241306	0.140896	0.786615	ASG8	hypothetical protein
AT2G40530	-1.10498	0.000718376	-0.297949	0.497065	-0.851654	0.00564588	AT2G40530	transmembrane protein
AT2G40610	-1.58938	1.38928e-07	-2.17159	1.40528e-10	-2.79011	3.09203e-05	EXPA8	expansin A8
AT2G40670	-0.536097	0.00166535	-0.968091	0.00012127	-1.44129	3.55832e-06	RR16	response regulator 16
AT2G40750	0.844494	1.24851e-05	0.207328	0.602156	0.142879	0.65184	WRKY54	WRKY DNA-binding protein 54
AT2G40820	-0.1926	0.584631	0.113169	0.777252	-0.812245	0.0025485	AT2G40820	stomatal closure actin-binding-like protein
AT2G40950	0.597909	0.000552676	0.162376	0.288097	0.120463	0.392437	BZIP17	Basic-leucine zipper (bZIP) transcription factor family protein
AT2G41050	-0.383698	0.399812	-0.649812	0.0485126	-0.763618	0.0220402	AT2G41050	PQ-loop repeat family protein / transmembrane family protein
AT2G41070	-0.0896477	0.892218	0.786713	0.0109016	0.968499	3.19837e-05	EEL	Basic-leucine zipper (bZIP) transcription factor family protein
AT2G41100	0.999484	0.213211	1.65629	2.47526e-13	-0.0545021	0.927618	TCH3	Calcium-binding EF hand family protein
AT2G41110	0.465527	0.14312	0.616681	0.00238241	-0.328079	0.100811	CAM2	calmodulin 2
AT2G41170	-1.07504	0.0173821	-1.61675	1.16943e-05	-0.92066	0.0958827	AT2G41170	F-box family protein
AT2G41180	0.401603	0.163351	1.28459	1.80173e-08	1.36038	1.1139e-05	SIB2	VQ motif-containing protein
AT2G41250	-0.73548	0.0001988	0.852037	0.0141738	0.728263	0.00120293	AT2G41250	Haloacid dehalogenase-like hydrolase (HAD) superfamily protein
AT2G41290	-0.516346	0.0636707	-0.697151	0.00324366	-0.215542	0.556479	SSL2	strictosidine synthase-like 2
AT2G41300	-0.30412	0.524208	-0.335965	0.647689	-1.52264	0.00687595	SSL1	strictosidine synthase-like 1
AT2G41312	0.215575	0.663628	-1.16501	0.0033289	-0.492106	0.311992	AT2G41312
AT2G41330	-0.343907	0.525893	-0.719006	0.000729109	-1.04003	0.020405	AT2G41330	Glutaredoxin family protein
AT2G41370	-0.571046	0.00373053	-0.341717	0.207061	0.189656	0.584543	BOP2	Ankyrin repeat family protein / BTB/POZ domain-containing protein
AT2G41380	0.192758	0.628249	0.76159	0.010097	-0.0714233	0.912934	AT2G41380	S-adenosyl-L-methionine-dependent methyltransferases superfamily protein
AT2G41410	0.563477	0.00670066	1.33904	1.16324e-08	0.578491	0.0162177	AT2G41410	Calcium-binding EF-hand family protein
AT2G41470	3.39778	0.0699508	6.74277	2.35951e-05	4.97446	0.000406762	AT2G41470	agamous-like MADS-box protein
AT2G41510	-0.279506	0.672221	0.283845	0.608503	0.875286	0.00297827	CKX1	cytokinin oxidase/dehydrogenase 1
AT2G41540	-0.343775	0.306479	-0.774117	0.00221367	-0.937398	0.0255688	GPDHC1	6-phosphogluconate dehydrogenase family protein
AT2G41550	-0.945564	0.0316614	-0.759493	0.225155	-0.520199	0.507751	AT2G41550	Rho termination factor
AT2G41560	-0.468948	0.0312251	-0.743473	0.000141788	-0.206552	0.182437	ACA4	autoinhibited Ca(2 )-ATPase, isoform 4
AT2G41640	-0.00245344	0.997669	0.541915	0.0788303	-0.611917	0.00158515	AT2G41640	Glycosyltransferase family 61 protein
AT2G41780	0.262168	0.742004	0.607895	0.16648	1.14653	0.00338926	AT2G41780	hypothetical protein
AT2G41800	0.943679	0.490944	3.20935	0.000510733	2.38109	0.0844443	AT2G41800	imidazolonepropionase (Protein of unknown function, DUF642)
AT2G41820	-0.409679	0.0685427	-0.901015	0.00847019	-1.03523	0.00876585	AT2G41820	Leucine-rich repeat protein kinase family protein
AT2G41830	-0.11326	0.756193	-0.371177	0.0329656	-0.843465	2.93488e-07	AT2G41830	Uncharacterized protein
AT2G41835	0.550718	0.0326837	0.712438	0.00280765	-0.307766	0.358162	AT2G41835	zinc finger (C2H2 type, AN1-like) family protein
AT2G41870	0.616599	0.0215034	0.097578	0.805205	0.694695	0.00794495	AT2G41870	Remorin family protein
AT2G41880	0.0263622	0.948905	0.605995	0.00726802	0.427809	0.133424	GK-1	guanylate kinase 1
AT2G41905	-0.0754451	0.917744	0.568334	0.0417112	0.443942	0.122995	AT2G41905	transmembrane protein
AT2G42040	0.0822312	0.934447	0.214364	0.318441	0.554174	0.0326061	AT2G42040	WRC protein
AT2G42170	-0.99638	0.126793	-2.48324	0.00280652	-1.81517	0.0126726	AT2G42170	Actin family protein
AT2G42200	-0.426635	0.111028	-1.23242	5.83743e-07	-1.24096	0.000593954	SPL9	squamosa promoter binding protein-like 9
AT2G42220	-0.104875	0.780363	-0.700036	0.00615031	-1.12226	9.48321e-06	AT2G42220	Rhodanese/Cell cycle control phosphatase superfamily protein
AT2G42290	-0.603313	0.012114	-0.662886	0.00533842	0.0830948	0.812802	AT2G42290	Leucine-rich repeat protein kinase family protein
AT2G42300	-0.532093	0.0378843	-0.23317	0.333715	-0.201881	0.569417	AT2G42300	basic helix-loop-helix (bHLH) DNA-binding superfamily protein
AT2G42350	2.24602	0.000944108	2.07818	0.000314541	0.604484	0.201158	AT2G42350	RING/U-box superfamily protein
AT2G42360	1.13915	0.000670286	2.01644	1.61087e-13	-0.0435882	0.950206	AT2G42360	RING/U-box superfamily protein
AT2G42380	-1.19347	0.00142946	-3.24968	3.62978e-10	-4.08132	0.00105204	BZIP34	Basic-leucine zipper (bZIP) transcription factor family protein
AT2G42540	-0.357562	0.840964	-1.51675	2.62217e-08	-0.444559	0.656261	COR15A	cold-regulated 15a
AT2G42610	-0.234147	0.22799	-0.305646	0.0377898	-0.683332	0.0022538	LSH10	LIGHT-DEPENDENT SHORT HYPOCOTYLS-like protein (DUF640)
[truncated: 3,008 more rows]
