# Supplementary material for: Making a Better Home: Modulation of Plant Defensive Response by Brevipalpus Mites
Source: Front Plant Sci. 2018 Aug 15;9:1147. doi: 10.3389/fpls.2018.01147 (PMC6104575; doi:10.3389/fpls.2018.01147)
Supplement: TABLE 3 [file Table_3.XLSX]

## Sheet: BPs
Supplementary Table 3. Enriched Biological processes (BPs), molecular functions (MFs) and cellular components (CCs) in the set of differentially expressed genes (DEGs) of Arabidopsis thaliana plants infested with Brevipalpus yothersi mites. Overrepresented BPs, MFs and CCs were identified based on a hypergeometric test with False Discovery Rate (FDR)-adjusted p-values ≤ 0.001. GO: Gene ontology, …
GO-ID	FDR	Description	Genes in test set
50896	0	response to stimulus	AT1G59960|AT5G62020|AT3G21890|AT4G00360|AT1G61800|AT2G26440|AT1G60950|AT2G40750|AT3G11600|AT5G13080|AT2G25110|AT4G02530|AT1G06180|AT4G26520|AT5G43750|AT1G09210|AT3G19580|AT2G39770|AT1G72940|AT1G20020|AT5G06320|AT5G53550|AT3G09780|AT5G45930|AT1G60960|AT4G11480|AT2G01150|AT4G02520|AT1G10670|AT3G53460|AT1G73805|AT5G43760|AT1G72950|AT1G29290|AT4G27860|AT4G24350|AT4G09160|AT4G35480|AT4G34150|AT1G69780…
42221	1.0618e-89	response to chemical	AT5G42650|AT5G62020|AT1G61800|AT2G40750|AT1G53170|AT3G11840|AT4G02530|AT1G06180|AT3G53250|AT1G33560|AT3G19580|AT1G69530|AT2G39770|AT4G33050|AT1G20020|AT5G06320|AT5G53550|AT5G45930|AT3G10520|AT3G12700|AT2G24010|AT4G02520|AT1G73805|AT1G57560|AT5G40010|AT5G65310|AT1G29290|AT4G27860|AT4G09160|AT4G35480|AT1G69780|AT5G05440|AT5G06530|AT1G19250|AT4G34390|AT1G20470|AT3G07370|AT2G46270|AT4G10380|AT4G24120…
10033	5.9131e-78	response to organic substance	AT3G59900|AT4G03510|AT5G40350|AT5G42650|AT5G62020|AT1G65040|AT5G48070|AT1G66370|AT5G25190|AT2G38310|AT5G62380|AT4G11130|AT4G14400|AT4G15975|AT3G06380|AT1G61800|AT2G47260|AT5G45800|AT2G40750|AT1G53170|AT1G46768|AT1G79680|AT3G11840|AT4G35100|AT4G02530|AT1G06180|AT3G56400|AT3G53250|AT3G19580|AT1G69530|AT2G39770|AT1G66380|AT3G22850|AT4G33050|AT1G20020|AT5G06320|AT1G18075|AT5G45930|AT3G10520|AT3G12700…
6950	1.0544e-66	response to stress	AT1G59960|AT5G42650|AT2G36490|AT5G19875|AT4G00360|AT5G13080|AT2G25110|AT3G11840|AT1G06180|AT4G26520|AT5G43750|AT1G33560|AT1G09210|AT3G19580|AT2G39770|AT2G16870|AT1G72940|AT1G20020|AT5G06320|AT5G54640|AT3G05180|AT1G78000|AT5G20850|AT4G10390|AT4G11480|AT4G37410|AT4G02520|AT3G53460|AT1G73805|AT3G55880|AT5G40010|AT5G43760|AT1G72950|AT1G29290|AT4G24350|AT4G35480|AT4G34150|AT5G06530|AT1G19250|AT4G34390…
1901700	3.5713e-63	response to oxygen-containing compound	AT5G40350|AT1G09340|AT5G42650|AT5G62020|AT1G66370|AT2G38310|AT5G62380|AT4G14400|AT4G15975|AT3G06380|AT1G61800|AT2G40750|AT1G46768|AT1G79680|AT3G11840|AT4G35100|AT1G06180|AT3G56400|AT1G33560|AT3G19580|AT1G69530|AT2G39770|AT1G66380|AT3G22850|AT5G24090|AT4G33050|AT4G39950|AT1G02930|AT5G06320|AT1G18075|AT3G12700|AT2G24010|AT4G11360|AT4G23140|AT1G57560|AT5G40010|AT1G70410|AT5G65310|AT1G29290|AT2G38530…
9719	1.5353e-58	response to endogenous stimulus	AT3G59900|AT5G40350|AT5G42650|AT5G48070|AT1G66370|AT5G25190|AT2G38310|AT5G62380|AT3G06380|AT2G47260|AT5G45800|AT1G53170|AT1G46768|AT4G35100|AT4G02530|AT1G06180|AT3G56400|AT3G53250|AT3G19580|AT1G69530|AT2G39770|AT1G66380|AT3G22850|AT1G20020|AT1G18075|AT5G45930|AT3G10520|AT2G24010|AT4G38860|AT4G02520|AT4G01310|AT1G57560|AT5G40010|AT3G54430|AT5G65310|AT3G22640|AT3G63140|AT4G09160|AT5G05440|AT4G34390…
9725	3.081e-58	response to hormone	AT3G59900|AT5G40350|AT5G42650|AT5G48070|AT1G66370|AT5G25190|AT2G38310|AT5G62380|AT3G06380|AT2G47260|AT5G45800|AT1G53170|AT1G46768|AT4G35100|AT4G02530|AT1G06180|AT3G56400|AT3G53250|AT3G19580|AT1G69530|AT2G39770|AT1G66380|AT3G22850|AT1G20020|AT1G18075|AT5G45930|AT3G10520|AT2G24010|AT4G38860|AT4G02520|AT4G01310|AT1G57560|AT5G40010|AT3G54430|AT5G65310|AT3G22640|AT3G63140|AT4G09160|AT5G05440|AT4G34390…
51716	7.8756e-47	cellular response to stimulus	AT3G53240|AT2G36490|AT1G53170|AT5G13080|AT1G33560|AT3G19580|AT2G16870|AT1G72940|AT5G06320|AT3G09780|AT1G78000|AT5G20850|AT3G12700|AT2G24010|AT4G02520|AT1G73805|AT3G55880|AT2G41820|AT5G65310|AT1G72950|AT4G27860|AT4G09160|AT4G14740|AT5G05440|AT1G19250|AT4G34390|AT5G53320|AT3G12710|AT4G10380|AT4G29810|AT4G28720|AT3G57830|AT2G34060|AT2G17500|AT2G17740|AT1G66280|AT3G09560|AT2G47130|AT3G11630|AT4G28730…
6952	4.6055e-45	defense response	AT1G09340|AT5G16000|AT5G42650|AT2G36490|AT1G64195|AT4G00360|AT3G44400|AT4G11130|AT4G14400|AT4G15975|AT1G79680|AT2G25110|AT3G11840|AT2G26560|AT3G56400|AT1G55490|AT1G33560|AT2G43910|AT2G39770|AT2G16870|AT1G72940|AT4G39950|AT1G02930|AT1G20020|AT5G06320|AT3G05180|AT2G02120|AT5G39580|AT4G11480|AT4G37410|AT4G02520|AT4G23140|AT1G73805|AT5G15130|AT1G72950|AT4G24230|AT4G35480|AT5G02290|AT5G04230|AT1G19250…
9605	1.4316e-44	response to external stimulus	AT1G09340|AT5G16000|AT5G42650|AT2G36490|AT1G64195|AT5G62380|AT4G11130|AT4G14400|AT3G43790|AT3G06380|AT1G61800|AT2G26440|AT2G47260|AT5G45800|AT5G52450|AT1G79680|AT2G25110|AT2G26560|AT4G36430|AT3G56400|AT1G55490|AT1G33560|AT2G39770|AT5G24090|AT4G39950|AT1G02930|AT1G20020|AT5G06320|AT5G53550|AT5G54640|AT1G60960|AT3G05180|AT1G78000|AT2G02120|AT5G39580|AT4G11480|AT4G37410|AT4G02520|AT4G23140|AT1G10670…
1101	3.5395e-44	response to acid chemical	AT5G40350|AT1G09340|AT5G42650|AT1G66370|AT2G38310|AT5G62380|AT4G14400|AT3G06380|AT2G40750|AT1G46768|AT1G79680|AT4G35100|AT1G06180|AT3G56400|AT1G33560|AT3G19580|AT1G69530|AT2G39770|AT1G66380|AT3G22850|AT5G24090|AT4G39950|AT1G02930|AT5G06320|AT1G18075|AT1G57560|AT5G40010|AT5G65310|AT2G38530|AT5G05440|AT5G06530|AT4G34390|AT3G07370|AT2G46270|AT1G79460|AT1G10560|AT1G59870|AT1G69310|AT3G21780|AT4G37790…
9607	2.7565e-43	response to biotic stimulus	AT1G09340|AT5G16000|AT5G42650|AT2G36490|AT1G64195|AT5G62380|AT4G11130|AT4G14400|AT3G43790|AT3G06380|AT1G61800|AT2G26440|AT2G47260|AT5G45800|AT5G52450|AT1G79680|AT2G25110|AT2G26560|AT4G36430|AT3G56400|AT1G55490|AT1G33560|AT2G39770|AT5G24090|AT4G39950|AT1G02930|AT1G20020|AT5G06320|AT5G53550|AT5G54640|AT1G60960|AT3G05180|AT2G02120|AT5G39580|AT4G11480|AT4G37410|AT4G02520|AT4G23140|AT1G73805|AT3G22640…
43207	2.7565e-43	response to external biotic stimulus	AT1G09340|AT5G16000|AT5G42650|AT2G36490|AT1G64195|AT5G62380|AT4G11130|AT4G14400|AT3G43790|AT3G06380|AT1G61800|AT2G26440|AT2G47260|AT5G45800|AT5G52450|AT1G79680|AT2G25110|AT2G26560|AT4G36430|AT3G56400|AT1G55490|AT1G33560|AT2G39770|AT5G24090|AT4G39950|AT1G02930|AT1G20020|AT5G06320|AT5G53550|AT5G54640|AT1G60960|AT3G05180|AT2G02120|AT5G39580|AT4G11480|AT4G37410|AT4G02520|AT4G23140|AT1G73805|AT3G22640…
51707	4.1933e-43	response to other organism	AT1G09340|AT5G16000|AT5G42650|AT2G36490|AT1G64195|AT5G62380|AT4G11130|AT4G14400|AT3G43790|AT3G06380|AT1G61800|AT2G26440|AT2G47260|AT5G45800|AT5G52450|AT1G79680|AT2G25110|AT2G26560|AT4G36430|AT3G56400|AT1G55490|AT1G33560|AT2G39770|AT5G24090|AT4G39950|AT1G02930|AT1G20020|AT5G06320|AT5G53550|AT5G54640|AT1G60960|AT3G05180|AT2G02120|AT5G39580|AT4G11480|AT4G37410|AT4G02520|AT4G23140|AT1G73805|AT3G22640…
7154	1.1964e-41	cell communication	AT4G02660|AT3G53240|AT5G40350|AT1G09340|AT5G16000|AT1G65040|AT1G34300|AT4G00480|AT5G25190|AT2G38310|AT3G44400|AT4G34490|AT3G06380|AT5G45800|AT1G53170|AT1G46768|AT1G79680|AT2G25470|AT1G07390|AT3G56400|AT1G33560|AT5G43870|AT3G19580|AT2G16870|AT1G72940|AT5G24090|AT5G06320|AT3G09780|AT1G78000|AT3G12700|AT2G24010|AT4G02520|AT3G55880|AT3G54430|AT2G41820|AT2G33080|AT5G65310|AT1G72950|AT4G26890|AT1G66150…
9628	7.7446e-41	response to abiotic stimulus	AT1G09340|AT1G59960|AT3G21890|AT4G34250|AT5G05580|AT4G14400|AT1G19150|AT5G53660|AT2G46170|AT1G61800|AT5G45800|AT1G60950|AT1G46768|AT3G11600|AT2G26560|AT1G06180|AT4G26520|AT1G55490|AT5G20970|AT1G33560|AT1G09210|AT1G56340|AT3G19580|AT1G69530|AT2G39770|AT5G24090|AT4G10030|AT4G39950|AT1G02930|AT4G14630|AT3G19450|AT1G44575|AT5G20850|AT2G01150|AT4G35110|AT4G02520|AT1G10670|AT3G53460|AT1G07180|AT1G73805…
23052	1.7486e-39	signaling	AT4G02660|AT3G53240|AT5G40350|AT5G16000|AT1G65040|AT4G00480|AT5G25190|AT2G38310|AT3G44400|AT4G34490|AT3G06380|AT5G45800|AT1G53170|AT1G46768|AT1G79680|AT2G25470|AT1G07390|AT3G56400|AT1G33560|AT5G43870|AT3G19580|AT2G16870|AT1G72940|AT5G06320|AT3G09780|AT3G12700|AT2G24010|AT4G02520|AT3G54430|AT2G41820|AT2G33080|AT5G65310|AT1G72950|AT4G26890|AT1G66150|AT4G14740|AT5G02290|AT5G05440|AT1G19250|AT4G34390…
7165	2.2205e-38	signal transduction	AT4G02660|AT3G53240|AT5G40350|AT5G16000|AT1G65040|AT5G25190|AT2G38310|AT3G44400|AT4G34490|AT3G06380|AT5G45800|AT1G53170|AT1G46768|AT1G79680|AT2G25470|AT1G07390|AT3G56400|AT1G33560|AT5G43870|AT3G19580|AT2G16870|AT1G72940|AT5G06320|AT3G09780|AT3G12700|AT2G24010|AT4G02520|AT3G54430|AT2G41820|AT2G33080|AT5G65310|AT1G72950|AT4G26890|AT1G66150|AT4G14740|AT5G02290|AT5G05440|AT1G19250|AT4G34390|AT5G53320…
9617	5.0549e-38	response to bacterium	AT3G01480|AT2G13810|AT5G46330|AT1G09340|AT1G61120|AT1G16670|AT5G14740|AT5G57220|AT4G14400|AT2G26440|AT3G14310|AT1G79680|AT2G25110|AT3G56400|AT1G66700|AT1G33560|AT3G52960|AT5G24530|AT2G39770|AT4G39950|AT2G01830|AT1G02930|AT1G20020|AT5G06320|AT5G54640|AT4G23810|AT4G31550|AT3G53810|AT4G39030|AT5G10380|AT4G11480|AT4G02520|AT4G23140|AT1G73805|AT4G09950|AT5G46350|AT5G08280|AT4G24230|AT2G22300|AT1G51890…
10200	6.8324e-38	response to chitin	AT3G05200|AT5G47220|AT5G49520|AT3G23230|AT3G55980|AT5G62020|AT1G32640|AT2G38470|AT4G01250|AT2G33580|AT3G16530|AT3G61460|AT3G46620|AT4G15975|AT4G18880|AT4G17230|AT3G53600|AT4G34410|AT1G80840|AT5G03720|AT2G23770|AT3G18710|AT5G25910|AT3G11840|AT3G56400|AT3G50260|AT1G20823|AT3G50060|AT2G34600|AT2G35930|AT3G19580|AT4G29110|AT5G67300|AT5G47230|AT2G37430|AT4G33050|AT1G27730|AT3G15210|AT4G17500|AT2G23320…
9611	1.4254e-36	response to wounding	AT1G09340|AT5G42650|AT1G61120|AT5G40990|AT1G32640|AT1G73500|AT1G32920|AT5G46050|AT2G20340|AT1G74950|AT2G28900|AT2G02990|AT5G20900|AT1G80840|AT5G24770|AT3G21240|AT1G71697|AT5G24090|AT4G20140|AT5G13930|AT1G27730|AT5G10300|AT1G05800|AT1G17380|AT5G06320|AT5G54640|AT4G15440|AT4G10390|AT2G30490|AT3G23050|AT3G51440|AT1G19640|AT2G37040|AT4G24350|AT5G60300|AT5G64900|AT3G14050|AT5G08790|AT5G04230|AT3G16470…
70887	5.1679e-35	cellular response to chemical stimulus	AT3G59900|AT4G03510|AT5G40350|AT1G09340|AT1G65040|AT5G48070|AT5G25190|AT2G38310|AT4G11130|AT4G14400|AT5G05340|AT3G06380|AT1G53170|AT1G46768|AT4G37520|AT2G26560|AT4G36430|AT3G56400|AT3G19580|AT5G24090|AT5G39580|AT2G24010|AT4G02520|AT3G54430|AT5G65310|AT4G27860|AT4G09160|AT5G05440|AT1G19250|AT5G55620|AT2G25490|AT1G79460|AT4G10380|AT3G12830|AT4G28720|AT4G01540|AT1G10560|AT1G59870|AT2G34060|AT5G17300…
9753	1.6851e-34	response to jasmonic acid	AT5G40350|AT5G24780|AT5G42650|AT1G61120|AT1G32640|AT5G15310|AT1G66370|AT2G36890|AT5G46050|AT1G74430|AT1G74950|AT2G28900|AT1G06180|AT3G56400|AT3G50660|AT1G21910|AT5G24770|AT2G39770|AT5G67300|AT1G66380|AT5G13930|AT5G07010|AT1G72260|AT1G17380|AT3G23050|AT3G09940|AT1G57560|AT3G51440|AT1G19640|AT1G28480|AT1G18710|AT5G64900|AT5G08790|AT2G46830|AT3G16470|AT4G37260|AT5G13220|AT1G73080|AT4G34710|AT5G59780…
51704	2.4275e-33	multi-organism process	AT2G43900|AT1G09340|AT5G16000|AT5G42650|AT2G36490|AT1G34300|AT1G64195|AT5G62380|AT4G11130|AT4G39940|AT4G14400|AT5G03160|AT3G43790|AT3G06380|AT1G61800|AT2G26440|AT2G47260|AT5G45800|AT5G52450|AT1G79680|AT2G25110|AT2G26560|AT4G36430|AT3G56400|AT1G55490|AT1G33560|AT2G39770|AT5G24090|AT4G39950|AT1G02930|AT1G20020|AT5G06320|AT5G53550|AT5G54640|AT2G34090|AT1G60960|AT3G05180|AT2G02120|AT5G39580|AT4G11480…
8152	2.8669e-32	metabolic process	AT1G59960|AT5G62020|AT1G11545|AT2G37580|AT5G57900|AT3G22740|AT2G37585|AT4G00360|AT3G46700|AT5G05460|AT2G34080|AT1G61800|AT2G26440|AT4G34138|AT1G60950|AT2G40750|AT4G10160|AT5G13080|AT2G25110|AT4G02530|AT1G06180|AT4G26520|AT1G59970|AT1G32470|AT3G19580|AT5G57910|AT2G39770|AT1G15910|AT4G24340|AT4G39830|AT4G13660|AT1G20020|AT1G70760|AT3G44990|AT3G09780|AT4G28706|AT5G45930|AT2G05990|AT5G21940|AT4G11480…
42742	9.4458e-31	defense response to bacterium	AT3G01480|AT3G05200|AT2G13810|AT5G46330|AT1G09340|AT5G40990|AT1G74710|AT5G14740|AT5G46050|AT5G57220|AT3G20600|AT3G14150|AT4G14400|AT4G11650|AT1G19670|AT5G57060|AT3G14310|AT1G80840|AT2G41560|AT2G25110|AT3G56400|AT3G50260|AT1G66700|AT1G33560|AT3G52960|AT5G24530|AT2G39770|AT5G46180|AT3G57330|AT5G67300|AT5G06290|AT5G66570|AT1G69370|AT4G39950|AT2G01830|AT1G02930|AT1G24100|AT1G20020|AT5G06320|AT4G23810…
9987	1.7235e-30	cellular process	AT1G10690|AT5G62020|AT1G11545|AT2G34070|AT2G37580|AT5G57900|AT3G22740|AT4G00360|AT2G37100|AT5G05460|AT1G61800|AT2G26440|AT1G60950|AT1G20010|AT2G28620|AT2G40750|AT3G11600|AT4G10160|AT5G13080|AT2G25110|AT4G02530|AT1G06180|AT4G26520|AT1G09210|AT1G32470|AT3G19580|AT2G39770|AT1G72940|AT1G15910|AT4G24340|AT4G13660|AT1G20020|AT5G06320|AT1G70760|AT3G44990|AT3G09780|AT4G28706|AT5G45930|AT2G05990|AT5G21940…
10243	3.3829e-30	response to organonitrogen compound	AT3G05200|AT4G03510|AT5G62020|AT1G32640|AT1G65040|AT5G46050|AT4G15975|AT4G17230|AT4G34410|AT1G80840|AT5G03720|AT5G25910|AT3G11840|AT3G56400|AT3G50260|AT1G20823|AT2G14610|AT3G19580|AT4G29110|AT5G67300|AT4G33050|AT1G27730|AT4G17500|AT2G23320|AT4G23810|AT1G75490|AT4G31550|AT5G10380|AT3G44350|AT2G44840|AT2G26150|AT4G11360|AT5G01830|AT5G67450|AT2G13790|AT2G21210|AT5G60300|AT4G35480|AT3G46600|AT2G46830…
43436	2.895e-28	oxoacid metabolic process	AT5G50950|AT5G16240|AT5G42650|AT1G72810|AT4G03070|AT3G22740|AT1G14810|AT4G00360|AT1G52400|AT5G57220|AT4G34250|AT2G20340|AT5G05580|AT4G39940|AT2G21550|AT3G10870|AT1G21100|AT3G17820|AT5G56490|AT2G43100|AT2G06050|AT2G26560|AT1G64400|AT1G11790|AT4G26520|AT2G43910|AT5G25980|AT1G32470|AT2G17720|AT2G39770|AT5G65640|AT5G48880|AT1G18500|AT4G21990|AT4G08870|AT5G05590|AT5G37600|AT4G39950|AT4G37770|AT3G13110…
6082	4.9166e-28	organic acid metabolic process	AT5G50950|AT5G16240|AT5G42650|AT1G72810|AT4G03070|AT3G22740|AT1G14810|AT4G00360|AT1G52400|AT5G57220|AT4G34250|AT2G20340|AT5G05580|AT4G39940|AT2G21550|AT3G10870|AT1G21100|AT3G17820|AT5G56490|AT2G43100|AT2G06050|AT2G26560|AT1G64400|AT1G11790|AT4G26520|AT2G43910|AT5G25980|AT1G32470|AT2G17720|AT2G39770|AT5G65640|AT5G48880|AT1G18500|AT4G21990|AT4G08870|AT5G05590|AT5G37600|AT4G39950|AT4G37770|AT3G13110…
44281	1.9104e-27	small molecule metabolic process	AT5G16240|AT2G43900|AT1G09340|AT5G42650|AT1G72810|AT3G54690|AT3G22740|AT1G14810|AT4G00360|AT4G34250|AT5G05580|AT4G39940|AT3G10870|AT1G21100|AT1G79680|AT2G26560|AT1G11790|AT4G26520|AT2G43910|AT1G32470|AT2G17720|AT2G39770|AT5G65640|AT4G24340|AT5G05590|AT4G39950|AT4G37770|AT5G52100|AT2G05990|AT3G10520|AT4G37410|AT3G27190|AT4G26530|AT1G10670|AT5G15490|AT5G43760|AT1G30040|AT1G13700|AT5G66760|AT1G68570…
71495	2.3167e-27	cellular response to endogenous stimulus	AT3G59900|AT2G14900|AT2G05070|AT1G15100|AT3G23150|AT5G40350|AT3G59220|AT5G46570|AT5G48070|AT3G57040|AT5G25190|AT2G38310|AT1G52400|AT1G74670|AT5G58550|AT1G29500|AT3G06380|AT3G50530|AT1G53170|AT1G46768|AT5G58670|AT3G56400|AT5G52900|AT3G50660|AT1G21910|AT5G25980|AT3G19580|AT2G43350|AT1G72260|AT2G01830|AT5G61600|AT2G01950|AT2G17290|AT5G11590|AT1G04310|AT3G16500|AT2G24010|AT4G02520|AT3G23050|AT3G02110…
32870	4.934e-27	cellular response to hormone stimulus	AT3G59900|AT2G14900|AT2G05070|AT1G15100|AT3G23150|AT5G40350|AT3G59220|AT5G46570|AT5G48070|AT3G57040|AT5G25190|AT2G38310|AT1G52400|AT1G74670|AT5G58550|AT1G29500|AT3G06380|AT3G50530|AT1G53170|AT1G46768|AT5G58670|AT3G56400|AT5G52900|AT3G50660|AT1G21910|AT5G25980|AT3G19580|AT2G43350|AT1G72260|AT2G01830|AT5G61600|AT2G01950|AT2G17290|AT5G11590|AT1G04310|AT3G16500|AT2G24010|AT4G02520|AT3G23050|AT3G02110…
71310	1.7128e-26	cellular response to organic substance	AT3G59900|AT2G13810|AT4G03510|AT2G14900|AT2G05070|AT1G15100|AT3G23150|AT5G40350|AT1G65040|AT3G59220|AT5G46570|AT5G48070|AT3G57040|AT5G25190|AT2G38310|AT1G52400|AT4G11130|AT1G74670|AT4G14400|AT5G58550|AT1G29500|AT3G06380|AT3G50530|AT1G53170|AT1G46768|AT5G58670|AT3G56400|AT5G52900|AT3G50660|AT1G21910|AT5G25980|AT3G19580|AT2G43350|AT1G72260|AT2G01830|AT5G61600|AT2G01950|AT2G17290|AT5G11590|AT1G04310…
9755	7.3657e-25	hormone-mediated signaling pathway	AT2G14900|AT1G15100|AT3G23150|AT5G40350|AT3G59220|AT5G46570|AT3G57040|AT5G25190|AT2G38310|AT1G52400|AT1G74670|AT5G58550|AT1G29500|AT3G06380|AT3G50530|AT1G53170|AT1G46768|AT5G58670|AT3G56400|AT5G52900|AT3G50660|AT1G21910|AT5G25980|AT3G19580|AT2G43350|AT1G72260|AT2G01830|AT5G61600|AT2G01950|AT2G17290|AT5G11590|AT1G04310|AT3G16500|AT2G24010|AT4G02520|AT3G23050|AT3G02110|AT1G14350|AT3G28860|AT2G35700…
65007	8.7806e-25	biological regulation	AT1G10690|AT3G53240|AT5G62020|AT3G21890|AT2G36490|AT1G19270|AT4G33040|AT3G45610|AT1G61800|AT2G26440|AT2G40750|AT1G53170|AT5G38140|AT5G13080|AT2G25110|AT1G06180|AT1G55370|AT1G33560|AT5G43990|AT3G19580|AT1G69530|AT2G16870|AT1G72940|AT1G15910|AT4G33050|AT5G06320|AT5G54640|AT3G09780|AT1G60960|AT1G53160|AT5G20850|AT3G12700|AT2G24010|AT2G01150|AT3G27190|AT4G02520|AT1G10670|AT3G53460|AT1G73805|AT1G57560…
50789	1.7628e-23	regulation of biological process	AT1G10690|AT3G53240|AT5G62020|AT3G21890|AT2G36490|AT1G19270|AT4G33040|AT3G45610|AT1G61800|AT2G40750|AT1G53170|AT5G38140|AT5G13080|AT2G25110|AT1G06180|AT1G55370|AT1G33560|AT5G43990|AT3G19580|AT1G69530|AT2G16870|AT1G72940|AT1G15910|AT4G33050|AT5G06320|AT5G54640|AT3G09780|AT1G53160|AT5G20850|AT3G12700|AT2G24010|AT2G01150|AT3G27190|AT4G02520|AT1G10670|AT3G53460|AT1G73805|AT1G57560|AT2G45190|AT2G41820…
19752	6.4671e-23	carboxylic acid metabolic process	AT5G50950|AT5G16240|AT5G42650|AT1G72810|AT3G22740|AT1G14810|AT4G00360|AT1G52400|AT4G34250|AT2G20340|AT5G05580|AT4G39940|AT2G21550|AT3G10870|AT3G17820|AT5G56490|AT2G43100|AT2G06050|AT2G26560|AT1G64400|AT1G11790|AT4G26520|AT1G32470|AT2G17720|AT2G39770|AT5G65640|AT5G48880|AT1G18500|AT4G21990|AT4G08870|AT5G05590|AT5G37600|AT4G39950|AT4G37770|AT3G13110|AT5G52100|AT4G39030|AT2G05990|AT3G10520|AT1G71170…
46394	8.3378e-22	carboxylic acid biosynthetic process	AT2G39800|AT5G16240|AT5G42650|AT3G02610|AT1G72810|AT5G46290|AT1G74710|AT3G57560|AT5G65010|AT3G22740|AT4G34250|AT1G67070|AT5G05580|AT4G39940|AT2G21550|AT3G20390|AT5G04530|AT3G17820|AT5G56490|AT2G43100|AT2G06050|AT2G26560|AT1G64400|AT1G11790|AT5G22630|AT1G10060|AT2G39770|AT5G46180|AT2G30200|AT5G48880|AT1G18500|AT4G21990|AT1G69370|AT5G05590|AT5G37600|AT4G39950|AT4G37770|AT1G05800|AT2G44040|AT3G13110…
16053	8.3378e-22	organic acid biosynthetic process	AT2G39800|AT5G16240|AT5G42650|AT3G02610|AT1G72810|AT5G46290|AT1G74710|AT3G57560|AT5G65010|AT3G22740|AT4G34250|AT1G67070|AT5G05580|AT4G39940|AT2G21550|AT3G20390|AT5G04530|AT3G17820|AT5G56490|AT2G43100|AT2G06050|AT2G26560|AT1G64400|AT1G11790|AT5G22630|AT1G10060|AT2G39770|AT5G46180|AT2G30200|AT5G48880|AT1G18500|AT4G21990|AT1G69370|AT5G05590|AT5G37600|AT4G39950|AT4G37770|AT1G05800|AT2G44040|AT3G13110…
50794	2.4133e-21	regulation of cellular process	AT1G10690|AT3G53240|AT5G62020|AT3G21890|AT2G36490|AT1G19270|AT4G33040|AT3G45610|AT1G61800|AT2G40750|AT1G53170|AT5G38140|AT5G13080|AT1G06180|AT1G33560|AT3G19580|AT1G69530|AT2G16870|AT1G72940|AT1G15910|AT4G33050|AT5G06320|AT5G54640|AT3G09780|AT1G53160|AT5G20850|AT3G12700|AT2G24010|AT2G01150|AT3G27190|AT4G02520|AT3G53460|AT1G73805|AT1G57560|AT2G45190|AT2G41820|AT5G65310|AT1G72950|AT3G22760|AT4G36570…
55114	2.8519e-21	oxidation-reduction process	AT4G04840|AT5G16240|AT5G18660|AT1G59960|AT5G42650|AT3G54690|AT1G14810|AT4G00360|AT5G05580|AT4G33040|AT2G30830|AT5G05340|AT1G60950|AT5G52570|AT4G37520|AT4G36430|AT3G53130|AT1G55370|AT1G32350|AT2G30840|AT2G17720|AT5G63580|AT4G39950|AT4G39830|AT4G13660|AT1G20020|AT1G70760|AT3G19450|AT2G26550|AT5G52100|AT3G29250|AT2G05990|AT5G39580|AT4G37410|AT4G02520|AT1G09480|AT5G15490|AT1G07180|AT5G17310|AT1G30040…
1901698	4.553e-21	response to nitrogen compound	AT3G05200|AT1G12110|AT4G03510|AT5G62020|AT1G32640|AT1G65040|AT5G46050|AT4G11130|AT4G15975|AT4G17230|AT3G08040|AT4G34410|AT1G80840|AT5G03720|AT5G25910|AT3G11840|AT3G56400|AT3G50260|AT1G20823|AT5G14570|AT2G14610|AT3G19580|AT2G39770|AT4G29110|AT5G67300|AT4G33050|AT1G27730|AT4G17500|AT2G23320|AT4G23810|AT1G75490|AT4G31550|AT5G10380|AT3G44350|AT2G44840|AT2G26150|AT4G11360|AT5G01830|AT5G67450|AT2G27040…
98542	1.74e-20	defense response to other organism	AT3G01480|AT2G13810|AT5G46330|AT1G09340|AT5G16000|AT5G42650|AT2G36490|AT5G14740|AT1G64195|AT1G52400|AT5G57220|AT4G11130|AT4G14400|AT3G10190|AT4G16260|AT3G14310|AT2G25110|AT2G26560|AT3G56400|AT1G66700|AT1G55490|AT1G33560|AT3G52960|AT5G24530|AT2G39770|AT4G08870|AT3G05730|AT4G39950|AT2G01830|AT1G02930|AT5G61600|AT1G20020|AT5G06320|AT1G51660|AT4G23810|AT4G31550|AT3G53810|AT4G39030|AT3G05180|AT2G02120…
15979	6.0074e-20	photosynthesis	AT2G05070|AT1G61520|AT1G15980|AT1G67740|AT3G54050|AT4G27440|AT1G18730|AT2G30790|AT5G64040|AT1G19150|AT2G47940|AT5G38420|AT1G61800|AT1G60950|AT2G05100|AT3G09490|AT3G47470|AT1G79040|AT4G02530|AT4G02770|AT1G55370|AT4G28660|AT5G66570|AT1G27730|AT3G56090|AT1G20020|AT1G70760|AT3G12780|AT3G15095|AT5G38410|AT1G52230|AT2G26550|AT5G52100|ATCG00730|AT5G45930|AT1G56190|AT3G50820|AT1G29910|AT1G32060|ATCG00280…
44283	1.3432e-19	small molecule biosynthetic process	AT5G16240|AT5G42650|AT1G72810|AT3G22740|AT1G30620|AT4G34250|AT5G05580|AT4G39940|AT2G21550|AT3G17820|AT5G56490|AT2G43100|AT2G06050|AT2G26560|AT1G64400|AT1G11790|AT4G26520|AT2G39770|AT5G48880|AT1G18500|AT4G21990|AT5G05590|AT5G37600|AT4G39950|AT4G37770|AT3G13110|AT5G52100|AT4G39030|AT2G05990|AT4G26530|AT2G30490|AT1G17745|AT1G10670|AT5G15490|AT3G25110|AT5G43760|AT1G30040|AT3G22400|AT1G16410|AT3G16990…
9751	8.5774e-19	response to salicylic acid	AT2G13810|AT5G17490|AT3G09600|AT3G48090|AT5G01900|AT2G16720|AT5G40990|AT5G15310|AT2G32690|AT2G36890|AT5G46050|AT1G74430|AT4G14400|AT1G76930|AT5G13320|AT3G20470|AT2G03760|AT3G50410|AT2G40750|AT1G80840|AT3G48360|AT1G79680|AT3G50930|AT1G02860|AT1G06180|AT3G56400|AT1G66700|AT2G37710|AT3G50060|AT5G48485|AT3G51430|AT1G21910|AT4G23170|AT5G24530|AT1G12160|AT5G49570|AT5G67300|AT4G05320|AT5G11510|AT1G43160…
10035	3.1168e-18	response to inorganic substance	AT3G02570|AT2G05070|AT3G51860|AT1G09340|AT1G61120|AT1G52400|AT1G52760|AT3G17820|AT1G46768|AT5G58670|AT2G06050|AT1G08920|AT2G26560|AT1G33560|AT1G56340|AT5G24770|AT3G19580|AT2G39770|AT1G68560|AT5G24090|AT2G43350|AT4G39950|AT2G01830|AT1G02930|AT3G56090|AT2G21660|AT3G13110|AT5G53550|AT4G23810|AT4G19880|AT4G11360|AT4G02520|AT3G23050|AT5G25610|AT5G17310|AT5G40010|AT5G46350|AT4G27860|AT2G38530|AT2G41380…
19748	5.3711e-18	secondary metabolic process	AT3G48290|AT4G14090|AT1G33730|AT1G67980|AT3G26300|AT4G03070|AT1G73500|AT3G20960|AT5G57220|AT1G52760|AT5G05340|AT4G22710|AT1G21100|AT2G43100|AT3G25180|AT3G48280|AT4G19370|AT2G43910|AT5G25980|AT3G21240|AT5G66690|AT5G13930|AT4G39950|AT4G13660|AT1G02930|AT1G24100|AT1G18590|AT5G04660|AT3G19450|AT2G20610|AT1G69930|AT3G09260|AT3G46490|AT4G37410|AT4G22690|AT4G02520|AT2G30490|AT1G09480|AT2G29460|AT1G65860…
6979	1.6274e-16	response to oxidative stress	AT2G39800|AT4G04840|AT2G25080|AT3G28200|AT1G61120|AT1G32640|AT5G19875|AT1G35910|AT3G02730|AT1G52760|AT5G05340|AT5G58390|AT5G12030|AT3G08040|AT1G09970|AT2G06050|AT4G37520|AT4G36430|AT5G42380|AT1G35580|AT1G14540|AT5G43750|AT1G09210|AT1G56340|AT4G17070|AT5G24770|AT5G49570|AT5G63980|AT2G39770|AT3G56240|AT5G26030|AT5G13930|AT2G43350|AT1G27730|AT1G02930|AT3G56090|AT3G17790|AT1G27330|AT1G71695|AT3G47860…
2376	1.6988e-16	immune system process	AT3G05200|AT2G13810|AT5G16000|AT5G40990|AT1G74710|AT2G18660|AT5G57220|AT3G20600|AT3G14150|AT4G14400|AT4G11650|AT4G19530|AT4G16260|AT3G50930|AT3G11840|AT2G26560|AT3G56400|AT1G55490|AT1G33560|AT5G48485|AT1G14780|AT2G14610|AT5G46180|AT1G51940|AT4G39950|AT2G21660|AT1G20020|AT5G06320|AT1G51660|AT4G23810|AT5G03210|AT2G40000|AT4G39030|AT3G05180|AT5G06960|AT2G22230|AT2G23560|AT3G50470|AT2G27040|AT3G23170…
6793	2.1807e-16	phosphorus metabolic process	AT1G07160|AT5G16480|AT2G43900|AT5G16000|AT1G34300|AT1G34420|AT3G54690|AT1G11300|AT4G24450|AT4G39940|AT5G45800|AT1G79680|AT4G26520|AT1G33560|AT2G16750|AT1G14700|AT3G20200|AT3G15095|AT3G09780|AT4G28706|AT2G22190|AT2G03450|AT4G10390|AT5G38250|AT5G21940|AT4G11480|AT3G27190|AT4G26530|AT4G23140|AT1G10670|AT5G15490|AT5G17310|AT2G41820|AT1G67000|AT2G36350|AT1G13700|AT5G66760|AT4G26890|AT1G66150|AT3G50070…
6790	5.843e-16	sulfur compound metabolic process	AT4G01850|AT4G26910|AT5G63990|AT4G03070|AT1G73500|AT3G22740|AT5G57220|AT4G39940|AT1G21100|AT2G43100|AT2G43910|AT5G25980|AT5G63980|AT4G21990|AT4G39950|AT1G02930|AT1G24100|AT3G13110|AT1G18590|AT2G20610|AT1G69930|AT3G09260|AT4G37410|AT4G02520|AT1G10670|AT2G29460|AT1G65860|AT5G50210|AT5G49460|AT5G61590|AT5G18400|AT5G14200|AT3G58990|AT2G30770|AT1G16410|AT3G16990|AT1G17190|AT2G02930|AT3G14210|AT3G11580…
14070	1.8872e-15	response to organic cyclic compound	AT2G13810|AT4G30610|AT5G40990|AT5G15310|AT2G18300|AT5G46570|AT2G32690|AT2G36890|AT5G46050|AT5G62380|AT1G67070|AT1G74430|AT4G11130|AT4G14400|AT3G16570|AT3G50410|AT2G40750|AT1G80840|AT1G79680|AT3G50930|AT1G06180|AT3G56400|AT1G66700|AT3G50660|AT5G48485|AT1G21910|AT5G24530|AT2G14610|AT5G49570|AT1G30570|AT5G67300|AT5G11510|AT5G06320|AT2G01950|AT2G26710|AT4G23810|AT2G40000|AT4G39030|AT5G39860|AT5G06960…
6955	1.8872e-15	immune response	AT3G05200|AT2G13810|AT5G40990|AT1G74710|AT2G18660|AT5G57220|AT3G20600|AT4G14400|AT4G11650|AT4G16260|AT3G50930|AT2G26560|AT3G56400|AT1G55490|AT1G33560|AT5G48485|AT1G14780|AT2G14610|AT5G46180|AT1G51940|AT4G39950|AT2G21660|AT1G20020|AT5G06320|AT1G51660|AT4G23810|AT2G40000|AT4G39030|AT3G05180|AT5G06960|AT2G22230|AT2G23560|AT3G50470|AT2G27040|AT3G23170|AT1G73805|AT5G15410|AT1G29690|AT2G30770|AT3G57260…
45087	2.3377e-15	innate immune response	AT3G05200|AT2G13810|AT5G40990|AT1G74710|AT2G18660|AT5G57220|AT3G20600|AT4G14400|AT4G11650|AT4G16260|AT3G50930|AT2G26560|AT3G56400|AT1G55490|AT1G33560|AT5G48485|AT1G14780|AT2G14610|AT5G46180|AT1G51940|AT4G39950|AT2G21660|AT1G20020|AT5G06320|AT1G51660|AT4G23810|AT2G40000|AT4G39030|AT3G05180|AT5G06960|AT2G22230|AT2G23560|AT3G50470|AT2G27040|AT3G23170|AT1G73805|AT5G15410|AT1G29690|AT2G30770|AT3G57260…
71229	4.5046e-15	cellular response to acid chemical	AT2G13810|AT2G14900|AT2G05070|AT1G15100|AT5G40350|AT1G09340|AT1G32640|AT2G18300|AT3G59220|AT2G38310|AT1G52400|AT1G74670|AT4G14400|AT2G01540|AT3G06380|AT1G05010|AT3G50530|AT2G20180|AT5G58670|AT3G50930|AT3G56400|AT5G52900|AT1G12240|AT3G50660|AT5G48485|AT5G14570|AT5G25980|AT3G19580|AT5G63980|AT5G67300|AT1G65690|AT5G66210|AT1G70800|AT1G51940|AT5G24090|AT2G43350|AT1G72260|AT2G17290|AT4G20940|AT5G39860…
33993	5.1646e-15	response to lipid	AT2G14900|AT2G05070|AT3G22060|AT1G15100|AT5G40350|AT3G59220|AT5G46570|AT2G32690|AT2G38310|AT5G62380|AT1G52400|AT1G74670|AT3G06380|AT3G50530|AT5G58670|AT1G08920|AT4G35100|AT1G06180|AT5G52900|AT3G50660|AT5G25980|AT3G19580|AT1G69530|AT3G22850|AT2G43350|AT2G01950|AT2G17290|AT1G18075|AT2G24010|AT3G02110|AT5G25610|AT1G57560|AT1G14350|AT5G40010|AT1G13260|AT5G65310|AT5G46350|AT1G48000|AT2G46830|AT5G05440…
6970	9.4963e-15	response to osmotic stress	AT2G39800|AT5G50950|AT1G15100|AT1G59960|AT5G15310|AT1G18330|AT1G73500|AT5G65010|AT1G35910|AT5G46050|AT1G52400|AT4G11890|AT4G11650|AT3G16690|AT5G45800|AT5G12030|AT4G16260|AT2G41560|AT2G29550|AT5G58670|AT1G08920|AT1G06180|AT3G08720|AT1G09210|AT1G56340|AT5G25980|AT5G24770|AT3G19580|AT5G63980|AT2G39770|AT5G46180|AT3G56240|AT5G67300|AT1G65690|AT5G24090|AT1G27730|AT2G01830|AT2G15390|AT1G02930|AT4G14630…
6796	1.3022e-14	phosphate-containing compound metabolic process	AT1G07160|AT5G16480|AT2G43900|AT5G16000|AT1G34300|AT1G34420|AT3G54690|AT1G11300|AT4G24450|AT4G39940|AT5G45800|AT1G79680|AT4G26520|AT1G33560|AT2G16750|AT1G14700|AT3G20200|AT3G15095|AT3G09780|AT4G28706|AT2G22190|AT2G03450|AT4G10390|AT5G38250|AT5G21940|AT4G11480|AT3G27190|AT4G26530|AT4G23140|AT2G41820|AT1G67000|AT2G36350|AT1G13700|AT5G66760|AT4G26890|AT1G66150|AT3G50070|AT5G02290|AT5G53320|AT5G38240…
5975	1.7568e-14	carbohydrate metabolic process	AT3G02570|AT5G24300|AT1G60270|AT5G24540|AT2G43900|AT5G24420|AT1G09340|AT1G11545|AT3G54690|AT5G48070|AT2G37585|AT1G30620|AT4G24450|AT5G62380|AT1G52400|AT2G43580|AT3G16850|AT3G62750|AT2G26440|AT4G16260|AT3G14310|AT5G56490|AT4G26520|AT1G65610|AT1G55370|AT3G55430|AT5G25980|AT1G64760|AT2G39770|AT1G68560|AT5G24090|AT2G43590|AT3G44990|AT2G22190|AT3G52840|AT2G47030|AT3G12700|AT4G26530|AT1G10670|AT5G15490…
44237	2.8955e-14	cellular metabolic process	AT5G62020|AT1G11545|AT2G37580|AT5G57900|AT3G22740|AT4G00360|AT5G05460|AT1G61800|AT1G60950|AT2G40750|AT4G10160|AT5G13080|AT2G25110|AT4G02530|AT1G06180|AT4G26520|AT1G32470|AT3G19580|AT2G39770|AT1G15910|AT4G24340|AT4G13660|AT1G20020|AT1G70760|AT3G44990|AT3G09780|AT4G28706|AT5G45930|AT2G05990|AT5G21940|AT4G11480|AT2G01150|AT3G27190|AT4G10150|AT4G26530|AT4G02520|AT1G10670|AT3G53460|AT1G73805|AT5G43760…
1901701	3.6635e-14	cellular response to oxygen-containing compound	AT2G13810|AT2G14900|AT2G05070|AT1G15100|AT5G40350|AT4G30610|AT1G09340|AT1G32640|AT2G18300|AT3G59220|AT5G46570|AT2G38310|AT4G22790|AT1G52400|AT1G74670|AT4G14400|AT3G12890|AT3G16570|AT2G01540|AT3G06380|AT1G05010|AT3G08040|AT3G50530|AT2G20180|AT5G58670|AT3G50930|AT3G56400|AT5G52900|AT1G12240|AT3G50660|AT5G48485|AT5G14570|AT5G25980|AT3G19580|AT5G63980|AT5G67300|AT1G65690|AT5G66210|AT1G70800|AT1G51940…
9266	4.1272e-14	response to temperature stimulus	AT5G50950|AT2G05070|AT1G61520|AT1G09340|AT1G16670|AT3G54050|AT1G74710|AT5G54590|AT5G05580|AT4G11890|AT4G14400|AT3G16690|AT2G28900|AT3G16450|AT5G12030|AT2G05100|AT5G04530|AT5G03720|AT1G46768|AT3G47470|AT5G58670|AT3G50260|AT1G20823|AT3G08720|AT1G55490|AT5G42020|AT5G20970|AT5G47550|AT1G21910|AT1G06460|AT5G63980|AT2G39770|AT4G21870|AT5G06290|AT5G24090|AT4G10030|AT1G27730|AT2G21660|AT3G12780|AT3G16460…
9651	4.6468e-14	response to salt stress	AT2G39800|AT5G50950|AT1G15100|AT1G59960|AT5G15310|AT1G18330|AT1G73500|AT5G65010|AT1G35910|AT5G46050|AT1G52400|AT4G11890|AT4G11650|AT4G16260|AT2G41560|AT2G29550|AT5G58670|AT1G08920|AT1G06180|AT3G08720|AT1G09210|AT1G56340|AT5G25980|AT5G24770|AT3G19580|AT5G63980|AT2G39770|AT5G46180|AT3G56240|AT5G67300|AT5G24090|AT1G27730|AT2G15390|AT1G02930|AT4G14630|AT2G21660|AT4G10310|AT5G57630|AT3G45680|AT3G09260…
9723	9.4376e-14	response to ethylene	AT3G59900|AT4G06746|AT3G23150|AT5G40990|AT5G25350|AT5G15310|AT1G18330|AT1G73500|AT4G27440|AT5G25190|AT5G58550|AT3G08040|AT4G34410|AT4G39780|AT1G53170|AT1G46768|AT3G50260|AT1G21910|AT1G68840|AT4G32800|AT5G67300|AT4G17500|AT5G61600|AT5G11590|AT2G44840|AT1G04310|AT2G35700|AT1G13260|AT3G51440|AT5G61590|AT2G46310|AT5G64900|AT1G05710|AT5G07580|AT2G46830|AT4G37260|AT5G55620|AT1G22810|AT2G25490|AT5G59780…
80167	1.2396e-13	response to karrikin	AT3G09440|AT4G37290|AT1G17200|AT3G44720|AT3G60290|AT1G74670|AT5G57785|AT5G53660|AT2G46170|AT1G61800|AT3G47470|AT3G11600|AT4G14440|AT3G52360|AT1G33560|AT1G61890|AT5G25460|AT1G25275|AT3G19450|AT3G13790|AT4G31870|AT1G44575|AT2G01150|AT4G35110|AT5G42900|AT1G33590|AT2G30490|AT2G34650|AT5G62680|AT2G37040|AT3G02910|AT3G53260|AT4G24110|AT1G66390|AT5G07460|AT1G25520|AT5G63810|AT1G71100|AT5G66920|AT2G36080…
55085	1.7526e-13	transmembrane transport	AT1G09580|AT4G01450|AT1G14010|AT3G51860|AT1G21900|AT5G40230|AT4G29900|AT1G23090|AT2G37460|AT3G16180|AT3G57280|AT1G31830|AT4G24570|AT1G72130|AT4G36670|AT1G22550|AT1G21460|AT3G43790|AT1G61800|AT1G09575|AT5G52450|AT3G13100|AT1G08920|AT5G43745|AT5G04930|AT1G77380|AT4G37640|AT4G35100|AT3G17700|AT1G11670|AT3G51870|AT5G40240|AT5G19980|AT5G48400|AT1G72700|AT2G36380|AT5G27360|AT4G27970|AT4G23010|AT5G11230…
1901605	1.92e-13	alpha-amino acid metabolic process	AT2G39800|AT4G26910|AT1G72810|AT3G57560|AT5G65010|AT3G22740|AT2G20340|AT4G39940|AT2G21550|AT3G20390|AT3G17820|AT2G43100|AT3G06300|AT1G11790|AT5G22630|AT1G32470|AT1G10060|AT2G17720|AT5G46180|AT1G18500|AT4G21990|AT4G08870|AT1G69370|AT5G05590|AT5G37600|AT4G39950|AT4G37770|AT2G44040|AT3G13110|AT5G52100|AT2G40000|AT1G08630|AT4G35630|AT1G71170|AT1G17745|AT1G65860|AT5G50210|AT5G14200|AT2G37040|AT5G54810…
71554	2.5641e-13	cell wall organization or biogenesis	AT3G02570|AT5G46330|AT1G11545|AT2G34070|AT3G57280|AT5G48070|AT3G09405|AT1G30620|AT5G62380|AT5G57220|AT2G43580|AT3G16850|AT3G45970|AT2G26440|AT3G50410|AT3G14310|AT1G65610|AT1G64760|AT1G69530|AT1G68560|AT1G24070|AT4G39950|AT3G16860|AT2G43590|AT3G45960|AT3G44990|AT4G18670|AT2G47030|AT5G15490|AT3G02230|AT2G40610|AT5G19730|AT5G17310|AT2G35700|AT4G23820|AT1G33430|AT4G29360|AT1G29050|AT2G30010|AT4G13410…
6811	2.629e-13	ion transport	AT3G51860|AT4G29900|AT3G06130|AT1G23090|AT2G37460|AT3G16180|AT3G57280|AT1G31830|AT4G24570|AT1G72130|AT4G36670|AT1G22550|AT3G43790|AT1G61800|AT1G09575|AT1G08920|AT5G43745|AT5G04930|AT1G77380|AT4G37640|AT4G35100|AT3G17700|AT5G49730|AT5G48400|AT1G72700|AT5G27360|AT4G27970|AT4G23010|AT2G21540|AT2G01830|AT3G56090|AT5G11230|AT4G28390|AT1G60960|AT4G16370|AT1G78000|AT1G52190|AT5G46110|AT2G36590|AT5G47560…
71704	6.7739e-13	organic substance metabolic process	AT5G62020|AT1G11545|AT2G37580|AT5G57900|AT3G22740|AT2G37585|AT4G00360|AT5G05460|AT2G34080|AT2G26440|AT2G40750|AT4G10160|AT5G13080|AT2G25110|AT4G02530|AT1G06180|AT4G26520|AT1G59970|AT1G32470|AT3G19580|AT2G39770|AT1G15910|AT4G24340|AT4G13660|AT3G44990|AT3G09780|AT5G45930|AT2G05990|AT4G11480|AT2G01150|AT3G27190|AT4G10150|AT4G26530|AT4G02520|AT1G10670|AT3G53460|AT1G73805|AT5G43760|AT1G13700|AT3G22760…
32787	8.3377e-13	monocarboxylic acid metabolic process	AT5G16240|AT3G23790|AT5G42650|AT3G02610|AT5G46290|AT2G34590|AT1G74710|AT5G65010|AT4G00360|AT1G52400|AT4G34250|AT5G05580|AT3G48720|AT5G09660|AT3G10870|AT5G04530|AT2G06050|AT2G26560|AT1G64400|AT4G26520|AT5G27520|AT2G30200|AT5G48880|AT5G07010|AT4G39950|AT4G37770|AT1G05800|AT5G04660|AT3G12780|AT2G20610|AT1G19440|AT4G39030|AT2G05990|AT3G10520|AT4G15440|AT2G22230|AT2G23560|AT1G56190|AT4G26530|AT1G10670…
16310	1.5041e-12	phosphorylation	AT5G46330|AT1G61360|AT3G23150|AT1G14370|AT5G16000|AT1G16670|AT1G34300|AT1G34420|AT5G46570|AT1G11300|AT4G24450|AT4G39940|AT1G54820|AT1G51790|AT1G75640|AT5G45800|AT3G51740|AT3G50530|AT1G79680|AT2G30040|AT4G26520|AT3G49670|AT1G33560|AT3G01490|AT3G25560|AT2G16750|AT1G48260|AT3G59350|AT1G55810|AT5G59650|AT3G20200|AT2G01830|AT2G01950|AT3G15095|AT1G51660|AT2G17290|AT3G09780|AT4G28706|AT4G30340|AT1G14390…
72330	1.8476e-12	monocarboxylic acid biosynthetic process	AT5G26920|AT3G25770|AT5G16240|AT4G31500|AT5G42650|AT3G02610|AT5G46290|AT1G74710|AT5G65010|AT4G34250|AT1G49430|AT5G05580|AT5G08410|AT2G26640|AT5G04530|AT2G06050|AT2G26560|AT1G02860|AT1G64400|AT3G25760|AT3G19260|AT2G30200|AT5G48880|AT4G39950|AT4G37770|AT1G01120|AT4G08040|AT1G05800|AT2G20610|AT1G19440|AT1G70560|AT4G39030|AT2G05990|AT3G15850|AT4G11280|AT2G22230|AT1G77590|AT1G10670|AT3G05020|AT3G25110…
19684	2.8253e-12	photosynthesis, light reaction	AT2G34430|AT2G05070|AT1G61520|AT1G15980|AT3G54890|AT3G54050|AT3G01440|AT4G09650|AT1G18730|AT1G15820|AT5G64040|AT1G19150|AT1G54500|AT2G47940|AT5G08410|AT3G16250|AT1G60950|AT2G05100|AT3G09490|AT3G47470|ATCG00540|AT5G54270|AT1G79040|AT4G02530|AT1G55370|AT2G01918|AT5G66570|AT3G61470|AT2G46820|AT1G70760|AT3G15095|AT5G52100|ATCG00730|AT1G75690|AT2G01590|AT3G50820|AT1G29910|AT5G57030|AT3G27690|AT1G14150…
31347	8.6946e-12	regulation of defense response	AT5G26920|AT2G31880|AT5G52810|AT5G47220|AT1G08450|AT3G01080|AT3G07780|AT4G01895|AT5G40990|AT1G32640|AT4G29140|AT1G74710|AT3G17860|AT3G14150|AT4G11890|AT1G72450|AT4G14400|AT1G74950|AT5G13320|AT4G19530|AT5G20900|AT1G48500|AT5G05300|AT2G40750|AT1G80840|AT4G18360|AT2G25110|AT4G23570|AT3G56400|AT3G49110|AT2G34600|AT3G62600|AT3G25882|AT5G66210|AT1G30135|AT4G25230|AT1G51940|AT5G14930|AT5G24090|AT2G41370…
71555	8.9604e-12	cell wall organization	AT5G46330|AT3G57200|AT1G11545|AT1G19300|AT3G57280|AT5G48070|AT3G09405|AT5G62380|AT5G57220|AT4G30290|AT3G16850|AT3G45970|AT3G62110|AT1G23480|AT3G43270|AT2G26440|AT4G37800|AT3G50410|AT3G14310|AT4G33440|AT1G14420|AT1G65610|AT1G64760|AT1G69530|AT1G68560|AT1G24070|AT4G02130|AT4G20140|AT4G39950|AT3G16860|AT1G24100|AT3G45960|AT3G44990|AT5G51890|AT4G18670|AT2G47030|AT2G21140|AT3G28340|AT5G15490|AT3G02230…
6520	1.2012e-11	cellular amino acid metabolic process	AT2G39800|AT4G26910|AT1G72810|AT3G57560|AT5G65010|AT3G22740|AT1G14810|AT2G20340|AT4G39940|AT2G21550|AT3G20390|AT3G17820|AT2G43100|AT3G06300|AT1G11790|AT1G35580|AT5G22630|AT1G32470|AT1G10060|AT2G17720|AT5G46180|AT1G18500|AT4G21990|AT4G08870|AT4G28420|AT1G69370|AT5G05590|AT5G37600|AT4G39950|AT4G37770|AT2G44040|AT3G13110|AT2G20610|AT5G52100|AT2G40000|AT1G08630|AT4G35630|AT1G71170|AT1G17745|AT1G65860…
44550	1.3759e-11	secondary metabolite biosynthetic process	AT3G48290|AT1G33730|AT1G67980|AT3G26300|AT4G03070|AT1G73500|AT3G20960|AT5G57220|AT1G52760|AT5G05340|AT4G22710|AT2G43100|AT3G25180|AT3G48280|AT5G13930|AT4G39950|AT4G13660|AT1G24100|AT1G18590|AT5G04660|AT3G19450|AT2G20610|AT4G37410|AT4G22690|AT2G30490|AT1G09480|AT1G65860|AT3G26320|AT3G26200|AT1G33030|AT5G14200|AT1G29690|AT2G37040|AT3G58990|AT2G30770|AT1G16410|AT2G22420|AT5G04230|AT5G36220|AT1G76470…
9768	1.4104e-11	photosynthesis, light harvesting in photosystem I	AT1G08380|AT2G34420|AT3G08940|AT2G34430|AT3G27690|AT2G05070|AT1G61520|AT3G54890|AT1G15820|AT1G29920|AT1G29930|AT4G10340|AT1G19150|AT3G61470|AT2G40100|AT2G05100|AT5G01530|AT3G47470|AT1G29910|AT5G54270
9409	1.5928e-11	response to cold	AT5G50950|AT2G05070|AT1G61520|AT1G09340|AT1G16670|AT3G54050|AT1G74710|AT5G54590|AT4G11890|AT4G14400|AT3G16690|AT2G28900|AT3G16450|AT2G05100|AT5G04530|AT1G46768|AT3G47470|AT5G58670|AT3G50260|AT1G20823|AT3G08720|AT1G55490|AT1G21910|AT5G63980|AT5G06290|AT5G24090|AT4G10030|AT1G27730|AT2G21660|AT3G12780|AT3G16460|AT3G09260|AT2G42540|AT1G32060|AT4G02520|AT5G67450|AT3G53460|AT5G51820|AT5G40010|AT5G43760…
34220	1.9363e-11	ion transmembrane transport	AT3G51860|AT4G29900|AT1G23090|AT2G37460|AT3G16180|AT3G57280|AT1G31830|AT4G24570|AT1G72130|AT4G36670|AT1G22550|AT3G43790|AT1G61800|AT1G09575|AT1G08920|AT5G43745|AT5G04930|AT1G77380|AT4G37640|AT4G35100|AT3G17700|AT5G48400|AT1G72700|AT5G27360|AT4G27970|AT4G23010|AT5G11230|AT4G28390|AT1G60960|AT4G16370|AT1G78000|AT1G52190|AT5G46110|AT2G36590|AT5G47560|AT4G05590|AT4G27860|AT1G17500|AT5G45380|AT2G25810…
6820	2.4485e-11	anion transport	AT1G35350|AT1G12110|AT1G23090|AT2G37460|AT3G25610|AT3G16180|AT3G57280|AT1G31830|AT4G24570|AT1G72130|AT1G22550|AT5G04770|AT2G28900|AT1G22150|AT4G35180|AT3G13620|AT1G61800|AT3G08040|AT5G52050|AT5G04930|AT1G77380|AT1G13210|AT5G43350|AT5G27520|AT5G14570|AT2G39130|AT4G27970|AT4G23010|AT2G21540|AT2G01830|AT5G11230|AT4G28390|AT3G45680|AT5G13490|AT1G78000|AT1G52190|AT3G11900|AT1G15960|AT5G46110|AT3G54830…
6629	5.2616e-11	lipid metabolic process	AT5G65090|AT5G16240|AT2G43900|AT5G42650|AT1G61120|AT4G00360|AT2G39400|AT1G52400|AT4G34250|AT5G05580|AT4G16820|AT2G45400|AT1G75880|AT1G52760|AT1G13170|AT1G54020|AT5G52570|AT5G58670|AT2G06050|AT2G26560|AT1G64400|AT3G53130|AT3G50660|AT5G16350|AT5G65640|AT5G48880|AT2G39410|AT4G10030|AT3G45040|AT3G05180|AT2G05990|AT5G03610|AT3G10520|AT5G55050|AT1G10670|AT3G25110|AT5G43760|AT3G53100|AT1G30040|AT3G22400…
45229	8.1191e-11	external encapsulating structure organization	AT5G46330|AT3G57200|AT1G11545|AT1G19300|AT3G57280|AT5G48070|AT3G09405|AT1G30620|AT5G62380|AT5G57220|AT4G30290|AT3G16850|AT3G45970|AT3G62110|AT1G23480|AT3G43270|AT2G26440|AT4G37800|AT3G50410|AT3G14310|AT4G33440|AT1G14420|AT1G65610|AT1G64760|AT1G69530|AT1G68560|AT1G24070|AT4G02130|AT4G20140|AT4G39950|AT3G16860|AT1G24100|AT3G45960|AT3G44990|AT5G51890|AT4G18670|AT2G47030|AT2G21140|AT3G28340|AT5G15490…
1901657	1.0735e-10	glycosyl compound metabolic process	AT1G60270|AT5G24540|AT5G18860|AT5G23010|AT4G31500|AT1G65880|AT5G26000|AT4G03070|AT3G54690|AT5G44070|AT1G52400|AT5G57220|AT5G63310|AT3G62750|AT3G44320|AT1G21100|AT4G30530|AT2G43100|AT2G41880|AT1G62540|AT2G32860|AT2G43910|AT5G25980|AT1G12160|AT1G10700|AT1G55810|AT4G24340|AT4G39950|AT1G02850|AT5G10300|AT2G01830|AT2G44480|AT1G24100|AT1G26560|AT1G18590|AT2G20610|AT4G34740|AT3G09260|AT4G37410|AT3G27190…
42430	1.2689e-10	indole-containing compound metabolic process	AT3G55840|AT5G17990|AT4G31500|AT1G73500|AT2G38470|AT5G54810|AT2G30770|AT1G16410|AT5G44070|AT4G24670|AT5G57220|AT1G25220|AT1G21120|AT5G36220|AT4G35160|AT4G27070|AT3G10870|AT1G76790|AT1G21100|AT4G30530|AT2G43000|AT3G54640|AT2G24180|AT1G59870|AT5G27520|AT3G26830|AT5G10600|AT1G69370|AT5G05590|AT4G39950|AT2G22330|AT4G34180|AT5G60890|AT3G45640|AT2G20610|AT1G18570|AT2G04400|AT1G70560|AT5G05730|AT2G40000…
1901362	1.3643e-10	organic cyclic compound biosynthetic process	AT5G40350|AT5G18660|AT5G62020|AT5G65410|AT2G36490|AT3G54690|AT4G00480|AT1G66370|AT5G25190|AT2G39880|AT5G62380|AT4G11130|AT3G45610|AT5G53660|AT5G05340|AT2G47260|AT2G40750|AT1G53170|AT1G46768|AT5G38140|AT1G79680|AT5G13080|AT1G06180|AT1G11790|AT3G56400|AT3G19580|AT2G39770|AT5G65640|AT5G26030|AT1G66380|AT3G53370|AT1G10586|AT5G05590|AT4G39950|AT4G13660|AT3G19450|AT2G26550|AT5G45930|AT1G53160|AT3G27190…
9737	2.2792e-10	response to abscisic acid	AT2G39800|AT2G05070|AT3G22060|AT1G15100|AT1G32640|AT3G59220|AT2G32690|AT2G36890|AT2G38310|AT5G46050|AT5G62380|AT1G52400|AT4G11890|AT5G61210|AT2G01540|AT3G06380|AT3G08040|AT3G50530|AT5G58670|AT1G08920|AT5G52050|AT4G35100|AT5G52900|AT1G12240|AT5G25980|AT3G19580|AT5G63980|AT5G67300|AT1G65690|AT5G66210|AT3G22850|AT1G70800|AT1G51940|AT2G43350|AT1G27730|AT1G01560|AT2G17290|AT3G47860|AT1G18075|AT4G20940…
19438	2.4938e-10	aromatic compound biosynthetic process	AT5G40350|AT5G18660|AT5G62020|AT5G65410|AT2G36490|AT3G54690|AT4G00480|AT1G66370|AT5G25190|AT2G39880|AT5G62380|AT4G11130|AT3G45610|AT5G53660|AT5G05340|AT2G47260|AT1G21100|AT2G40750|AT1G53170|AT1G46768|AT5G38140|AT1G79680|AT5G13080|AT1G06180|AT1G11790|AT3G56400|AT3G19580|AT2G39770|AT5G65640|AT5G26030|AT1G66380|AT3G53370|AT1G10586|AT5G05590|AT4G39950|AT4G13660|AT3G19450|AT2G26550|AT5G45930|AT1G53160…
6468	3.06e-10	protein phosphorylation	AT5G46330|AT3G23150|AT1G14370|AT5G16000|AT1G16670|AT1G34420|AT5G46570|AT1G11300|AT1G75640|AT5G45800|AT3G51740|AT3G50530|AT1G79680|AT2G30040|AT3G49670|AT3G01490|AT3G25560|AT1G48260|AT3G59350|AT5G59650|AT3G20200|AT2G01830|AT2G01950|AT1G51660|AT2G17290|AT3G09780|AT1G14390|AT3G53810|AT1G04310|AT4G10390|AT4G11480|AT4G23140|AT3G04530|AT2G41820|AT1G67000|AT4G22730|AT2G36350|AT4G26890|AT1G66150|AT3G50070…
97305	4.0363e-10	response to alcohol	AT2G39800|AT2G05070|AT3G22060|AT1G15100|AT1G32640|AT3G59220|AT2G32690|AT2G36890|AT2G38310|AT5G46050|AT5G62380|AT1G52400|AT4G11890|AT5G61210|AT2G01540|AT3G06380|AT3G08040|AT3G50530|AT5G58670|AT1G08920|AT5G52050|AT4G35100|AT5G52900|AT1G12240|AT5G25980|AT3G19580|AT5G63980|AT5G67300|AT1G65690|AT5G66210|AT3G22850|AT1G70800|AT1G51940|AT2G43350|AT1G27730|AT1G01560|AT2G17290|AT3G47860|AT1G18075|AT4G20940…
98656	5.0028e-10	anion transmembrane transport	AT1G12110|AT1G23090|AT2G37460|AT3G16180|AT3G57280|AT1G31830|AT4G24570|AT1G72130|AT1G22550|AT5G04770|AT2G28900|AT1G22150|AT4G35180|AT3G13620|AT1G61800|AT3G08040|AT5G52050|AT1G77380|AT5G43350|AT5G27520|AT5G14570|AT2G39130|AT4G27970|AT4G23010|AT5G11230|AT4G28390|AT3G45680|AT5G13490|AT1G78000|AT1G52190|AT3G11900|AT1G15960|AT5G46110|AT3G54830|AT2G32830|AT4G31600|AT5G62680|AT2G36590|AT5G47560|AT4G05590…
9735	7.3087e-10	response to cytokinin	AT1G61520|AT3G32980|AT3G04790|AT4G01850|AT1G15140|AT3G54050|AT5G46290|AT2G18300|AT4G09650|AT3G57040|AT1G69040|AT5G62380|AT3G16770|AT5G35630|AT3G62030|AT5G09660|AT5G35750|AT1G05850|AT4G16780|AT2G40670|AT1G79040|AT2G20260|AT4G02530|AT5G42020|AT3G02180|AT5G23120|AT3G26450|AT5G25220|AT5G67500|AT3G61630|AT1G62380|AT1G13930|AT3G25920|ATCG00130|AT2G01830|AT2G21660|AT1G20020|AT1G52230|AT1G79530|AT5G45930…
80134	7.7196e-10	regulation of response to stress	AT2G31880|AT1G15100|AT3G01080|AT5G40990|AT1G32640|AT1G74710|AT3G14150|AT4G11890|AT4G14400|AT1G74950|AT4G19530|AT5G20900|AT2G40750|AT1G80840|AT2G25110|AT5G52050|AT3G56400|AT5G66210|AT1G15910|AT1G51940|AT5G24090|AT1G17380|AT1G51780|AT4G23810|AT4G39030|AT3G09260|AT2G45130|AT1G56190|AT2G01150|AT3G10930|AT1G73805|AT3G49120|AT1G14350|AT5G46350|AT1G67360|AT3G22400|AT4G05590|AT4G03450|AT1G19250|AT5G13220…
9056	1.1587e-09	catabolic process	AT4G03510|AT1G15100|AT1G14130|AT2G43900|AT1G09340|AT1G80440|AT1G65040|AT2G20340|AT4G16820|AT2G43580|AT2G47940|AT1G75880|AT5G05340|AT2G26440|AT1G54020|AT5G02750|AT3G14310|AT5G58670|AT4G11370|AT4G37520|AT2G26560|AT4G36430|AT4G26520|AT1G20823|AT1G65610|AT2G43910|AT5G25980|AT1G32470|AT4G17905|AT5G65640|AT1G68560|AT5G43190|AT5G24090|AT4G39950|AT2G43590|AT1G02930|AT4G03190|AT3G44990|AT3G60220|AT2G26550…
1901607	1.4102e-09	alpha-amino acid biosynthetic process	AT2G39800|AT4G31500|AT1G72810|AT1G31230|AT3G57560|AT5G65010|AT3G22740|AT3G44720|AT5G35630|AT4G39940|AT1G25220|AT3G62030|AT2G21550|AT2G26400|AT3G20390|AT3G17820|AT2G43100|AT5G16290|AT1G11790|AT5G22630|AT1G31860|AT5G46180|AT1G18500|AT5G34930|AT4G21990|AT1G15710|AT1G69370|AT5G05590|AT5G37600|AT4G37770|AT4G08040|AT2G44040|AT3G13110|AT5G52100|AT1G08630|AT4G11280|AT4G35630|AT1G17745|AT3G49680|AT5G17990…
9416	1.7304e-09	response to light stimulus	AT1G67900|AT3G02570|AT2G05070|AT1G61520|AT1G67740|AT4G18290|AT3G21890|AT4G25260|AT3G59220|AT5G65010|AT2G36890|AT3G02730|AT4G34250|AT1G67070|AT4G14400|AT1G19150|AT2G22880|AT2G45400|AT5G59920|AT5G53660|AT5G38420|AT5G10250|AT1G61800|AT5G12030|AT1G60950|AT2G20180|AT2G05100|AT5G04530|AT3G47470|AT4G16780|AT3G50930|AT1G66700|AT3G26490|AT5G49730|AT5G25220|AT5G48400|AT3G21240|AT1G69530|AT5G63980|AT1G70800…
71369	1.8841e-09	cellular response to ethylene stimulus	AT3G59900|AT4G06746|AT5G47220|AT3G23150|AT3G23230|AT5G40990|AT5G25350|AT5G61890|AT1G73500|AT5G25190|AT3G16770|AT2G22200|AT5G58550|AT3G60490|AT1G01250|AT3G08040|AT4G34410|AT4G39780|AT1G53170|AT1G46768|AT3G50260|AT1G21910|AT5G67180|AT1G68840|AT4G32800|AT5G64750|AT3G61630|AT1G33760|AT5G47230|AT3G15210|AT4G17500|AT1G43160|AT5G61600|AT2G25820|AT5G11590|AT2G44840|AT1G04310|AT3G12500|AT2G35700|AT1G13260…
9733	2.0524e-09	response to auxin	AT3G59900|AT1G12110|AT5G18020|AT4G34810|AT5G15310|AT3G03820|AT5G48070|AT5G62380|AT1G29500|AT4G30290|AT3G60690|AT2G01420|AT2G47260|AT5G45800|AT3G50410|AT2G46690|AT4G16780|AT4G34770|AT5G18010|AT3G53250|AT1G30690|AT5G67300|AT3G03830|AT5G13930|AT4G29080|AT1G29510|AT4G03190|AT2G01950|AT3G16500|AT4G32880|AT4G38860|AT4G02520|AT3G23050|AT1G57560|AT1G14350|AT3G28860|AT3G54430|AT1G29450|AT3G42800|AT3G03840…
9814	2.3305e-09	defense response, incompatible interaction	AT3G05200|AT2G13810|AT5G26920|AT3G48090|AT3G56710|AT1G61560|AT5G40990|AT1G74710|AT2G18660|AT3G20600|AT5G38900|AT4G14400|AT4G11650|AT4G11850|AT5G13320|AT1G29660|AT1G75040|AT4G16260|AT1G02860|AT3G56400|AT1G55490|AT5G48485|AT4G23170|AT2G14610|AT5G46180|AT3G04720|AT1G20020|AT5G06320|AT5G65600|AT1G51660|AT4G23810|AT2G40000|AT3G05180|AT5G06960|AT2G22230|AT2G23560|AT3G12500|AT2G27040|AT3G23170|AT3G01500…
9314	3.1409e-09	response to radiation	AT1G67900|AT3G02570|AT2G05070|AT3G21890|AT3G59220|AT4G34250|AT4G14400|AT1G19150|AT2G22880|AT2G45400|AT5G53660|AT5G10250|AT1G61800|AT1G60950|AT3G47470|AT1G66700|AT5G49730|AT5G48400|AT1G69530|AT5G24090|AT3G12145|AT1G44575|AT5G20850|AT2G30490|AT1G10670|AT5G46110|AT1G07180|AT1G73805|AT3G28860|AT5G43760|AT1G30040|AT3G62610|AT3G07800|AT4G24230|AT3G15540|AT2G46830|AT1G75780|AT3G48100|AT1G03010|AT4G32890…
7167	3.9635e-09	enzyme linked receptor protein signaling pathway	AT4G21380|AT2G27060|AT2G31880|AT5G46330|AT4G32710|AT5G45840|AT1G14370|AT5G16000|AT1G35710|AT2G36570|AT5G46570|AT2G33580|AT1G10850|AT3G17420|AT2G42290|AT2G05940|AT1G75640|AT5G45800|AT5G51560|AT3G51740|AT1G09970|AT2G23770|AT4G18640|AT3G49670|AT3G08760|AT1G68400|AT3G25560|AT5G14210|AT1G51940|AT4G20140|AT2G01950|AT3G09780|AT1G14390|AT1G60800|AT1G72180|AT4G34220|AT4G20270|AT2G41820|AT3G56370|AT4G22730…
6810	4.6688e-09	transport	AT1G09580|AT4G03510|AT4G01450|AT5G40230|AT1G56330|AT4G29900|AT3G06130|AT2G37460|AT3G16180|AT4G24570|AT4G36670|AT1G22550|AT1G21460|AT3G43790|AT1G61800|AT1G09575|AT5G52450|AT5G43745|AT1G77380|AT4G37640|AT4G35100|AT1G11670|AT5G43750|AT1G33440|AT5G40240|AT5G19980|AT1G72700|AT1G03905|AT2G36380|AT5G27360|AT4G27970|AT4G23010|AT4G39710|AT1G70760|AT5G53550|AT1G60960|AT1G78000|AT1G44575|AT3G10520|AT1G52190…
302	5.5313e-09	response to reactive oxygen species	AT3G48090|AT1G56650|AT1G61120|AT4G09010|AT5G55120|AT1G52760|AT5G63310|AT4G18880|AT5G12030|AT3G08040|AT5G37770|AT5G05300|AT3G48360|AT2G06050|AT5G42380|AT1G35580|AT3G08640|AT5G49570|AT2G39770|AT3G56240|AT1G62380|AT2G43350|AT3G56090|AT3G17790|AT4G21830|AT4G23810|AT3G12580|AT2G29500|AT4G37610|AT1G54050|AT2G26150|AT1G20620|AT1G08830|AT5G01600|AT1G15520|AT3G10930|AT4G23140|AT3G28580|AT5G46350|AT5G14565…
8652	6.2885e-09	cellular amino acid biosynthetic process	AT2G39800|AT4G31500|AT1G72810|AT1G31230|AT3G57560|AT5G65010|AT3G22740|AT3G44720|AT5G35630|AT4G39940|AT1G25220|AT3G62030|AT2G21550|AT2G26400|AT3G20390|AT3G17820|AT4G39980|AT2G43100|AT5G16290|AT1G11790|AT5G22630|AT1G10060|AT1G31860|AT5G46180|AT1G18500|AT5G34930|AT4G21990|AT1G15710|AT1G69370|AT5G05590|AT5G37600|AT4G37770|AT4G08040|AT2G44040|AT3G13110|AT5G52100|AT1G08630|AT4G11280|AT4G35630|AT1G17745…
9404	6.2885e-09	toxin metabolic process	AT4G02520|AT2G29460|AT2G30870|AT1G73500|AT2G38470|AT2G30770|AT1G17190|AT2G02930|AT1G02920|AT3G03190|AT4G30530|AT1G74590|AT2G29450|AT2G43000|AT2G02390|AT1G78370|AT1G10360|AT2G29490|AT2G29470|AT5G17220|AT3G26830|AT2G30860|AT2G47730|AT4G39950|AT1G17180|AT2G22330|AT1G02930|AT3G45640|AT1G27130|AT1G69930|AT1G78380|AT2G29440
42435	6.446e-09	indole-containing compound biosynthetic process	AT5G17990|AT4G31500|AT1G73500|AT2G38470|AT5G54810|AT2G30770|AT1G16410|AT4G24670|AT5G57220|AT1G25220|AT4G35160|AT4G27070|AT1G76790|AT4G30530|AT2G43000|AT3G54640|AT3G26830|AT1G69370|AT5G05590|AT4G39950|AT2G22330|AT5G60890|AT3G45640|AT2G20610|AT1G18570|AT2G04400|AT1G70560|AT5G05730|AT5G28237|AT5G54160
9873	7.4866e-09	ethylene-activated signaling pathway	AT4G06746|AT5G47220|AT3G23150|AT3G23230|AT5G40990|AT5G25350|AT5G61890|AT1G73500|AT5G25190|AT3G16770|AT2G22200|AT5G58550|AT3G60490|AT1G01250|AT4G34410|AT4G39780|AT1G53170|AT1G46768|AT3G50260|AT1G21910|AT5G67180|AT1G68840|AT4G32800|AT5G64750|AT3G61630|AT1G33760|AT5G47230|AT3G15210|AT4G17500|AT1G43160|AT5G61600|AT2G25820|AT5G11590|AT2G44840|AT1G04310|AT3G12500|AT2G35700|AT1G13260|AT5G61590|AT1G74930…
9414	7.4875e-09	response to water deprivation	AT1G12110|AT2G39800|AT2G05070|AT1G09340|AT1G32640|AT1G52400|AT4G11890|AT2G05100|AT1G46768|AT5G58670|AT1G08920|AT1G33560|AT2G14610|AT3G19580|AT5G63980|AT5G67300|AT5G24090|AT2G43350|AT4G39950|AT1G27730|AT2G01830|AT1G02930|AT2G21660|AT3G47860|AT2G42540|AT3G23050|AT3G09940|AT5G25610|AT5G40010|AT4G24190|AT2G15970|AT5G61590|AT2G37040|AT2G38530|AT2G18050|AT5G06530|AT1G02205|AT4G17615|AT1G22810|AT1G69700…
51179	9.2815e-09	localization	AT1G09580|AT4G03510|AT4G01450|AT5G40230|AT1G56330|AT4G29900|AT3G06130|AT2G37460|AT3G16180|AT4G24570|AT4G36670|AT1G22550|AT1G21460|AT3G43790|AT1G61800|AT1G09575|AT5G52450|AT5G43745|AT1G77380|AT4G37640|AT4G35100|AT1G11670|AT5G43750|AT1G33440|AT5G40240|AT5G19980|AT1G72700|AT1G03905|AT2G36380|AT5G27360|AT4G27970|AT4G23010|AT4G39950|AT4G39710|AT1G70760|AT5G53550|AT1G60960|AT1G78000|AT1G44575|AT3G10520…
1901135	1.0326e-08	carbohydrate derivative metabolic process	AT3G02570|AT5G24300|AT1G60270|AT5G24540|AT5G24420|AT3G54050|AT2G34590|AT4G03070|AT3G54690|AT1G30620|AT1G52400|AT5G57220|AT1G67070|AT2G43580|AT2G21550|AT5G05460|AT3G62750|AT5G57500|AT3G11040|AT4G18440|AT1G21100|AT2G43620|AT1G79680|AT2G43100|AT2G25110|AT3G24090|AT4G26520|AT2G32860|AT2G43910|AT5G25980|AT5G49570|AT1G17890|AT2G39770|AT1G55810|AT4G21470|AT5G24090|AT4G24340|AT4G39950|AT5G10300|AT2G01830…
48583	1.0998e-08	regulation of response to stimulus	AT2G31880|AT3G49780|AT1G15100|AT3G01080|AT3G23150|AT1G80440|AT5G40990|AT1G32640|AT5G25350|AT1G73500|AT1G74710|AT1G52920|AT1G52400|AT3G14150|AT4G11890|AT4G14400|AT1G74950|AT2G01420|AT4G19530|AT5G20900|AT2G20180|AT2G40750|AT1G80840|AT5G13080|AT2G25110|AT5G52050|AT3G56400|AT5G63980|AT5G67300|AT5G66210|AT1G15910|AT1G51940|AT5G24090|AT4G09570|AT5G11510|AT1G17380|AT1G51780|AT1G51660|AT4G23810|AT1G18075…
51234	1.3924e-08	establishment of localization	AT1G09580|AT4G03510|AT4G01450|AT5G40230|AT1G56330|AT4G29900|AT3G06130|AT2G37460|AT3G16180|AT4G24570|AT4G36670|AT1G22550|AT1G21460|AT3G43790|AT1G61800|AT1G09575|AT5G52450|AT5G43745|AT1G77380|AT4G37640|AT4G35100|AT1G11670|AT5G43750|AT1G33440|AT5G40240|AT5G19980|AT1G72700|AT1G03905|AT2G36380|AT5G27360|AT4G27970|AT4G23010|AT4G39710|AT1G70760|AT5G53550|AT1G60960|AT1G78000|AT1G44575|AT3G10520|AT1G52190…
9415	1.66e-08	response to water	AT1G12110|AT2G39800|AT2G05070|AT1G09340|AT1G32640|AT1G52400|AT4G11890|AT2G05100|AT1G46768|AT5G58670|AT1G08920|AT1G33560|AT2G14610|AT3G19580|AT5G63980|AT5G67300|AT5G24090|AT2G43350|AT4G39950|AT1G27730|AT2G01830|AT1G02930|AT2G21660|AT3G47860|AT2G42540|AT3G23050|AT3G09940|AT5G25610|AT5G40010|AT4G24190|AT2G15970|AT5G61590|AT2G37040|AT2G38530|AT2G18050|AT5G06530|AT1G02205|AT4G17615|AT1G22810|AT1G69700…
15711	1.7284e-08	organic anion transport	AT2G37460|AT3G25610|AT3G57280|AT1G31830|AT1G17840|AT2G06925|AT4G24570|AT5G61810|AT5G04770|AT2G28900|AT4G35180|AT3G13620|AT1G61800|AT3G08040|AT1G79360|AT5G52050|AT5G04930|AT5G41800|AT1G77380|AT1G13210|AT2G34960|AT5G27520|AT3G56200|AT2G38120|AT2G39130|AT4G23010|AT4G34580|AT2G21540|AT5G11230|AT1G79410|AT1G16370|AT4G28390|AT1G69850|AT1G78560|AT3G12740|AT1G08430|AT1G80510|AT5G13490|AT3G11900|AT1G15520…
44272	1.7578e-08	sulfur compound biosynthetic process	AT5G43780|AT5G23010|AT4G31500|AT1G65880|AT4G01850|AT4G03070|AT1G73500|AT2G38470|AT3G22740|AT5G57220|AT4G39940|AT3G62030|AT2G26400|AT5G08410|AT2G29630|AT5G01220|AT4G30530|AT4G14680|AT2G43100|AT1G62540|AT1G12160|AT4G21990|AT4G39950|AT1G24100|AT3G13110|AT3G45640|AT1G18590|AT2G20610|AT1G10670|AT1G65860|AT3G59760|AT5G49460|AT5G14200|AT3G58990|AT2G30770|AT1G16410|AT3G16990|AT1G76790|AT2G43000|AT1G64660…
160	1.7954e-08	phosphorelay signal transduction system	AT4G00760|AT4G06746|AT5G47220|AT3G23150|AT3G23230|AT5G40990|AT5G25350|AT5G61890|AT1G73500|AT3G57040|AT5G25190|AT3G16770|AT2G22200|AT5G58550|AT3G60490|AT1G01250|AT5G35750|AT4G34410|AT4G39780|AT1G53170|AT1G46768|AT2G40670|AT3G50260|AT1G21910|AT5G67180|AT1G68840|AT4G32800|AT5G64750|AT3G61630|AT1G33760|AT5G47230|AT3G15210|AT4G17500|AT1G43160|AT2G01830|AT5G61600|AT2G25820|AT5G11590|AT2G44840|AT1G04310…
19757	3.7006e-08	glycosinolate metabolic process	AT5G23010|AT1G65860|AT4G31500|AT1G65880|AT5G15210|AT5G26000|AT5G61590|AT5G14200|AT4G03070|AT3G58990|AT1G16410|AT5G44070|AT5G57220|AT2G44450|AT3G14210|AT1G21120|AT3G11580|AT4G37260|AT5G36220|AT3G44320|AT1G76790|AT1G21100|AT4G30530|AT1G54040|AT2G43100|AT1G62540|AT1G59870|AT5G23020|AT1G62560|AT2G43910|AT5G25980|AT1G12160|AT5G10600|AT4G39950|AT1G74100|AT1G50110|AT2G22330|AT1G24100|AT5G60890|AT1G76880…
19760	3.7006e-08	glucosinolate metabolic process	AT5G23010|AT1G65860|AT4G31500|AT1G65880|AT5G15210|AT5G26000|AT5G61590|AT5G14200|AT4G03070|AT3G58990|AT1G16410|AT5G44070|AT5G57220|AT2G44450|AT3G14210|AT1G21120|AT3G11580|AT4G37260|AT5G36220|AT3G44320|AT1G76790|AT1G21100|AT4G30530|AT1G54040|AT2G43100|AT1G62540|AT1G59870|AT5G23020|AT1G62560|AT2G43910|AT5G25980|AT1G12160|AT5G10600|AT4G39950|AT1G74100|AT1G50110|AT2G22330|AT1G24100|AT5G60890|AT1G76880…
16143	3.7006e-08	S-glycoside metabolic process	AT5G23010|AT1G65860|AT4G31500|AT1G65880|AT5G15210|AT5G26000|AT5G61590|AT5G14200|AT4G03070|AT3G58990|AT1G16410|AT5G44070|AT5G57220|AT2G44450|AT3G14210|AT1G21120|AT3G11580|AT4G37260|AT5G36220|AT3G44320|AT1G76790|AT1G21100|AT4G30530|AT1G54040|AT2G43100|AT1G62540|AT1G59870|AT5G23020|AT1G62560|AT2G43910|AT5G25980|AT1G12160|AT5G10600|AT4G39950|AT1G74100|AT1G50110|AT2G22330|AT1G24100|AT5G60890|AT1G76880…
7166	3.9596e-08	cell surface receptor signaling pathway	AT4G21380|AT2G27060|AT2G31880|AT5G46330|AT4G32710|AT5G45840|AT1G14370|AT5G16000|AT1G35710|AT2G36570|AT1G16110|AT5G46570|AT2G33580|AT1G10850|AT3G17420|AT2G42290|AT2G05940|AT1G75640|AT5G45800|AT5G51560|AT3G51740|AT1G09970|AT2G29110|AT2G23770|AT1G79680|AT4G18640|AT3G49670|AT3G08760|AT1G68400|AT3G25560|AT5G48400|AT5G14210|AT1G51940|AT4G20140|AT2G01950|AT3G09780|AT1G14390|AT4G18950|AT1G60800|AT1G72180…
65008	4.2248e-08	regulation of biological quality	AT1G66810|AT2G05070|AT1G14130|AT3G51860|AT2G37460|AT3G57280|AT1G52400|AT5G61610|AT1G29500|AT4G33040|AT2G45400|AT3G10870|AT5G04930|AT3G17700|AT3G50660|AT3G52960|AT1G56340|AT5G48400|AT4G21990|AT4G27970|AT4G39950|AT2G25900|AT2G01830|AT3G56090|AT1G29510|AT4G28390|AT1G60960|AT4G16370|AT4G29920|AT3G26680|AT1G10670|AT3G53460|AT1G14350|AT3G28860|AT3G54430|AT1G68570|AT5G47560|AT1G29170|AT1G16410|AT4G27860…
10817	4.5516e-08	regulation of hormone levels	AT1G14130|AT4G31500|AT4G29740|AT3G62150|AT1G25220|AT1G29500|AT2G45400|AT3G63440|AT5G60440|AT2G01420|AT2G28305|AT2G03760|AT3G10870|AT5G18010|AT3G50660|AT5G27520|AT1G30690|AT2G38120|AT2G19620|AT5G13930|AT4G39950|AT5G11950|AT1G29510|AT1G75450|AT1G17140|AT2G20610|AT1G29430|AT2G26710|AT5G11790|AT1G70560|AT5G54160|AT2G34650|AT5G45340|AT1G14350|AT3G28860|AT3G54430|AT1G29450|AT3G02875|AT5G54810|AT1G16410…
5976	5.351e-08	polysaccharide metabolic process	AT5G24300|AT1G09340|AT1G11545|AT1G19300|AT5G48070|AT1G30620|AT5G62380|AT2G43580|AT4G30290|AT3G43270|AT2G26440|AT4G37800|AT2G43620|AT3G14310|AT4G15210|AT5G63180|AT1G14420|AT1G65610|AT1G67750|AT2G39770|AT1G68560|AT4G02130|AT5G24090|AT2G43590|AT2G15390|AT3G44990|AT2G47030|AT3G28340|AT1G10670|AT5G15490|AT3G02230|AT5G51820|AT4G03210|AT3G06550|AT5G19730|AT1G06490|AT1G66430|AT5G17310|AT5G15650|AT5G64860…
9765	1.0762e-07	photosynthesis, light harvesting	AT2G34430|AT3G27690|AT2G05070|AT1G61520|AT3G54890|AT1G15820|AT1G29920|AT4G10340|AT1G19150|AT2G47940|AT2G05100|AT3G47470|AT5G54270|AT4G02530|AT1G08380|AT2G34420|AT3G08940|AT1G29930|AT1G03600|AT3G61470|AT2G40100|AT1G75690|AT5G01530|AT1G29910|AT5G57030
16051	1.1081e-07	carbohydrate biosynthetic process	AT5G24300|AT3G54050|AT1G19300|AT2G37585|AT1G35910|AT1G30620|AT1G67070|AT5G38420|AT5G56490|AT1G78090|AT4G26520|AT2G39770|AT4G02130|AT2G15390|AT3G12780|AT5G38410|AT2G22190|AT1G56190|AT4G26530|AT1G32060|AT5G18480|AT3G28340|AT1G10670|AT3G02230|AT5G51820|AT3G06550|AT1G06490|AT1G66430|AT5G15650|AT5G67210|AT1G02720|AT1G32900|AT2G21330|AT1G71100|AT1G70090|AT3G55800|AT1G14520|AT3G50760|AT2G35710|AT2G19800…
9636	1.1211e-07	response to toxic substance	AT1G12110|AT4G28730|AT5G40150|AT3G32980|AT2G25080|AT3G28200|AT1G56650|AT4G23600|AT5G64120|AT2G30870|AT4G09010|AT3G02730|AT1G67070|AT5G05340|AT5G35750|AT5G58390|AT1G21540|AT3G20390|AT3G03190|AT1G74590|AT4G37520|AT2G02390|AT5G54270|AT4G36430|AT1G14540|AT2G29470|AT3G49110|AT3G52960|AT5G49570|AT5G06290|AT5G42180|AT2G43350|AT1G17180|AT1G02930|AT3G17790|AT1G71695|AT1G27130|AT5G06720|AT4G31870|AT1G45145…
36211	1.2711e-07	protein modification process	AT4G03510|AT1G07160|AT5G16480|AT1G80440|AT5G16000|AT2G37580|AT1G65040|AT1G67340|AT5G57900|AT1G34420|AT1G11300|AT4G14400|AT1G19150|AT5G05460|AT4G15975|AT3G06380|AT5G45800|AT1G79680|AT4G10160|AT4G11370|AT2G25110|AT5G22920|AT3G11840|AT5G43990|AT3G06140|AT2G17720|AT4G17905|AT1G14700|AT4G39710|AT3G20200|AT3G09780|AT2G03450|AT4G10390|AT4G11480|AT2G01150|AT4G10150|AT4G11360|AT4G23140|AT2G41820|AT1G67000…
6464	1.2711e-07	cellular protein modification process	AT4G03510|AT1G07160|AT5G16480|AT1G80440|AT5G16000|AT2G37580|AT1G65040|AT1G67340|AT5G57900|AT1G34420|AT1G11300|AT4G14400|AT1G19150|AT5G05460|AT4G15975|AT3G06380|AT5G45800|AT1G79680|AT4G10160|AT4G11370|AT2G25110|AT5G22920|AT3G11840|AT5G43990|AT3G06140|AT2G17720|AT4G17905|AT1G14700|AT4G39710|AT3G20200|AT3G09780|AT2G03450|AT4G10390|AT4G11480|AT2G01150|AT4G10150|AT4G11360|AT4G23140|AT2G41820|AT1G67000…
35556	1.7843e-07	intracellular signal transduction	AT5G01820|AT4G00760|AT4G06746|AT3G55940|AT3G23150|AT5G25110|AT5G40990|AT3G04910|AT5G25350|AT1G73500|AT3G57040|AT5G25190|AT5G58550|AT2G21830|AT5G59920|AT3G16570|AT3G50530|AT4G34410|AT4G39780|AT1G53170|AT4G36950|AT1G46768|AT5G58670|AT2G30040|AT3G50260|AT3G08720|AT1G21910|AT1G68840|AT4G32800|AT5G63980|AT3G27500|AT5G66210|AT1G48260|AT4G09570|AT1G01560|AT4G17500|AT2G01830|AT5G61600|AT5G57630|AT1G51660…
19758	1.8634e-07	glycosinolate biosynthetic process	AT5G23010|AT1G65860|AT4G31500|AT1G65880|AT5G14200|AT4G03070|AT3G58990|AT1G16410|AT5G57220|AT1G76790|AT2G43100|AT1G62540|AT5G23020|AT1G62560|AT1G12160|AT4G39950|AT1G74100|AT1G50110|AT2G22330|AT1G24100|AT5G60890|AT1G18590|AT2G20610|AT1G18570|AT4G12030
19761	1.8634e-07	glucosinolate biosynthetic process	AT5G23010|AT1G65860|AT4G31500|AT1G65880|AT5G14200|AT4G03070|AT3G58990|AT1G16410|AT5G57220|AT1G76790|AT2G43100|AT1G62540|AT5G23020|AT1G62560|AT1G12160|AT4G39950|AT1G74100|AT1G50110|AT2G22330|AT1G24100|AT5G60890|AT1G18590|AT2G20610|AT1G18570|AT4G12030
16144	1.8634e-07	S-glycoside biosynthetic process	AT5G23010|AT1G65860|AT4G31500|AT1G65880|AT5G14200|AT4G03070|AT3G58990|AT1G16410|AT5G57220|AT1G76790|AT2G43100|AT1G62540|AT5G23020|AT1G62560|AT1G12160|AT4G39950|AT1G74100|AT1G50110|AT2G22330|AT1G24100|AT5G60890|AT1G18590|AT2G20610|AT1G18570|AT4G12030
6749	2.2153e-07	glutathione metabolic process	AT4G02520|AT2G29460|AT5G26220|AT2G30870|AT1G17190|AT2G02930|AT1G02920|AT1G19570|AT3G03190|AT1G74590|AT2G29450|AT4G39640|AT1G78370|AT1G10360|AT2G29490|AT2G29470|AT5G17220|AT2G30860|AT4G29210|AT5G27380|AT2G47730|AT4G31290|AT1G17180|AT1G02930|AT1G44790|AT1G27130|AT5G02780|AT1G69930|AT1G78380|AT2G29440
6631	2.6823e-07	fatty acid metabolic process	AT5G16240|AT3G23790|AT5G42650|AT3G02610|AT5G46290|AT4G00360|AT1G75960|AT4G34250|AT1G49430|AT5G05580|AT1G72970|AT5G08410|AT1G21540|AT2G26640|AT5G04530|AT2G06050|AT4G14440|AT2G26560|AT1G64400|AT5G27520|AT3G19260|AT1G65890|AT2G30200|AT5G48880|AT2G45970|AT1G01120|AT1G53520|AT5G04660|AT1G19440|AT2G05990|AT3G10520|AT4G15440|AT5G20410|AT3G15850|AT2G22230|AT1G77590|AT1G10670|AT2G11810|AT3G05020|AT3G25110…
2239	4.9501e-07	response to oomycetes	AT4G02520|AT1G15520|AT1G73805|AT2G34930|AT1G56650|AT4G10500|AT3G23550|AT5G60300|AT5G10530|AT4G11890|AT2G02930|AT3G16530|AT5G09440|AT1G02360|AT3G11340|AT5G19380|AT5G24530|AT3G01290|AT5G60270|AT2G39210|AT1G51800|AT4G39950|AT4G38540|AT5G60950|AT2G22330|AT5G65600|AT4G01700
6091	5.006e-07	generation of precursor metabolites and energy	AT4G19380|AT5G50950|AT2G05070|AT1G61520|AT1G15980|AT4G26910|AT3G54050|AT2G34590|AT1G32760|AT1G18730|AT2G18660|AT5G44390|AT5G64040|AT1G19150|AT4G33040|AT2G47940|AT5G09660|AT4G15690|AT1G60950|AT2G05100|AT3G09490|AT3G47470|AT1G79040|AT4G02530|AT4G26520|AT1G55370|AT1G64640|AT5G66570|AT1G30730|AT4G20820|AT1G70760|AT3G12780|AT3G15095|AT5G52100|ATCG00730|AT2G41330|AT1G56190|AT3G50820|AT1G29910|AT1G22840…
42542	5.4505e-07	response to hydrogen peroxide	AT5G01600|AT3G10930|AT5G46350|AT4G12400|AT1G19570|AT1G52760|AT5G63310|AT5G12030|AT5G37770|AT5G05300|AT3G48360|AT2G32120|AT1G35580|AT5G24110|AT2G47180|AT1G17870|AT1G16420|AT5G67480|AT2G43350|AT3G17790|AT5G58940|AT4G23810|AT3G12580|AT4G26070|AT2G29500|AT4G37610|AT1G54050|AT2G26150|AT1G20620|AT3G13610
7169	6.8064e-07	transmembrane receptor protein tyrosine kinase signaling pathway	AT4G20270|AT2G27060|AT2G31880|AT5G46330|AT5G45840|AT2G41820|AT1G35710|AT3G56370|AT4G22730|AT2G36570|AT5G41180|AT1G10850|AT3G17840|AT1G75820|AT5G65710|AT2G42290|AT5G53320|AT1G75640|AT5G45800|AT1G73080|AT5G51560|AT3G51740|AT1G09970|AT5G59660|AT4G18640|AT2G45340|AT3G57830|AT3G47090|AT1G12460|AT3G02880|AT3G49670|AT1G68400|AT5G14210|AT1G17750|AT4G20140|AT5G58300|AT5G65700|AT2G01210|AT2G01950|AT4G36180…
18130	7.94e-07	heterocycle biosynthetic process	AT5G40350|AT5G18660|AT5G62020|AT5G65410|AT2G36490|AT3G54690|AT4G00480|AT1G66370|AT5G25190|AT2G39880|AT5G62380|AT4G11130|AT3G45610|AT5G53660|AT2G47260|AT2G40750|AT1G53170|AT1G46768|AT5G38140|AT1G79680|AT5G13080|AT1G06180|AT3G56400|AT3G19580|AT2G39770|AT5G65640|AT5G26030|AT1G66380|AT3G53370|AT1G10586|AT5G05590|AT4G39950|AT2G26550|AT5G45930|AT1G53160|AT3G27190|AT4G29920|AT1G10670|AT5G15490|AT1G73805…
71395	9.0215e-07	cellular response to jasmonic acid stimulus	AT5G17490|AT5G47220|AT3G51480|AT5G40350|AT4G28910|AT1G56650|AT1G32640|AT1G19640|AT1G28480|AT1G66350|AT3G17860|AT5G63970|AT4G14940|AT3G11820|AT3G03450|AT3G56400|AT3G50660|AT3G23240|AT4G09820|AT3G22275|AT5G26170|AT1G19180|AT2G41370|AT3G15210|AT1G72260|AT5G07690|AT5G64810|AT2G32800|AT3G52400|AT5G41315|AT3G15356|AT5G54060
42537	9.3112e-07	benzene-containing compound metabolic process	AT5G26920|AT3G55840|AT5G67160|AT4G10500|AT1G18870|AT1G64160|AT2G37040|AT1G74710|AT3G53260|AT1G17180|AT4G34180|AT5G04230|AT4G37150|AT5G13320|AT3G10340|AT1G05560|AT2G40000|AT4G39030|AT2G23560|AT1G02860
46283	1.0653e-06	anthocyanin-containing compound metabolic process	AT5G46760|AT4G27830|AT5G17220|AT1G08450|AT4G14090|AT1G56650|AT4G22880|AT3G25710|AT4G27430|AT1G71030|AT1G78600|AT2G02990|AT4G01900|AT3G29590|AT5G42800|AT2G43000|AT5G54060
9624	1.0901e-06	response to nematode	AT3G11900|AT3G51860|AT5G13740|AT5G04770|AT3G43790|AT1G71880|AT2G01340|AT1G61800|AT2G47260|AT4G32650|AT5G52450|AT3G14310|AT2G41560|AT2G21050|AT2G29650|AT3G17700|AT3G10985|AT1G58340|AT3G51870|AT1G64780|AT2G38120|AT2G39010|AT2G39350|AT3G27400|AT4G24260|AT4G24780|AT5G12860|AT5G53550|AT1G69850|AT3G45680|AT4G39030|AT1G60960|AT4G18210
9072	1.3116e-06	aromatic amino acid family metabolic process	AT3G55840|AT5G17990|AT4G31500|AT2G37040|AT5G54810|AT3G53260|AT3G44720|AT2G20340|AT1G25220|AT5G04230|AT4G27070|AT4G39980|AT2G02390|AT1G22410|AT1G11790|AT3G54640|AT5G22630|AT5G34930|AT1G15710|AT4G08870|AT1G69370|AT5G05590|AT4G39950|AT2G22330|AT4G34180|AT5G60890|AT2G04400|AT3G10340|AT1G05560|AT5G05730|AT2G40000|AT5G28237
2000022	1.3649e-06	regulation of jasmonic acid mediated signaling pathway	AT5G45110|AT2G34600|AT3G55970|AT3G22275|AT5G67300|AT1G30135|AT1G70700|AT3G17860|AT3G11180|AT1G19180|AT1G72450|AT1G17380|AT1G74950|AT5G13220|AT5G20900|AT1G48500|AT4G32570|AT5G05600
42440	1.5174e-06	pigment metabolic process	AT1G08450|AT5G18660|AT4G14090|AT1G56650|AT4G27440|AT5G13800|AT1G19670|AT2G02990|AT3G51820|AT2G20180|AT5G52570|AT3G53130|AT5G24530|AT3G03710|AT5G26030|AT4G22880|AT5G63580|AT1G78600|AT1G28100|AT3G19010|AT4G22920|AT4G25080|AT2G26550|AT5G45930|AT4G34740|AT5G54160|AT5G57030|AT1G10670|AT3G62610|AT5G08280|AT3G25710|AT1G50480|AT1G49530|AT1G69740|AT5G11160|AT5G40850|AT1G06000|AT2G43000|AT3G14930|AT5G46760…
9718	1.6385e-06	anthocyanin-containing compound biosynthetic process	AT5G46760|AT4G14090|AT1G56650|AT4G22880|AT3G25710|AT4G27430|AT1G71030|AT1G78600|AT2G02990|AT4G01900|AT3G29590|AT5G42800|AT2G43000|AT5G54060
71396	1.6771e-06	cellular response to lipid	AT2G14900|AT2G05070|AT1G15100|AT5G40350|AT4G30610|AT1G32640|AT2G18300|AT3G59220|AT5G46570|AT2G38310|AT1G52400|AT1G74670|AT3G16570|AT2G01540|AT3G06380|AT1G05010|AT3G50530|AT2G20180|AT5G58670|AT5G52900|AT1G12240|AT5G25980|AT3G19580|AT5G63980|AT5G67300|AT1G65690|AT5G66210|AT1G70800|AT1G51940|AT2G43350|AT2G01950|AT2G17290|AT4G20940|AT5G39860|AT1G15080|AT2G24010|AT5G67450|AT3G02110|AT5G65310|AT2G13790…
6857	2.2783e-06	oligopeptide transport	AT1G12110|AT2G37900|AT5G62680|AT3G16180|AT5G24380|AT1G48370|AT1G68570|AT5G46050|AT1G72130|AT5G13400|AT1G22550|AT5G01180|AT5G19380|AT1G09930|AT4G24120|AT1G62200|AT1G33440|AT5G55930|AT1G18880|AT1G72120|AT4G10770|AT5G53550|AT1G69870|AT5G64410|AT3G47960|AT5G62730|AT3G45680|AT2G02020|AT4G16370|AT1G52190|AT2G26690
6633	2.3919e-06	fatty acid biosynthetic process	AT5G16240|AT5G42650|AT3G02610|AT5G46290|AT4G34250|AT1G49430|AT5G05580|AT5G08410|AT2G26640|AT5G04530|AT2G06050|AT2G26560|AT1G64400|AT3G19260|AT2G30200|AT5G48880|AT1G01120|AT1G19440|AT2G05990|AT3G15850|AT2G22230|AT1G77590|AT1G10670|AT3G05020|AT3G25110|AT4G24510|AT4G30950|AT1G66430|AT5G43760|AT1G19640|AT3G55360|AT1G17420|AT4G20870|AT3G22400|AT1G73680|AT5G02890|AT2G47240|AT1G04220|AT4G13050|AT4G34510…
10038	2.4457e-06	response to metal ion	AT3G02570|AT5G42130|AT3G51860|AT4G01850|AT5G15310|AT1G18330|AT5G24380|AT1G67070|AT1G52760|AT3G16450|AT3G08040|AT3G20390|AT3G17820|AT2G29550|AT2G26560|AT5G42020|AT1G56340|AT5G24770|AT3G56240|AT5G67300|AT1G68560|AT1G02930|AT3G56090|AT2G21660|AT3G13110|AT5G53550|AT3G12780|AT1G45145|AT1G56190|AT1G21750|AT4G19880|AT4G11360|AT4G02520|AT3G53620|AT5G17310|AT4G24190|AT5G15650|AT1G29690|AT5G14565|AT4G27860…
9642	2.9964e-06	response to light intensity	AT2G05070|AT1G61520|AT3G54890|AT1G67740|AT4G18290|AT3G59220|AT5G65010|AT3G02730|AT1G67070|AT3G62030|AT2G45400|AT1G61800|AT5G12030|AT1G60950|AT5G37770|AT2G05100|AT3G47470|AT5G54270|AT3G03830|AT5G66570|AT5G24090|AT1G27730|AT5G07690|AT3G61470|AT1G77510|AT3G47860|AT3G12580|AT2G29500|AT1G54050|AT3G15850|AT2G26150|AT2G42540|AT3G50820|AT1G08830|AT3G27690|AT5G46110|AT4G30950|AT1G17420|AT3G57180|AT4G24230…
98754	3.2459e-06	detoxification	AT4G28730|AT5G40150|AT3G32980|AT2G25080|AT3G28200|AT1G56650|AT5G64120|AT2G30870|AT4G09010|AT3G02730|AT5G05340|AT5G58390|AT1G21540|AT3G03190|AT1G74590|AT4G37520|AT2G02390|AT4G36430|AT1G14540|AT2G29470|AT3G49110|AT3G52960|AT5G06290|AT5G42180|AT2G43350|AT1G17180|AT1G02930|AT3G17790|AT1G71695|AT1G27130|AT5G06720|AT4G31870|AT1G45145|AT5G51890|AT1G69930|AT5G47910|AT5G39580|AT3G26060|AT1G20620|AT1G08830…
71365	3.7623e-06	cellular response to auxin stimulus	AT1G12110|AT5G18020|AT1G56010|AT5G48070|AT2G46530|AT1G29500|AT4G30290|AT5G63310|AT2G01420|AT1G04240|AT5G43700|AT2G46690|AT3G48360|AT4G16340|AT4G14560|AT4G23570|AT5G18010|AT1G30690|AT2G38120|AT3G03830|AT2G45210|AT1G52830|AT4G29080|AT2G01950|AT1G70560|AT3G16500|AT2G22670|AT4G14550|AT5G18060|AT4G02520|AT2G34650|AT3G23050|AT1G14350|AT3G28860|AT3G54430|AT1G29450|AT3G42800|AT2G18120|AT3G14370|AT4G09160…
2682	3.8045e-06	regulation of immune system process	AT4G31800|AT5G26920|AT5G52810|AT5G47220|AT1G73805|AT3G49120|AT3G51480|AT3G55560|AT1G08450|AT4G01895|AT5G40990|AT1G32540|AT3G14150|AT1G19250|AT5G13320|AT5G13220|AT4G12720|AT4G19530|AT5G05300|AT1G80840|AT4G18360|AT3G11820|AT2G25110|AT4G23570|AT5G45110|AT3G56400|AT3G09830|AT3G49110|AT3G26830|AT3G62600|AT3G25882|AT4G25230|AT5G14930|AT5G24090|AT2G41370|AT3G15210|AT2G22330|AT1G44350|AT1G51780|AT5G65600…
46942	3.8045e-06	carboxylic acid transport	AT2G37460|AT3G57280|AT1G31830|AT1G17840|AT2G06925|AT4G24570|AT5G04770|AT2G28900|AT4G35180|AT3G13620|AT1G61800|AT3G08040|AT5G52050|AT5G41800|AT1G77380|AT2G34960|AT3G56200|AT2G38120|AT2G39130|AT1G69850|AT1G78560|AT1G08430|AT1G80510|AT3G11900|AT1G15520|AT5G46110|AT3G54830|AT1G08230|AT4G08300|AT5G17630|AT2G36590|AT5G47560|AT4G05590|AT4G24230|AT1G47670|AT5G02170|AT2G24762|AT5G57685|AT2G22500|AT5G01240…
15849	3.8045e-06	organic acid transport	AT2G37460|AT3G57280|AT1G31830|AT1G17840|AT2G06925|AT4G24570|AT5G04770|AT2G28900|AT4G35180|AT3G13620|AT1G61800|AT3G08040|AT5G52050|AT5G41800|AT1G77380|AT2G34960|AT3G56200|AT2G38120|AT2G39130|AT1G69850|AT1G78560|AT1G08430|AT1G80510|AT3G11900|AT1G15520|AT5G46110|AT3G54830|AT1G08230|AT4G08300|AT5G17630|AT2G36590|AT5G47560|AT4G05590|AT4G24230|AT1G47670|AT5G02170|AT2G24762|AT5G57685|AT2G22500|AT5G01240…
46148	4.8498e-06	pigment biosynthetic process	AT1G10670|AT5G18660|AT4G14090|AT1G56650|AT3G62610|AT4G27440|AT5G08280|AT3G25710|AT1G50480|AT1G49530|AT1G69740|AT2G02990|AT5G11160|AT3G51820|AT5G40850|AT2G20180|AT5G52570|AT1G06000|AT2G43000|AT3G14930|AT5G46760|AT1G80050|AT3G53130|AT5G24530|AT3G03710|AT5G26030|AT4G22880|AT5G63580|AT4G27430|AT1G71030|AT1G78600|AT1G28100|AT3G19010|AT5G08640|AT4G25080|AT4G01900|AT1G09940|AT5G45930|AT3G29590|AT4G34740…
33554	4.9526e-06	cellular response to stress	AT4G03510|AT5G46330|AT3G27630|AT1G09340|AT1G65040|AT2G36490|AT5G57220|AT5G13080|AT2G26560|AT2G30040|AT1G20823|AT5G47550|AT1G33560|AT1G21910|AT5G24090|AT2G43350|AT4G39950|AT2G01830|AT1G51660|AT1G78000|AT5G20850|AT3G26680|AT3G04530|AT1G73805|AT3G55880|AT5G46350|AT4G26890|AT3G07800|AT5G45380|AT2G30250|AT2G22300|AT2G02810|AT1G19250|AT5G55620|AT5G56950|AT4G35920|AT3G12710|AT4G29810|AT2G33770|AT2G34620…
10646	4.9526e-06	regulation of cell communication	AT5G17490|AT3G49780|AT1G15100|AT3G23150|AT1G80440|AT5G25350|AT1G73500|AT1G52920|AT1G52400|AT3G17860|AT3G62150|AT4G11890|AT1G72450|AT4G14400|AT1G74950|AT2G01420|AT5G20900|AT1G48500|AT2G04450|AT4G16340|AT2G34600|AT1G15670|AT5G64750|AT5G63980|AT5G67300|AT1G30135|AT1G51940|AT4G09570|AT3G15210|AT3G63010|AT5G07690|AT2G22430|AT1G17380|AT3G45640|AT1G51660|AT1G18075|AT1G04310|AT2G45130|AT2G01150|AT4G34220…
23051	6.2076e-06	regulation of signaling	AT5G17490|AT3G49780|AT1G15100|AT3G23150|AT1G80440|AT5G25350|AT1G73500|AT1G52920|AT1G52400|AT3G17860|AT3G62150|AT4G11890|AT1G72450|AT4G14400|AT1G74950|AT2G01420|AT5G20900|AT1G48500|AT2G04450|AT4G16340|AT2G34600|AT1G15670|AT5G64750|AT5G63980|AT5G67300|AT1G30135|AT1G51940|AT4G09570|AT3G15210|AT3G63010|AT5G07690|AT2G22430|AT1G17380|AT3G45640|AT1G51660|AT1G18075|AT1G04310|AT2G01150|AT4G34220|AT2G32510…
8219	6.2076e-06	cell death	AT3G50470|AT1G11000|AT3G48090|AT1G73805|AT1G08450|AT1G61560|AT5G65970|AT2G13790|AT5G15410|AT1G29690|AT1G32540|AT2G38530|AT3G16770|AT3G20600|AT4G14400|AT5G10430|AT1G19250|AT5G13320|AT5G53760|AT4G12720|AT2G01180|AT3G27060|AT3G50930|AT1G20850|AT3G45290|AT2G26560|AT1G02860|AT3G50480|AT3G54420|AT1G55490|AT4G26466|AT1G33560|AT1G14780|AT4G23170|AT5G46180|AT5G22290|AT3G21220|AT1G16420|AT4G23210|AT4G25230…
45088	7.3311e-06	regulation of innate immune response	AT5G26920|AT5G52810|AT5G47220|AT1G73805|AT3G49120|AT3G51480|AT3G55560|AT1G08450|AT4G01895|AT5G40990|AT1G32540|AT3G14150|AT1G19250|AT5G13320|AT5G13220|AT4G12720|AT4G19530|AT5G05300|AT4G18360|AT3G11820|AT2G25110|AT4G23570|AT3G56400|AT3G09830|AT3G49110|AT3G26830|AT3G62600|AT3G25882|AT4G25230|AT5G24090|AT2G41370|AT3G15210|AT2G22330|AT1G44350|AT1G51780|AT5G65600|AT3G52400|AT1G02450|AT1G44830|AT5G13190
90487	7.5078e-06	secondary metabolite catabolic process	AT1G10360|AT4G02520|AT2G29490|AT2G29460|AT2G29470|AT5G17220|AT2G30860|AT2G30870|AT2G47730|AT1G17190|AT2G02930|AT1G17180|AT1G02930|AT1G02920|AT1G27130|AT1G69930|AT3G03190|AT1G78380|AT2G29440|AT1G74590|AT2G29450|AT2G02390|AT1G78370
9407	7.5078e-06	toxin catabolic process	AT1G10360|AT4G02520|AT2G29490|AT2G29460|AT2G29470|AT5G17220|AT2G30860|AT2G30870|AT2G47730|AT1G17190|AT2G02930|AT1G17180|AT1G02930|AT1G02920|AT1G27130|AT1G69930|AT3G03190|AT1G78380|AT2G29440|AT1G74590|AT2G29450|AT2G02390|AT1G78370
1901575	7.59e-06	organic substance catabolic process	AT4G03510|AT1G15100|AT2G43900|AT1G09340|AT1G80440|AT1G65040|AT2G20340|AT4G16820|AT2G43580|AT2G47940|AT1G75880|AT2G26440|AT1G54020|AT5G02750|AT3G14310|AT5G58670|AT4G11370|AT2G26560|AT4G26520|AT1G20823|AT1G65610|AT2G43910|AT5G25980|AT1G32470|AT4G17905|AT5G65640|AT1G68560|AT5G43190|AT5G24090|AT4G39950|AT2G43590|AT4G03190|AT3G60220|AT2G26550|AT5G10380|AT3G05180|AT2G47030|AT5G03610|AT1G71170|AT3G12700…
1903825	7.782e-06	organic acid transmembrane transport	AT3G11900|AT5G46110|AT3G54830|AT1G08230|AT4G08300|AT2G37460|AT5G17630|AT2G36590|AT3G57280|AT1G31830|AT5G47560|AT4G05590|AT4G24570|AT1G47670|AT5G02170|AT5G04770|AT2G28900|AT2G22500|AT4G35180|AT3G13620|AT1G61800|AT5G01240|AT3G08040|AT4G17970|AT2G21050|AT5G52050|AT5G41800|AT1G77380|AT2G34960|AT5G15240|AT5G40780|AT3G56200|AT2G37450|AT1G01070|AT2G38120|AT2G39130|AT3G01550|AT1G25530|AT5G12860|AT1G69850…
1905039	7.782e-06	carboxylic acid transmembrane transport	AT3G11900|AT5G46110|AT3G54830|AT1G08230|AT4G08300|AT2G37460|AT5G17630|AT2G36590|AT3G57280|AT1G31830|AT5G47560|AT4G05590|AT4G24570|AT1G47670|AT5G02170|AT5G04770|AT2G28900|AT2G22500|AT4G35180|AT3G13620|AT1G61800|AT5G01240|AT3G08040|AT4G17970|AT2G21050|AT5G52050|AT5G41800|AT1G77380|AT2G34960|AT5G15240|AT5G40780|AT3G56200|AT2G37450|AT1G01070|AT2G38120|AT2G39130|AT3G01550|AT1G25530|AT5G12860|AT1G69850…
1901659	8.9561e-06	glycosyl compound biosynthetic process	AT1G32060|AT5G23010|AT1G65860|AT4G31500|AT1G65880|AT5G14200|AT4G03070|AT3G58990|AT3G54690|AT1G16410|AT5G57220|AT1G71100|AT5G63310|AT5G11160|AT1G76790|AT2G43100|AT1G62540|AT1G80050|AT5G23020|AT1G62560|AT1G12160|AT4G20320|AT1G55810|AT4G39950|AT1G74100|AT1G50110|AT2G22330|AT1G24100|AT5G60890|AT1G18590|AT2G20610|AT1G18570|AT4G12030|AT3G27190
9867	9.4444e-06	jasmonic acid mediated signaling pathway	AT5G17490|AT5G47220|AT3G51480|AT5G40350|AT4G28910|AT1G56650|AT1G32640|AT1G19640|AT1G28480|AT1G66350|AT3G17860|AT5G63970|AT4G14940|AT3G11820|AT3G03450|AT3G56400|AT3G50660|AT3G23240|AT4G09820|AT3G22275|AT5G26170|AT1G19180|AT2G41370|AT3G15210|AT1G72260|AT5G07690|AT5G64810|AT3G52400|AT5G41315
50776	9.5127e-06	regulation of immune response	AT5G26920|AT5G52810|AT5G47220|AT1G73805|AT3G49120|AT3G51480|AT3G55560|AT1G08450|AT4G01895|AT5G40990|AT1G32540|AT3G14150|AT1G19250|AT5G13320|AT5G13220|AT4G12720|AT4G19530|AT5G05300|AT4G18360|AT3G11820|AT2G25110|AT4G23570|AT5G45110|AT3G56400|AT3G09830|AT3G49110|AT3G26830|AT3G62600|AT3G25882|AT4G25230|AT5G24090|AT2G41370|AT3G15210|AT2G22330|AT1G44350|AT1G51780|AT5G65600|AT3G52400|AT1G02450|AT1G44830…
44238	1.0028e-05	primary metabolic process	AT5G62020|AT1G11545|AT2G37580|AT5G57900|AT3G22740|AT2G37585|AT4G00360|AT5G05460|AT2G34080|AT2G26440|AT2G40750|AT4G10160|AT5G13080|AT2G25110|AT4G02530|AT1G06180|AT4G26520|AT1G59970|AT1G32470|AT3G19580|AT2G39770|AT1G15910|AT4G24340|AT3G44990|AT3G09780|AT2G05990|AT4G11480|AT2G01150|AT3G27190|AT4G10150|AT4G26530|AT1G10670|AT3G53460|AT1G73805|AT5G43760|AT1G13700|AT3G22760|AT1G34640|AT4G24350|AT4G35480…
9966	1.2679e-05	regulation of signal transduction	AT5G17490|AT3G49780|AT1G15100|AT3G23150|AT1G80440|AT5G25350|AT1G73500|AT1G52920|AT1G52400|AT3G17860|AT3G62150|AT4G11890|AT1G72450|AT4G14400|AT1G74950|AT2G01420|AT5G20900|AT1G48500|AT2G04450|AT4G16340|AT2G34600|AT1G15670|AT5G64750|AT5G63980|AT5G67300|AT1G30135|AT1G51940|AT4G09570|AT3G15210|AT3G63010|AT5G07690|AT2G22430|AT1G17380|AT3G45640|AT1G51660|AT1G18075|AT1G04310|AT2G01150|AT4G34220|AT2G32510…
9813	1.3377e-05	flavonoid biosynthetic process	AT4G14090|AT1G56650|AT3G62610|AT3G25710|AT3G11180|AT2G45400|AT2G02990|AT1G06000|AT2G43000|AT5G05600|AT5G46760|AT5G24530|AT3G55970|AT4G09820|AT4G22880|AT5G63580|AT4G27430|AT5G13930|AT1G71030|AT1G78600|AT3G19010|AT5G08640|AT5G07990|AT1G17020|AT4G01900|AT3G29590|AT5G42800|AT5G54060|AT5G54160
9812	1.3738e-05	flavonoid metabolic process	AT1G08450|AT4G14090|AT1G56650|AT3G62610|AT3G25710|AT3G11180|AT2G45400|AT2G02990|AT1G06000|AT2G43000|AT5G05600|AT5G46760|AT4G27830|AT5G17220|AT5G24530|AT3G55970|AT4G09820|AT4G22880|AT5G63580|AT4G27430|AT5G13930|AT1G71030|AT1G78600|AT3G19010|AT5G08640|AT5G07990|AT1G17020|AT4G01900|AT3G29590|AT5G42800|AT5G54060|AT5G54160
12501	1.4807e-05	programmed cell death	AT3G50470|AT3G48090|AT1G73805|AT1G08450|AT5G15410|AT1G29690|AT1G32540|AT2G38530|AT3G20600|AT5G10430|AT1G19250|AT5G13320|AT4G12720|AT2G01180|AT3G27060|AT3G50930|AT1G20850|AT2G26560|AT1G02860|AT3G50480|AT3G54420|AT4G26466|AT1G33560|AT1G14780|AT4G23170|AT5G46180|AT5G22290|AT3G21220|AT1G16420|AT4G23210|AT4G25230|AT3G45640|AT1G51660|AT5G10380|AT2G47130|AT5G50260|AT1G22740|AT3G13610
44255	2.0497e-05	cellular lipid metabolic process	AT5G65090|AT4G00400|AT5G16240|AT2G43900|AT3G23790|AT5G42650|AT1G61120|AT5G63990|AT3G02610|AT5G46290|AT4G00360|AT1G52400|AT4G34250|AT5G05580|AT1G48300|AT5G52570|AT5G04530|AT4G34650|AT2G06050|AT3G25180|AT2G26560|AT1G64400|AT3G53130|AT5G16350|AT5G27520|AT1G29120|AT5G63980|AT5G65640|AT3G03710|AT2G30200|AT1G71697|AT5G48880|AT5G04660|AT1G19440|AT5G57190|AT3G45040|AT2G05990|AT3G10520|AT4G15440|AT2G22230…
8610	2.2947e-05	lipid biosynthetic process	AT4G00400|AT5G16240|AT5G42650|AT1G61120|AT3G02610|AT5G46290|AT4G34250|AT5G05580|AT2G45400|AT1G48300|AT5G52570|AT5G04530|AT4G34650|AT2G06050|AT3G25180|AT2G26560|AT1G64400|AT3G53130|AT3G50660|AT5G16350|AT3G03710|AT2G30200|AT1G71697|AT5G48880|AT4G10030|AT1G19440|AT5G57190|AT3G45040|AT2G05990|AT3G10520|AT2G22230|AT1G10030|AT5G18480|AT1G10670|AT2G11810|AT3G25110|AT4G24510|AT1G66430|AT5G43760|AT4G01950…
44262	2.5217e-05	cellular carbohydrate metabolic process	AT5G24300|AT2G43900|AT1G11545|AT3G54050|AT1G19300|AT5G48070|AT1G35910|AT1G30620|AT4G30290|AT5G09660|AT4G37800|AT4G15210|AT1G78090|AT1G35580|AT1G12240|AT1G65610|AT2G39770|AT1G68560|AT2G15390|AT3G44990|AT2G22190|AT1G10670|AT3G02230|AT5G51820|AT4G03210|AT3G06550|AT1G06490|AT1G66430|AT5G17310|AT5G15650|AT5G64860|AT5G67210|AT1G74210|AT1G32900|AT1G71100|AT3G16910|AT3G55800|AT1G32170|AT1G14520|AT2G06850…
9991	2.7766e-05	response to extracellular stimulus	AT3G49580|AT3G02570|AT1G09340|AT3G49620|AT1G29395|AT3G09922|AT1G67070|AT3G16690|AT3G44320|AT2G02990|AT1G80760|AT2G29630|AT3G08040|AT3G53600|AT5G01220|AT4G14680|AT5G43350|AT1G33240|AT2G14610|AT3G03710|AT1G66180|AT5G24090|AT2G43350|AT5G07690|AT2G01830|AT4G03190|AT1G79410|AT2G20610|AT1G16370|AT2G45170|AT4G35830|AT1G78000|AT5G20410|AT2G45130|AT1G20620|AT1G72180|AT4G34220|AT3G04530|AT2G11810|AT3G55880…
9694	2.9483e-05	jasmonic acid metabolic process	AT3G25770|AT3G25760|AT3G25780|AT5G42650|AT1G19640|AT1G17420|AT5G07010|AT1G05800|AT1G44350|AT4G37150|AT1G72520|AT1G13280|AT3G45140|AT4G16760|AT2G06050|AT1G20510
9625	2.9845e-05	response to insect	AT5G23010|AT5G44420|AT5G24770|AT3G26830|AT5G26000|AT1G16670|AT1G16410|AT1G52400|AT4G39950|AT2G22330|AT5G07690|AT4G16740|AT3G14210|AT1G18570|AT5G61420|AT5G07700|AT5G45800
6568	2.9845e-05	tryptophan metabolic process	AT3G54640|AT3G55840|AT5G17990|AT4G31500|AT5G54810|AT1G69370|AT5G05590|AT4G39950|AT1G25220|AT2G22330|AT4G34180|AT5G60890|AT4G27070|AT2G04400|AT5G05730|AT2G40000|AT5G28237
6586	2.9845e-05	indolalkylamine metabolic process	AT3G54640|AT3G55840|AT5G17990|AT4G31500|AT5G54810|AT1G69370|AT5G05590|AT4G39950|AT1G25220|AT2G22330|AT4G34180|AT5G60890|AT4G27070|AT2G04400|AT5G05730|AT2G40000|AT5G28237
9620	3.0177e-05	response to fungus	AT5G25110|AT5G44430|AT5G42650|AT5G40990|AT2G36490|AT1G73500|AT1G74710|AT1G64195|AT5G62380|AT1G52400|AT5G57220|AT4G11130|AT3G20600|AT2G43580|AT4G11650|AT3G10190|AT1G19670|AT3G06380|AT1G05010|AT4G34410|AT4G16260|AT3G14310|AT1G80840|AT1G79680|AT2G06050|AT5G25910|AT2G25110|AT3G56400|AT1G66700|AT5G24530|AT3G21240|AT5G67300|AT1G51940|AT4G08870|AT3G05730|AT5G11510|AT5G61600|AT1G05800|AT1G20020|AT1G45145…
6575	3.1333e-05	cellular modified amino acid metabolic process	AT4G02520|AT2G29460|AT5G26220|AT1G18870|AT2G30870|AT1G74710|AT3G23810|AT1G17190|AT2G02930|AT2G21550|AT4G39800|AT1G02920|AT1G19570|AT1G50480|AT3G03190|AT1G74590|AT2G29450|AT4G39640|AT1G78370|AT3G06300|AT1G10360|AT2G29490|AT2G29470|AT1G36370|AT5G17220|AT3G61530|AT2G17720|AT2G30860|AT4G29210|AT5G27380|AT2G47730|AT4G31290|AT1G17180|AT1G02930|AT1G44790|AT1G27130|AT1G78680|AT5G02780|AT1G69930|AT1G78660…
97659	3.1333e-05	nucleic acid-templated transcription	AT5G40350|AT5G62020|AT5G65410|AT2G36490|AT4G00480|AT1G66370|AT5G25190|AT2G39880|AT5G62380|AT4G11130|AT3G45610|AT5G53660|AT2G47260|AT2G40750|AT1G53170|AT1G46768|AT5G38140|AT5G13080|AT1G06180|AT3G56400|AT3G19580|AT5G65640|AT1G66380|AT3G53370|AT1G10586|AT1G53160|AT4G29920|AT1G73805|AT5G15130|AT2G19930|AT5G65310|AT1G72830|AT1G66390|AT4G36570|AT3G46600|AT1G69780|AT4G14860|AT3G06160|AT2G46270|AT4G01540…
10941	3.553e-05	regulation of cell death	AT2G31880|AT3G48090|AT5G17310|AT2G13790|AT4G20870|AT1G32540|AT5G62380|AT5G10530|AT3G20600|AT5G13320|AT4G14940|AT1G08860|AT2G41560|AT3G11820|AT3G50260|AT3G57330|AT4G25230|AT5G48380|AT4G25110|AT4G34180|AT5G65600|AT4G19700|AT3G63310|AT5G10380|AT5G47910|AT3G52400|AT1G79110|AT5G13190|AT1G21750
6351	3.6098e-05	transcription, DNA-templated	AT5G40350|AT5G62020|AT5G65410|AT2G36490|AT4G00480|AT1G66370|AT5G25190|AT2G39880|AT5G62380|AT3G45610|AT5G53660|AT2G47260|AT2G40750|AT1G53170|AT1G46768|AT5G38140|AT5G13080|AT1G06180|AT3G56400|AT3G19580|AT5G65640|AT1G66380|AT3G53370|AT1G10586|AT1G53160|AT4G29920|AT1G73805|AT5G15130|AT5G65310|AT1G72830|AT1G66390|AT4G36570|AT3G46600|AT1G69780|AT4G14860|AT3G06160|AT2G46270|AT4G01540|AT4G29930|AT5G43650…
9627	3.8829e-05	systemic acquired resistance	AT2G13810|AT3G48090|AT5G40990|AT1G74710|AT3G57260|AT2G18660|AT1G19250|AT1G29660|AT1G75040|AT1G09750|AT1G02860|AT5G45110|AT3G56400|AT1G55490|AT5G48485|AT4G23170|AT1G59870|AT2G14610|AT4G25050|AT5G64570|AT3G04720|AT5G10760|AT4G37150|AT5G65600|AT5G03350|AT3G05180|AT2G23560
15698	4.6445e-05	inorganic anion transport	AT1G35350|AT1G12110|AT1G15960|AT1G67940|AT2G32830|AT1G23090|AT3G16180|AT5G44070|AT4G24570|AT1G72130|AT1G26730|AT1G73020|AT5G61810|AT1G22550|AT2G22500|AT1G22150|AT1G80760|AT2G47160|AT2G03240|AT4G17970|AT4G10380|AT2G03260|AT2G29650|AT2G33770|AT1G80050|AT3G06100|AT2G38940|AT5G43350|AT5G14570|AT1G68740|AT1G18880|AT5G19600|AT3G01970|AT4G18910|AT2G01830|AT1G69870|AT5G13550|AT3G48850|AT3G45680|AT1G78000…
9734	4.9253e-05	auxin-activated signaling pathway	AT1G12110|AT5G18020|AT1G56010|AT2G46530|AT1G29500|AT5G63310|AT2G01420|AT1G04240|AT5G43700|AT2G46690|AT3G48360|AT4G16340|AT4G14560|AT5G18010|AT2G38120|AT3G03830|AT2G45210|AT1G52830|AT4G29080|AT2G01950|AT1G70560|AT3G16500|AT2G22670|AT4G14550|AT5G18060|AT4G02520|AT2G34650|AT3G23050|AT1G14350|AT3G28860|AT3G54430|AT1G29450|AT3G42800|AT2G18120|AT3G14370|AT3G15540|AT5G12050|AT2G21050|AT5G18050|AT3G12830…
9644	5.6381e-05	response to high light intensity	AT3G27690|AT2G05070|AT1G61520|AT3G54890|AT4G30950|AT1G67740|AT4G18290|AT1G17420|AT4G12400|AT5G12030|AT2G05100|AT3G47470|AT5G54270|AT2G32120|AT4G17490|AT2G47180|AT1G17870|AT5G66570|AT1G27730|AT5G07690|AT3G61470|AT1G77510|AT3G47860|AT3G12580|AT2G29500|AT1G54050|AT3G15850|AT2G26150|AT4G14690|AT2G42540|AT3G50820
9739	7.0914e-05	response to gibberellin	AT5G17490|AT3G09600|AT2G14900|AT4G30410|AT5G40350|AT5G15230|AT5G15310|AT2G18300|AT5G50915|AT2G36890|AT1G74670|AT1G50420|AT2G20180|AT1G06180|AT1G12240|AT1G15550|AT2G31730|AT1G62660|AT1G69530|AT5G67300|AT1G26960|AT3G63010|AT5G07690|AT5G39860|AT2G36830|AT1G57560|AT4G23060|AT2G36270|AT1G66350|AT2G37640|AT5G14920|AT4G25000|AT1G22690|AT1G74650|AT1G49010|AT2G46830|AT2G03500|AT5G59780|AT4G30270|AT1G79460…
18298	7.2117e-05	protein-chromophore linkage	AT2G34420|AT3G08940|AT2G34430|AT3G27690|AT2G05070|AT1G61520|AT3G54890|AT1G15820|AT1G68050|AT1G29930|AT4G10340|AT1G19150|AT3G61470|ATCG00280|AT2G40100|AT2G05100|AT5G01530|AT3G47470|AT5G54270
1901615	7.4584e-05	organic hydroxy compound metabolic process	AT5G26920|AT2G43900|AT5G42650|AT5G27450|AT1G74710|AT5G41080|AT1G52400|AT4G08170|AT2G45400|AT3G48720|AT2G03760|AT5G10170|AT4G34650|AT5G55480|AT2G02390|AT1G76490|AT1G02860|AT3G50660|AT1G64160|AT4G22880|AT5G63580|AT3G19010|AT2G26710|AT3G63410|AT2G22830|AT4G39030|AT1G54570|AT4G15440|AT2G23560|AT5G54160|AT4G33770|AT1G10030|AT5G45340|AT1G64970|AT5G50375|AT4G10500|AT1G18870|AT5G24160|AT2G37040|AT3G26840…
1901606	7.5062e-05	alpha-amino acid catabolic process	AT3G55840|AT4G26910|AT2G37040|AT1G11860|AT3G53260|AT3G23810|AT2G20340|AT1G17290|AT5G04230|AT1G72330|AT4G34710|AT4G18460|AT2G26080|AT1G64660|AT1G32470|AT1G10060|AT2G35370|AT5G46180|AT4G39950|AT2G22330|AT5G38710|AT4G34180|AT3G10340|AT2G40000|AT1G08630|AT5G55070|AT1G71170
32774	8.1937e-05	RNA biosynthetic process	AT5G40350|AT5G62020|AT5G65410|AT2G36490|AT4G00480|AT1G66370|AT5G25190|AT2G39880|AT5G62380|AT4G11130|AT3G45610|AT5G53660|AT2G47260|AT2G40750|AT1G53170|AT1G46768|AT5G38140|AT5G13080|AT1G06180|AT3G56400|AT3G19580|AT5G65640|AT1G66380|AT3G53370|AT1G10586|AT1G53160|AT4G29920|AT1G73805|AT5G15130|AT2G19930|AT5G65310|AT1G72830|AT1G66390|AT4G36570|AT3G46600|AT1G69780|AT4G14860|AT3G06160|AT2G46270|AT4G01540…
9626	8.1961e-05	plant-type hypersensitive response	AT3G50470|AT3G48090|AT1G73805|AT1G08450|AT5G15410|AT1G29690|AT1G32540|AT3G20600|AT1G19250|AT5G13320|AT4G12720|AT2G01180|AT3G50930|AT2G26560|AT1G02860|AT3G50480|AT3G54420|AT1G33560|AT1G14780|AT5G46180|AT5G22290|AT3G21220|AT4G23210|AT4G25230|AT3G45640|AT1G51660|AT2G47130|AT5G50260
9682	8.6039e-05	induced systemic resistance	AT3G56400|AT5G47220|AT3G51480|AT4G31500|AT5G40990|AT1G32960|AT2G30750|AT2G30770|AT5G57220|AT4G39950|AT2G41370|AT3G15210|AT2G22330|AT5G07690|AT1G18570|AT5G61420|AT4G12480
31668	9.695e-05	cellular response to extracellular stimulus	AT3G49580|AT1G09340|AT3G49620|AT1G29395|AT3G09922|AT3G16690|AT3G44320|AT2G02990|AT1G80760|AT3G08040|AT3G53600|AT5G01220|AT4G14680|AT5G43350|AT1G33240|AT3G03710|AT5G24090|AT2G43350|AT5G07690|AT2G01830|AT4G03190|AT1G79410|AT2G20610|AT1G16370|AT2G45170|AT1G78000|AT5G20410|AT2G45130|AT1G20620|AT4G34220|AT3G04530|AT2G11810|AT3G55880|AT3G25790|AT5G48850|AT5G15330|AT2G15970|AT5G21170|AT3G20660|AT3G25795…
9773	9.695e-05	photosynthetic electron transport in photosystem I	AT1G55370|AT1G15980|AT2G46820|AT1G70760|AT3G16250|AT1G55670|AT3G54050|AT4G09650|AT2G01590|AT1G18730|AT5G64040
6949	9.695e-05	syncytium formation	AT1G14520|AT2G03090|AT3G55500|AT2G40610|AT2G20750|AT1G26770|AT2G19800|AT1G69530|AT4G26260|AT2G28950|AT2G37640
44042	0.00010896	glucan metabolic process	AT4G24010|AT5G24300|AT2G32530|AT1G11545|AT5G62220|AT5G48070|AT4G30290|AT5G65730|AT4G37800|AT1G75680|AT1G05850|AT5G39790|AT4G15210|AT1G03310|AT5G55480|AT2G21590|AT2G32540|AT1G65610|AT3G29320|AT2G39770|AT3G62720|AT1G68560|AT4G24260|AT2G15390|AT5G09870|AT3G44990|AT4G39350|AT2G20370|AT2G32990|AT1G10670|AT3G02230|AT5G51820|AT4G03210|AT3G06550|AT1G06490|AT1G66430|AT5G17310|AT5G15650|AT5G64860|AT4G26690…
6073	0.00010896	cellular glucan metabolic process	AT4G24010|AT5G24300|AT2G32530|AT1G11545|AT5G62220|AT5G48070|AT4G30290|AT5G65730|AT4G37800|AT1G75680|AT1G05850|AT5G39790|AT4G15210|AT1G03310|AT5G55480|AT2G21590|AT2G32540|AT1G65610|AT3G29320|AT2G39770|AT3G62720|AT1G68560|AT4G24260|AT2G15390|AT5G09870|AT3G44990|AT4G39350|AT2G20370|AT2G32990|AT1G10670|AT3G02230|AT5G51820|AT4G03210|AT3G06550|AT1G06490|AT1G66430|AT5G17310|AT5G15650|AT5G64860|AT4G26690…
34050	0.00010896	host programmed cell death induced by symbiont	AT3G50470|AT3G48090|AT1G73805|AT1G08450|AT5G15410|AT1G29690|AT1G32540|AT3G20600|AT1G19250|AT5G13320|AT4G12720|AT2G01180|AT3G50930|AT2G26560|AT1G02860|AT3G50480|AT3G54420|AT1G33560|AT1G14780|AT5G46180|AT5G22290|AT3G21220|AT4G23210|AT4G25230|AT3G45640|AT1G51660|AT2G47130|AT5G50260
34654	0.00011628	nucleobase-containing compound biosynthetic process	AT5G40350|AT5G62020|AT5G65410|AT2G36490|AT3G54690|AT4G00480|AT1G66370|AT5G25190|AT2G39880|AT5G62380|AT4G11130|AT3G45610|AT5G53660|AT2G47260|AT2G40750|AT1G53170|AT1G46768|AT5G38140|AT1G79680|AT5G13080|AT1G06180|AT3G56400|AT3G19580|AT2G39770|AT5G65640|AT1G66380|AT3G53370|AT1G10586|AT1G53160|AT3G27190|AT4G29920|AT5G15490|AT1G73805|AT5G15130|AT2G19930|AT5G65310|AT1G72830|AT1G66390|AT4G36570|AT3G46600…
9699	0.00012613	phenylpropanoid biosynthetic process	AT2G30490|AT1G09480|AT1G33030|AT1G67980|AT3G21230|AT2G37040|AT3G53260|AT5G14700|AT2G22420|AT5G04230|AT5G13420|AT1G52760|AT5G04330|AT3G44560|AT5G05340|AT1G77520|AT1G76470|AT1G04220|AT1G05850|AT1G80820|AT4G34230|AT1G61820|AT1G15950|AT1G55210|AT1G64160|AT4G22880|AT2G36880|AT5G13930|AT4G36220|AT1G71030|AT4G37990|AT4G13660|AT3G19450|AT3G44550|AT3G10340|AT4G39330|AT4G33790|AT3G13610|AT5G54160
9767	0.00014342	photosynthetic electron transport chain	AT1G08380|AT1G55370|AT1G15980|AT1G55670|AT1G14150|AT3G54050|AT2G01918|AT4G03280|AT3G01440|AT4G09650|AT1G18730|AT5G64040|ATCG00280|AT2G46820|AT1G70760|AT3G16250|AT1G60950|ATCG00730|AT2G01590|ATCG00540
15977	0.0001513	carbon fixation	AT1G32060|AT3G04790|AT3G60750|AT1G12900|ATCG00490|AT3G12780|AT5G38420|AT5G38410|AT3G14940|AT5G38430|AT1G42970|AT3G55800|AT1G56190
31349	0.00016793	positive regulation of defense response	AT2G31880|AT5G52810|AT5G47220|AT1G73805|AT3G49120|AT3G51480|AT1G08450|AT5G40990|AT1G32540|AT3G14150|AT4G11890|AT4G14400|AT1G19250|AT5G13320|AT4G12720|AT4G19530|AT1G08860|AT4G18360|AT2G25110|AT3G56400|AT3G09830|AT3G49110|AT3G62600|AT1G51800|AT4G25230|AT5G14930|AT5G24090|AT2G41370|AT3G15210|AT1G07745|AT5G65600|AT1G07000
71496	0.00017204	cellular response to external stimulus	AT3G49580|AT1G09340|AT3G49620|AT1G29395|AT3G09922|AT3G16690|AT3G44320|AT2G02990|AT1G80760|AT3G08040|AT3G53600|AT5G01220|AT4G14680|AT5G43350|AT1G33240|AT3G03710|AT5G24090|AT2G43350|AT5G07690|AT2G01830|AT4G03190|AT1G79410|AT2G20610|AT1G16370|AT2G45170|AT1G78000|AT5G20410|AT2G45130|AT1G20620|AT4G34220|AT3G04530|AT2G11810|AT3G55880|AT3G25790|AT5G48850|AT5G15330|AT2G15970|AT5G21170|AT3G20660|AT3G25795…
46686	0.00017351	response to cadmium ion	AT3G09600|AT3G02570|AT3G09440|AT5G15310|AT1G18330|AT2G30870|AT1G11860|AT5G44070|AT5G35630|AT1G67070|AT1G17290|AT1G52760|AT3G44320|AT1G75040|AT3G20390|AT3G13782|AT3G17820|AT2G29550|AT2G26560|AT5G19780|AT5G42020|AT5G23120|AT1G56340|AT3G56240|AT5G67300|AT1G68560|AT1G13930|AT1G02930|ATCG00490|AT2G21660|AT5G11670|AT3G13110|AT4G29040|AT3G12780|AT1G77510|AT1G27130|AT3G12580|AT2G45290|AT1G45145|AT4G39230…
9063	0.00018241	cellular amino acid catabolic process	AT3G55840|AT4G26910|AT2G37040|AT1G11860|AT3G53260|AT3G23810|AT2G20340|AT1G17290|AT5G04230|AT1G72330|AT4G34710|AT4G18460|AT2G26080|AT1G64660|AT1G32470|AT1G10060|AT2G35370|AT5G46180|AT4G39950|AT2G22330|AT5G38710|AT4G34180|AT3G10340|AT2G40000|AT1G08630|AT5G55070|AT1G71170
42445	0.00018241	hormone metabolic process	AT5G45340|AT1G14130|AT4G31500|AT3G54430|AT3G02875|AT5G54810|AT4G29740|AT1G16410|AT4G24670|AT2G18120|AT3G19820|AT1G25220|AT2G45400|AT3G63440|AT4G35160|AT2G28305|AT2G03760|AT3G10870|AT1G78490|AT5G20960|AT4G28720|AT2G32440|AT1G14120|AT3G50660|AT5G27520|AT2G36800|AT5G17300|AT3G43600|AT5G66350|AT4G39950|AT5G11950|AT5G54140|AT2G22330|AT1G44350|AT1G75450|AT3G63110|AT4G36380|AT2G20610|AT2G26710|AT1G70560…
19253	0.00021896	reductive pentose-phosphate cycle	AT1G32060|AT3G12780|AT5G38420|AT3G04790|AT5G38410|AT5G38430|AT3G60750|AT1G12900|AT1G42970|AT3G55800|AT1G56190
9698	0.00022319	phenylpropanoid metabolic process	AT2G30490|AT1G09480|AT1G33030|AT4G14090|AT1G67980|AT3G21230|AT2G37040|AT5G64120|AT3G53260|AT5G14700|AT2G22420|AT3G19820|AT5G04230|AT5G13420|AT1G52760|AT5G04330|AT3G44560|AT5G05340|AT1G77520|AT1G76470|AT1G04220|AT1G05850|AT1G80820|AT4G34230|AT1G61820|AT1G20510|AT1G15950|AT4G19370|AT3G21240|AT1G55210|AT1G64160|AT4G22880|AT2G36880|AT5G66690|AT5G13930|AT4G36220|AT1G71030|AT4G37990|AT4G13660|AT5G01190…
42493	0.00022603	response to drug	AT1G15520|AT2G04080|AT3G23550|AT4G29140|AT1G30420|AT3G13090|AT4G22790|AT1G15150|AT3G08040|AT3G13100|AT5G52050|AT2G07680|AT3G12610|AT1G58340|AT1G59870|AT1G66760|AT3G23560|AT3G55130|AT5G17700|AT2G26910|AT4G21910|AT2G37280|AT4G39030|AT2G04100|AT1G15180|AT2G04040
10120	0.00022603	camalexin biosynthetic process	AT4G39950|AT2G22330|AT3G45640|AT3G26830|AT4G30530|AT1G73500|AT2G38470|AT2G30770|AT2G43000
52317	0.00022603	camalexin metabolic process	AT4G39950|AT2G22330|AT3G45640|AT3G26830|AT4G30530|AT1G73500|AT2G38470|AT2G30770|AT2G43000
10411	0.00023394	xyloglucan metabolic process	AT1G32170|AT4G03210|AT3G06550|AT2G06850|AT4G25810|AT1G11545|AT5G62220|AT3G62720|AT1G68560|AT5G48070|AT5G57560|AT4G30290|AT2G15390|AT4G30280|AT2G01850|AT5G13870|AT5G65730|AT3G44990|AT4G37800|AT4G14130|AT4G30270|AT5G20950|AT2G20370
32101	0.00026529	regulation of response to external stimulus	AT4G31800|AT5G26920|AT5G52810|AT1G73805|AT4G01895|AT1G13300|AT4G14400|AT5G13320|AT5G13220|AT1G80840|AT5G13080|AT4G23570|AT4G03960|AT5G67160|AT3G25020|AT3G26830|AT3G25882|AT5G66210|AT1G51800|AT5G14930|AT1G07745|AT2G22330|AT1G44350|AT1G51780|AT5G65600|AT1G20160|AT1G07000|AT1G02450|AT2G45130|AT1G56190
9408	0.00026931	response to heat	AT3G09440|AT2G38470|AT2G38750|AT3G16770|AT5G28540|AT5G12030|AT5G37770|AT5G03720|AT1G05850|AT3G08720|AT5G42020|AT5G20970|AT5G47550|AT1G21910|AT5G67180|AT1G06460|AT2G39770|AT4G21870|AT2G38760|AT1G43160|AT4G29040|AT3G47860|AT3G12580|AT5G47910|AT2G29500|AT1G54050|AT2G26150|AT2G42540|AT3G61190|AT3G08970|AT5G22060|AT5G48570|AT1G32583|AT1G09080|AT2G30250|AT5G57560|AT4G12400|AT5G02490|AT5G07100|AT5G59820…
44248	0.00027498	cellular catabolic process	AT4G03510|AT1G15100|AT1G80440|AT1G65040|AT2G20340|AT2G43580|AT5G05340|AT5G02750|AT4G11370|AT4G37520|AT4G36430|AT1G20823|AT1G65610|AT2G43910|AT5G25980|AT1G32470|AT4G17905|AT5G65640|AT5G43190|AT4G39950|AT2G43590|AT1G02930|AT4G03190|AT3G44990|AT3G60220|AT2G26550|AT5G10380|AT5G39580|AT1G71170|AT2G24010|AT2G01150|AT4G11360|AT4G02520|AT3G02110|AT1G30040|AT2G22420|AT1G17190|AT4G35480|AT2G02930|AT5G04230…
9695	0.00027498	jasmonic acid biosynthetic process	AT3G25770|AT3G25760|AT3G25780|AT5G42650|AT1G19640|AT1G17420|AT1G05800|AT1G72520|AT1G13280|AT3G45140|AT4G16760|AT2G06050|AT1G20510
44273	0.00028769	sulfur compound catabolic process	AT1G64660|AT1G59870|AT2G43910|AT5G25980|AT5G26220|AT5G26000|AT3G23810|AT5G44070|AT4G29210|AT2G44450|AT4G31290|AT1G44790|AT3G14210|AT3G44320|AT1G54040|AT3G09260|AT3G16400|AT4G39640
42538	0.00032156	hyperosmotic salinity response	AT3G03450|AT5G17490|AT5G67450|AT1G16920|AT2G39800|AT3G05880|AT4G30960|AT5G46830|AT2G40950|AT5G24770|AT3G19580|AT4G23600|AT5G46180|AT1G66350|AT5G65010|AT5G49480|AT5G46050|AT5G59820|AT1G69700|AT3G04290|AT1G48605|AT2G43000|AT4G33000
33037	0.00033454	polysaccharide localization	AT3G54640|AT5G46330|AT1G59870|AT4G31500|AT1G06490|AT5G17310|AT5G61130|AT5G65020|AT5G44070|AT5G57220|AT4G39950|AT2G22330|AT1G24100|AT1G18570|AT1G73370|AT5G37180|AT4G30260
1901137	0.00038853	carbohydrate derivative biosynthetic process	AT3G02570|AT5G24300|AT4G03070|AT3G54690|AT1G30620|AT5G57220|AT1G67070|AT2G21550|AT5G57500|AT4G18440|AT1G79680|AT2G43100|AT2G25110|AT3G24090|AT1G17890|AT2G39770|AT1G55810|AT4G21470|AT4G39950|AT1G24100|AT1G18590|AT2G20610|AT3G45040|AT3G27190|AT1G32060|AT5G15490|AT2G11810|AT1G65860|AT4G18270|AT5G15770|AT1G33430|AT5G14200|AT3G58990|AT1G16410|AT1G71100|AT4G12720|AT1G26570|AT5G11160|AT1G73080|AT1G80050…
42631	0.00042944	cellular response to water deprivation	AT1G64660|AT1G09340|AT1G33240|AT1G29395|AT2G15970|AT3G20660|AT5G24090|AT2G43350|AT1G79410|AT1G16370|AT3G53600|AT1G22810|AT1G78380|AT3G28270|AT4G34220
18958	0.00042944	phenol-containing compound metabolic process	AT5G26920|AT5G67160|AT4G10500|AT1G18870|AT1G64160|AT2G37040|AT1G74710|AT4G22880|AT1G71030|AT4G37150|AT3G48720|AT4G39030|AT2G23560|AT2G02390|AT1G02860
6812	0.00042944	cation transport	AT5G42130|AT3G51860|AT1G08890|AT1G11260|AT4G29900|AT4G18290|AT3G06130|AT1G30220|AT1G10970|AT4G36670|AT1G23000|AT3G43790|AT2G01420|AT3G08040|AT1G09575|AT2G41560|AT5G60800|AT1G08920|AT5G43745|AT4G37640|AT3G17700|AT5G43350|AT3G53530|AT3G57330|AT3G56240|AT5G27360|AT3G56090|AT4G10310|AT1G60960|AT4G16370|AT5G59250|AT1G15960|AT5G62680|AT5G15410|AT2G36590|AT5G47560|AT4G27860|AT5G45380|AT5G13740|AT4G17615…
19685	0.00044286	photosynthesis, dark reaction	AT1G32060|AT3G12780|AT5G38420|AT3G04790|AT5G38410|AT5G38430|AT3G60750|AT1G12900|AT1G42970|AT3G55800|AT1G56190
60548	0.00046434	negative regulation of cell death	AT2G13790|AT3G57330|AT4G20870|AT5G48380|AT4G25110|AT4G34180|AT4G19700|AT3G63310|AT1G08860|AT5G47910|AT3G52400|AT2G41560|AT3G11820|AT5G13190
9738	0.00047354	abscisic acid-activated signaling pathway	AT1G15100|AT5G26000|AT1G32640|AT3G59220|AT2G38310|AT1G52400|AT3G46620|AT2G01540|AT3G06380|AT3G50530|AT3G48360|AT5G58670|AT1G62810|AT5G52900|AT1G12240|AT3G57530|AT1G62660|AT5G25980|AT3G19580|AT5G64750|AT5G63980|AT5G67300|AT1G65690|AT5G66210|AT1G70800|AT1G51940|AT2G43350|AT2G22430|AT3G45640|AT2G17290|AT4G20940|AT1G15080|AT5G67450|AT2G32510|AT5G65310|AT2G36270|AT1G70810|AT3G20410|AT2G46510|AT5G05440…
10112	0.00048063	regulation of systemic acquired resistance	AT5G26920|AT2G22330|AT5G52810|AT1G73805|AT1G44350|AT1G51780|AT5G13320|AT5G13220|AT4G01895|AT3G26830|AT3G25882|AT1G02450
15893	0.00049461	drug transport	AT1G15520|AT2G04080|AT3G23550|AT4G29140|AT1G30420|AT3G13090|AT4G22790|AT1G15150|AT3G08040|AT3G13100|AT5G52050|AT2G07680|AT1G58340|AT1G59870|AT1G66760|AT3G23560|AT3G55130|AT5G17700|AT2G26910|AT4G21910|AT2G37280|AT4G39030|AT2G04100|AT1G15180|AT2G04040
30001	0.00050402	metal ion transport	AT5G42130|AT4G01010|AT2G30070|AT3G51860|AT4G29900|AT1G05580|AT4G18290|AT3G06130|AT5G24580|AT1G10970|AT1G23000|AT2G18193|AT3G43790|AT1G79400|AT3G08040|AT1G09575|AT2G41560|AT5G60800|AT5G43745|AT2G28660|AT4G37640|AT3G17700|AT2G28260|AT3G53530|AT3G57330|AT3G56240|AT5G66650|AT5G24290|AT2G24610|AT3G56090|AT1G27770|AT4G10310|AT1G78560|AT1G60960|AT4G16370|AT5G01600|AT1G15520|AT1G15960|AT5G15410|AT5G47560…
71215	0.00053624	cellular response to abscisic acid stimulus	AT2G05070|AT1G15100|AT5G26000|AT1G32640|AT3G59220|AT2G38310|AT1G52400|AT2G43140|AT3G46620|AT2G01540|AT5G35750|AT3G06380|AT3G50530|AT3G48360|AT5G58670|AT1G62810|AT5G52900|AT1G12240|AT3G57530|AT1G62660|AT5G25980|AT3G19580|AT5G64750|AT5G63980|AT5G67300|AT1G65690|AT5G66210|AT1G70800|AT1G51940|AT2G43350|AT2G22430|AT3G45640|AT5G28770|AT2G17290|AT4G20940|AT1G15080|AT5G67450|AT2G32510|AT5G65310|AT2G36270…
97306	0.00053624	cellular response to alcohol	AT2G05070|AT1G15100|AT5G26000|AT1G32640|AT3G59220|AT2G38310|AT1G52400|AT2G43140|AT3G46620|AT2G01540|AT5G35750|AT3G06380|AT3G50530|AT3G48360|AT5G58670|AT1G62810|AT5G52900|AT1G12240|AT3G57530|AT1G62660|AT5G25980|AT3G19580|AT5G64750|AT5G63980|AT5G67300|AT1G65690|AT5G66210|AT1G70800|AT1G51940|AT2G43350|AT2G22430|AT3G45640|AT5G28770|AT2G17290|AT4G20940|AT1G15080|AT5G67450|AT2G32510|AT5G65310|AT2G36270…
6855	0.0006229	drug transmembrane transport	AT1G15520|AT1G58340|AT2G04080|AT1G59870|AT1G66760|AT3G23560|AT3G23550|AT4G29140|AT1G30420|AT3G13090|AT5G17700|AT4G22790|AT2G26910|AT4G21910|AT2G37280|AT1G15150|AT4G39030|AT3G08040|AT2G04100|AT3G13100|AT1G15180|AT5G52050|AT2G07680|AT2G04040
51253	0.00063537	negative regulation of RNA metabolic process	AT2G36050|AT2G36490|AT2G30395|AT1G30500|AT3G17860|AT4G11130|AT1G72450|AT5G06270|AT1G19350|AT1G74950|AT5G20900|AT1G48500|AT1G80840|AT5G13080|AT4G16780|AT3G56400|AT2G32100|AT2G34600|AT2G34720|AT1G68840|AT1G33240|AT3G19580|AT5G63980|AT3G20670|AT1G30135|AT1G27730|AT3G15210|AT1G17380|AT4G03190|AT5G54640|AT1G02450|AT2G22670|AT4G14550|AT5G04820|AT5G58360|AT5G67450|AT3G53460|AT2G27040|AT4G28910|AT1G13260…
46395	0.00064112	carboxylic acid catabolic process	AT3G55840|AT5G45340|AT4G26910|AT1G30040|AT4G10500|AT2G37040|AT1G11860|AT3G53260|AT3G23810|AT2G20340|AT1G17290|AT5G04230|AT1G72330|AT1G76150|AT4G34710|AT4G18460|AT4G16760|AT4G14440|AT2G02390|AT2G26080|AT1G64660|AT5G27520|AT1G32470|AT1G10060|AT2G35370|AT5G65640|AT5G46180|AT3G21780|AT4G39950|AT2G22330|AT5G38710|AT4G34180|AT3G10340|AT2G40000|AT1G08630|AT1G78440|AT5G55070|AT1G71170
16054	0.00064112	organic acid catabolic process	AT3G55840|AT5G45340|AT4G26910|AT1G30040|AT4G10500|AT2G37040|AT1G11860|AT3G53260|AT3G23810|AT2G20340|AT1G17290|AT5G04230|AT1G72330|AT1G76150|AT4G34710|AT4G18460|AT4G16760|AT4G14440|AT2G02390|AT2G26080|AT1G64660|AT5G27520|AT1G32470|AT1G10060|AT2G35370|AT5G65640|AT5G46180|AT3G21780|AT4G39950|AT2G22330|AT5G38710|AT4G34180|AT3G10340|AT2G40000|AT1G08630|AT1G78440|AT5G55070|AT1G71170
44264	0.00065809	cellular polysaccharide metabolic process	AT4G24010|AT5G24300|AT2G32530|AT1G11545|AT5G62220|AT1G19300|AT5G48070|AT1G30620|AT4G30290|AT5G65730|AT4G37800|AT1G75680|AT1G05850|AT5G39790|AT4G15210|AT1G03310|AT5G55480|AT2G21590|AT2G32540|AT1G65610|AT3G29320|AT2G39770|AT3G62720|AT1G68560|AT4G24260|AT5G44480|AT2G15390|AT5G09870|AT3G44990|AT4G39350|AT2G20370|AT2G32990|AT4G01750|AT1G10670|AT3G02230|AT5G51820|AT4G03210|AT3G06550|AT1G06490|AT1G66430…
71462	0.00066073	cellular response to water stimulus	AT1G64660|AT1G09340|AT1G33240|AT1G29395|AT2G15970|AT3G20660|AT5G24090|AT2G43350|AT1G79410|AT1G16370|AT3G53600|AT1G22810|AT1G78380|AT3G28270|AT4G34220
9696	0.00074166	salicylic acid metabolic process	AT5G26920|AT5G67160|AT4G37150|AT4G10500|AT1G18870|AT4G39030|AT2G37040|AT1G74710|AT2G23560|AT1G02860
52482	0.00074166	defense response by cell wall thickening	AT5G57220|AT4G39950|AT3G54640|AT2G22330|AT5G46330|AT1G24100|AT1G59870|AT4G31500|AT1G18570|AT5G44070
52544	0.00074166	defense response by callose deposition in cell wall	AT5G57220|AT4G39950|AT3G54640|AT2G22330|AT5G46330|AT1G24100|AT1G59870|AT4G31500|AT1G18570|AT5G44070
16052	0.00077501	carbohydrate catabolic process	AT1G11580|AT1G09340|AT5G47500|AT4G26270|AT2G34590|AT2G43580|AT3G43270|AT2G26440|AT2G43620|AT3G14310|AT1G75680|AT4G15210|AT4G26520|AT5G63180|AT1G14420|AT1G35580|AT4G02330|AT1G65610|AT1G67750|AT3G29320|AT1G68560|AT4G24260|AT5G24090|AT4G24780|AT2G43590|AT3G12780|AT1G79530|AT2G47030|AT1G56190|AT3G10720|AT4G26530|AT2G32990|AT5G51820|AT5G19730|AT5G64860|AT4G09510|AT2G20680|AT2G21330|AT5G09760|AT2G47040…
42044	0.00081394	fluid transport	AT2G36830|AT3G06100|AT2G16850|AT4G23400|AT2G39010|AT3G26520|AT1G31880|AT4G20140|AT4G18910|AT2G25810|AT5G06530|AT5G60660|AT3G16240|AT2G37180|AT1G80760|AT2G26330|AT1G01620|AT3G11820|AT4G10380|AT4G35100
6833	0.00081394	water transport	AT2G36830|AT3G06100|AT2G16850|AT4G23400|AT2G39010|AT3G26520|AT1G31880|AT4G20140|AT4G18910|AT2G25810|AT5G06530|AT5G60660|AT3G16240|AT2G37180|AT1G80760|AT2G26330|AT1G01620|AT3G11820|AT4G10380|AT4G35100
162	0.00082713	tryptophan biosynthetic process	AT5G05590|AT3G54640|AT1G25220|AT5G60890|AT5G17990|AT4G31500|AT4G27070|AT2G04400|AT5G05730|AT5G28237|AT5G54810|AT1G69370
46219	0.00082713	indolalkylamine biosynthetic process	AT5G05590|AT3G54640|AT1G25220|AT5G60890|AT5G17990|AT4G31500|AT4G27070|AT2G04400|AT5G05730|AT5G28237|AT5G54810|AT1G69370
1902679	0.00082713	negative regulation of RNA biosynthetic process	AT2G36050|AT2G36490|AT2G30395|AT1G30500|AT3G17860|AT4G11130|AT1G72450|AT5G06270|AT1G19350|AT1G74950|AT5G20900|AT1G48500|AT1G80840|AT5G13080|AT4G16780|AT3G56400|AT2G32100|AT2G34600|AT2G34720|AT1G68840|AT1G33240|AT3G19580|AT5G63980|AT3G20670|AT1G30135|AT1G27730|AT3G15210|AT1G17380|AT4G03190|AT5G54640|AT1G02450|AT2G22670|AT4G14550|AT5G04820|AT5G58360|AT5G67450|AT2G27040|AT4G28910|AT1G13260|AT1G62990…
1903507	0.00082713	negative regulation of nucleic acid-templated transcription	AT2G36050|AT2G36490|AT2G30395|AT1G30500|AT3G17860|AT4G11130|AT1G72450|AT5G06270|AT1G19350|AT1G74950|AT5G20900|AT1G48500|AT1G80840|AT5G13080|AT4G16780|AT3G56400|AT2G32100|AT2G34600|AT2G34720|AT1G68840|AT1G33240|AT3G19580|AT5G63980|AT3G20670|AT1G30135|AT1G27730|AT3G15210|AT1G17380|AT4G03190|AT5G54640|AT1G02450|AT2G22670|AT4G14550|AT5G04820|AT5G58360|AT5G67450|AT2G27040|AT4G28910|AT1G13260|AT1G62990…
97237	0.00083924	cellular response to toxic substance	AT4G28730|AT5G40150|AT3G32980|AT2G25080|AT3G28200|AT1G56650|AT5G64120|AT4G09010|AT3G02730|AT5G05340|AT5G58390|AT1G21540|AT4G37520|AT2G02390|AT4G36430|AT1G14540|AT3G49110|AT3G52960|AT5G06290|AT5G42180|AT2G43350|AT3G17790|AT1G71695|AT5G06720|AT4G31870|AT1G45145|AT5G51890|AT5G47910|AT5G39580|AT3G26060|AT1G20620|AT1G08830|AT4G02520|AT1G67600|AT3G49120|AT4G08780|AT2G22420|AT1G73680|AT1G19570|AT5G06730…
8643	0.00084561	carbohydrate transport	AT1G08890|AT1G11260|AT3G28007|AT1G30220|AT4G36670|AT3G18830|AT3G16690|AT1G21460|AT3G43790|AT1G71880|AT1G80760|AT1G61800|AT1G79360|AT4G35300|AT1G08920|AT5G43350|AT5G19980|AT4G02050|AT5G27360|AT4G23010|AT3G19930|AT1G21070|AT5G11230|AT5G61520|AT1G79410|AT1G16370|AT4G30260|AT5G59250|AT5G46110|AT4G31600|AT5G17630|AT3G20660|AT2G02810|AT5G13740|AT1G75220|AT1G78130|AT2G29650|AT2G38940|AT1G14360|AT3G01550…
44036	0.00097246	cell wall macromolecule metabolic process	AT3G02570|AT4G01750|AT4G03210|AT3G06550|AT5G23130|AT1G11545|AT1G33430|AT5G62220|AT4G26690|AT1G19300|AT5G67210|AT5G48070|AT5G62380|AT1G67070|AT2G20680|AT5G57560|AT2G43580|AT4G30290|AT5G65730|AT1G27120|AT4G37800|AT2G43620|AT1G21880|AT4G30270|AT5G22940|AT5G55480|AT1G32170|AT2G06850|AT4G25810|AT3G62720|AT1G68560|AT5G64570|AT5G62150|AT2G17120|AT2G43590|AT2G15390|AT4G30280|AT3G61130|AT2G01850|AT5G13870…
9308	0.00097285	amine metabolic process	AT3G55840|AT5G17990|AT4G31500|AT1G56430|AT5G54810|AT4G29740|AT1G25220|AT5G53120|AT3G63440|AT4G14940|AT2G28305|AT4G27070|AT5G04950|AT4G34710|AT1G62810|AT3G54640|AT4G08870|AT1G69370|AT5G05590|AT4G39950|AT5G11950|AT2G22330|AT4G34180|AT5G60890|AT1G75450|AT3G63110|AT2G04400|AT5G05730|AT2G41510|AT2G40000|AT5G06300|AT5G28237
44282	0.00097951	small molecule catabolic process	AT3G55840|AT5G51820|AT5G45340|AT2G43900|AT4G26910|AT1G30040|AT4G10500|AT2G37040|AT1G11860|AT3G53260|AT1G11840|AT3G23810|AT2G20340|AT1G17290|AT5G04230|AT1G72330|AT1G76150|AT4G34710|AT4G18460|AT4G16760|AT4G14440|AT2G02390|AT2G26080|AT1G14520|AT1G64660|AT1G05470|AT5G27520|AT1G32470|AT1G10060|AT2G19800|AT2G35370|AT5G65640|AT5G46180|AT3G21780|AT4G26260|AT4G39950|AT2G22330|AT5G38710|AT4G34180|AT3G10340…

## Sheet: MFs
Supplementary Table 3. Enriched Biological processes (BPs), molecular functions (MFs) and cellular components (CCs) in the set of differentially expressed genes (DEGs) of Arabidopsis thaliana plants infested with Brevipalpus yothersi mites. Overrepresented BPs, MFs and CCs were identified based on a hypergeometric test with False Discovery Rate (FDR)-adjusted p-values ≤ 0.001. GO: Gene ontology, …
GO-ID	FDR	Description	Genes in test set
3824	2.5213e-68	catalytic activity	AT1G59960|AT1G11545|AT2G34070|AT2G37580|AT3G22740|AT2G37585|AT4G00360|AT3G46700|AT3G45850|AT5G05460|AT2G34080|AT2G26440|AT4G34138|AT1G60950|AT1G20010|AT2G28620|AT3G11600|AT4G10160|AT2G25110|AT4G37640|AT4G26520|AT4G23490|AT1G59970|AT5G57910|AT2G39770|AT3G16070|AT1G03905|AT5G61160|AT4G24340|AT4G39830|AT4G13660|AT1G20020|AT1G70760|AT3G44990|AT3G09780|AT4G28706|AT5G45930|AT2G05990|AT5G21940|AT4G11480…
16740	5.1341e-24	transferase activity	AT1G69526|AT1G69523|AT1G11545|AT2G34070|AT2G37580|AT1G34420|AT3G22740|AT2G37585|AT1G11300|AT3G46700|AT4G34138|AT2G29710|AT1G21100|AT4G10160|AT2G25110|AT3G11840|AT4G23490|AT1G33560|AT5G16350|AT5G43990|AT5G57910|AT2G39770|AT2G35170|AT5G61160|AT3G44990|AT3G09780|AT4G28706|AT5G38130|AT1G21110|AT2G05990|AT4G10390|AT5G21940|AT4G11480|AT2G01150|AT3G27190|AT4G02520|AT1G10670|AT5G43760|AT2G41820|AT2G19930…
43167	4.0502e-23	ion binding	AT5G42650|AT3G21890|AT2G37580|AT2G36490|AT1G34420|AT3G22740|AT4G00360|AT1G19270|AT3G45610|AT3G45850|AT3G43430|AT1G60950|AT1G20010|AT4G10160|AT4G37640|AT1G59970|AT1G33560|AT1G09210|AT3G07350|AT3G19580|AT2G17720|AT2G39770|AT1G72700|AT1G03905|AT2G16870|AT1G72940|AT5G63580|AT4G39830|AT5G55970|AT3G09780|AT5G45930|AT1G53160|AT2G05990|AT3G10520|AT5G20850|AT4G10390|AT4G11480|AT4G37410|AT2G01150|AT3G27190…
16491	4.0477e-20	oxidoreductase activity	AT4G04840|AT5G16240|AT5G18660|AT1G59960|AT5G42650|AT3G54690|AT1G14810|AT4G00360|AT5G05580|AT4G33040|AT2G30830|AT5G05340|AT1G60950|AT5G52570|AT4G37520|AT4G36430|AT3G53130|AT1G32350|AT2G30840|AT2G17720|AT5G63580|AT4G39950|AT4G39830|AT4G13660|AT1G20020|AT1G70760|AT3G19450|AT2G26550|AT5G52100|AT3G29250|AT2G05990|AT5G39580|AT4G37410|AT4G02520|AT1G09480|AT5G15490|AT1G07180|AT1G30040|AT5G66760|AT3G22400…
22857	7.8686e-15	transmembrane transporter activity	AT1G09580|AT4G01450|AT1G14010|AT3G51860|AT1G21900|AT5G40230|AT4G29900|AT1G23090|AT2G37460|AT3G16180|AT1G31830|AT4G24570|AT1G72130|AT4G36670|AT1G22550|AT1G21460|AT3G43790|AT1G61800|AT1G09575|AT5G52450|AT3G13100|AT1G08920|AT5G43745|AT5G04930|AT1G77380|AT4G37640|AT4G35100|AT3G17700|AT1G11670|AT5G40240|AT5G19980|AT5G48400|AT1G72700|AT2G36380|AT5G27360|AT4G27970|AT4G23010|AT5G11230|AT5G53550|AT4G28390…
16301	2.7687e-12	kinase activity	AT5G46330|AT1G61360|AT3G23150|AT1G14370|AT5G16000|AT1G16670|AT1G34300|AT1G34420|AT5G46570|AT1G11300|AT4G24450|AT4G39940|AT1G54820|AT1G51790|AT1G75640|AT5G45800|AT3G51740|AT3G50530|AT1G79680|AT2G30040|AT3G49670|AT1G33560|AT3G01490|AT3G25560|AT2G16750|AT1G48260|AT3G59350|AT1G55810|AT5G59650|AT3G20200|AT2G01830|AT2G01950|AT3G15095|AT1G51660|AT2G17290|AT3G09780|AT4G28706|AT4G30340|AT1G14390|AT3G53810…
22804	3.4832e-12	active transmembrane transporter activity	AT3G51860|AT3G52310|AT1G08890|AT1G11260|AT4G29900|AT1G23090|AT3G25610|AT3G23550|AT1G30220|AT1G31830|AT4G24570|AT4G22790|AT4G36670|AT3G43790|AT2G28900|AT3G47750|AT2G01420|AT1G22150|AT3G13620|AT1G61800|AT3G08040|AT1G09575|AT5G52450|AT3G13100|AT2G41560|AT1G08920|AT5G52050|AT5G04930|AT1G77380|AT4G37640|AT1G13210|AT5G43350|AT1G11670|AT5G19980|AT5G27520|AT1G61890|AT1G72700|AT3G57330|AT2G36380|AT5G27360…
15291	4.87e-12	secondary active transmembrane transporter activity	AT3G51860|AT1G08890|AT1G11260|AT1G23090|AT3G23550|AT1G30220|AT1G31830|AT4G24570|AT4G22790|AT4G36670|AT3G43790|AT2G01420|AT1G22150|AT3G13620|AT1G61800|AT3G08040|AT1G09575|AT5G52450|AT1G08920|AT5G52050|AT1G77380|AT5G43350|AT1G11670|AT5G19980|AT5G27520|AT1G61890|AT5G27360|AT2G34360|AT4G23010|AT1G21070|AT4G21910|AT4G28390|AT4G39030|AT5G13490|AT1G78000|AT5G59250|AT5G46110|AT2G32830|AT5G62680|AT5G44050…
5215	4.87e-12	transporter activity	AT1G09580|AT4G01450|AT1G14010|AT3G51860|AT1G21900|AT5G40230|AT4G29900|AT2G37900|AT1G23090|AT2G37460|AT3G16180|AT3G57280|AT1G31830|AT4G24570|AT1G72130|AT4G36670|AT4G18205|AT5G13400|AT1G22550|AT1G21460|AT3G43790|AT1G76970|AT1G61800|AT1G09575|AT5G52450|AT3G13100|AT1G08920|AT5G43745|AT5G04930|AT1G77380|AT4G37640|AT4G35100|AT3G17700|AT1G11670|AT3G51870|AT1G33440|AT5G40240|AT5G19980|AT5G48400|AT1G72700…
31409	9.0744e-12	pigment binding	AT2G34420|AT3G08940|AT2G34430|AT3G27690|AT2G05070|AT1G61520|AT3G54890|AT1G15820|AT1G29920|AT1G29930|AT4G10340|AT1G19150|AT3G61470|AT2G40100|AT2G05100|AT1G44575|AT5G01530|AT3G47470|AT1G29910|AT5G54270
43168	7.1429e-11	anion binding	AT1G56330|AT4G29900|AT5G16000|AT1G34300|AT1G34420|AT3G54690|AT4G24450|AT3G44400|AT4G39940|AT3G45850|AT5G53660|AT3G06380|AT5G45800|AT1G20010|AT1G79680|AT4G37640|AT1G55490|AT1G33560|AT3G07350|AT5G43870|AT2G17720|AT2G39770|AT1G72700|AT1G03905|AT2G16870|AT2G36380|AT1G72940|AT2G16750|AT3G20200|AT1G02930|AT3G09780|AT5G45930|AT5G44720|AT5G20850|AT4G10390|AT4G11480|AT3G27190|AT4G02520|AT1G10670|AT3G54670…
16798	8.2293e-11	hydrolase activity, acting on glycosyl bonds	AT2G28470|AT1G60270|AT5G24540|AT3G06770|AT1G11820|AT1G11545|AT2G36490|AT5G48070|AT1G35910|AT1G52400|AT3G18630|AT2G43580|AT4G30290|AT3G16850|AT1G23760|AT3G62110|AT5G05460|AT3G62750|AT3G11040|AT4G37800|AT2G43620|AT4G16260|AT4G15210|AT4G33440|AT1G35580|AT1G12240|AT5G46220|AT1G65610|AT5G44680|AT2G32860|AT3G55430|AT5G25980|AT1G64760|AT1G68560|AT5G24090|AT2G43590|AT4G34260|AT3G44990|AT3G13750|AT3G52840…
4674	8.2293e-11	protein serine/threonine kinase activity	AT5G46330|AT3G23150|AT1G14370|AT5G16000|AT1G16670|AT5G46570|AT1G11300|AT1G75640|AT5G45800|AT3G51740|AT3G50530|AT1G79680|AT2G30040|AT3G49670|AT3G25560|AT1G48260|AT5G59650|AT3G20200|AT2G01950|AT1G51660|AT2G17290|AT3G09780|AT1G14390|AT3G53810|AT1G04310|AT4G10390|AT4G11480|AT4G23140|AT3G04530|AT2G41820|AT1G67000|AT4G22730|AT4G26890|AT1G66150|AT3G50070|AT5G60300|AT3G17840|AT5G02290|AT1G51890|AT5G53320…
5488	1.817e-10	binding	AT1G10690|AT5G62020|AT3G21890|AT2G37580|AT5G57900|AT3G22740|AT4G00360|AT2G37100|AT3G45850|AT1G60950|AT1G20010|AT2G40750|AT3G11600|AT4G10160|AT5G13080|AT4G37640|AT1G06180|AT1G59970|AT1G09210|AT3G19580|AT2G39770|AT1G03905|AT1G72940|AT1G15910|AT1G67590|AT4G39830|AT1G20020|AT1G70760|AT3G09780|AT3G29370|AT5G45930|AT2G05990|AT5G21940|AT4G11480|AT2G01150|AT3G27190|AT4G10150|AT4G26530|AT4G02520|AT1G10670…
4672	1.817e-10	protein kinase activity	AT5G46330|AT3G23150|AT1G14370|AT5G16000|AT1G16670|AT1G34420|AT5G46570|AT1G11300|AT1G75640|AT5G45800|AT3G51740|AT3G50530|AT1G79680|AT2G30040|AT3G49670|AT3G01490|AT3G25560|AT1G48260|AT3G59350|AT5G59650|AT3G20200|AT2G01830|AT2G01950|AT1G51660|AT2G17290|AT3G09780|AT1G14390|AT3G53810|AT1G04310|AT4G10390|AT4G11480|AT4G23140|AT3G04530|AT2G41820|AT1G67000|AT4G22730|AT4G26890|AT1G66150|AT3G50070|AT5G60300…
43169	2.5539e-10	cation binding	AT4G03510|AT1G07160|AT4G04840|AT5G16240|AT2G43900|AT4G29900|AT5G42650|AT3G06130|AT5G65410|AT3G21890|AT2G37580|AT1G65040|AT2G36490|AT3G22740|AT4G00360|AT4G24450|AT1G19150|AT1G19270|AT3G45610|AT3G43430|AT2G30830|AT4G15975|AT5G05340|AT1G60950|AT5G52570|AT5G50390|AT1G79680|AT4G10160|AT4G11370|AT4G37520|AT5G22920|AT4G37640|AT4G36430|AT1G59970|AT1G09210|AT1G32350|AT5G19740|AT1G56340|AT3G29000|AT3G06140…
46872	3.5924e-10	metal ion binding	AT4G03510|AT1G07160|AT4G04840|AT5G16240|AT2G43900|AT4G29900|AT5G42650|AT3G06130|AT5G65410|AT3G21890|AT2G37580|AT1G65040|AT2G36490|AT3G22740|AT4G00360|AT4G24450|AT1G19150|AT1G19270|AT3G45610|AT3G43430|AT2G30830|AT4G15975|AT5G05340|AT1G60950|AT5G52570|AT5G50390|AT1G79680|AT4G10160|AT4G11370|AT4G37520|AT5G22920|AT4G37640|AT4G36430|AT1G59970|AT1G09210|AT1G32350|AT5G19740|AT1G56340|AT3G29000|AT3G06140…
15075	5.0547e-10	ion transmembrane transporter activity	AT3G51860|AT4G29900|AT1G23090|AT2G37460|AT3G16180|AT1G31830|AT4G24570|AT1G72130|AT4G36670|AT1G22550|AT3G43790|AT1G61800|AT1G09575|AT1G08920|AT5G43745|AT5G04930|AT1G77380|AT4G37640|AT3G17700|AT5G48400|AT1G72700|AT5G27360|AT4G27970|AT4G23010|AT5G11230|AT4G28390|AT1G60960|AT4G16370|AT1G78000|AT1G52190|AT5G46110|AT2G36590|AT5G47560|AT4G05590|AT4G27860|AT1G17500|AT5G45380|AT5G02170|AT2G02810|AT5G13740…
4553	6.3842e-10	hydrolase activity, hydrolyzing O-glycosyl compounds	AT2G28470|AT1G60270|AT5G24540|AT3G06770|AT1G11820|AT1G11545|AT5G48070|AT1G35910|AT1G52400|AT2G43580|AT3G16850|AT1G23760|AT3G62110|AT5G05460|AT3G62750|AT3G11040|AT4G37800|AT2G43620|AT4G16260|AT4G15210|AT4G33440|AT1G35580|AT1G12240|AT5G46220|AT1G65610|AT2G32860|AT3G55430|AT5G25980|AT1G64760|AT1G68560|AT5G24090|AT2G43590|AT4G34260|AT3G44990|AT3G13750|AT3G52840|AT3G09260|AT1G58370|AT4G03210|AT1G32860…
36094	8.1276e-10	small molecule binding	AT1G56330|AT4G29900|AT5G16000|AT1G34300|AT1G34420|AT3G54690|AT4G24450|AT3G44400|AT4G39940|AT3G45850|AT5G53660|AT5G45800|AT1G20010|AT1G79680|AT4G37640|AT1G55490|AT1G33560|AT3G07350|AT2G17720|AT2G39770|AT1G72700|AT1G03905|AT2G16870|AT2G36380|AT1G72940|AT2G16750|AT3G20200|AT3G09780|AT5G45930|AT5G44720|AT5G20850|AT4G10390|AT4G11480|AT3G27190|AT1G10670|AT5G15490|AT3G54670|AT5G40010|AT2G41820|AT1G67000…
16758	9.4291e-10	transferase activity, transferring hexosyl groups	AT2G30150|AT5G24300|AT4G14090|AT1G11545|AT1G19300|AT5G48070|AT2G37585|AT4G27560|AT4G30290|AT1G23480|AT5G57500|AT4G34138|AT4G37800|AT2G25110|AT5G17040|AT1G24070|AT4G02130|AT5G66690|AT2G15390|AT4G30060|AT1G24100|AT3G44990|AT4G15280|AT5G18480|AT3G28340|AT3G02230|AT2G11810|AT4G03210|AT5G22740|AT1G06490|AT5G64860|AT1G33430|AT3G21310|AT4G13410|AT1G02720|AT1G32900|AT2G29730|AT3G11340|AT1G06000|AT1G70090…
8509	1.0956e-09	anion transmembrane transporter activity	AT1G12110|AT3G01280|AT1G23090|AT2G37460|AT3G16180|AT1G31830|AT5G44070|AT4G24570|AT1G72130|AT1G73020|AT5G61810|AT1G22550|AT5G04770|AT2G28900|AT1G22150|AT4G35180|AT1G80760|AT3G13620|AT1G61800|AT3G08040|AT1G79360|AT5G52050|AT5G41800|AT1G77380|AT3G06100|AT2G34960|AT5G43350|AT5G27520|AT3G56200|AT5G14570|AT5G67500|AT2G38120|AT2G39130|AT4G27970|AT4G23010|AT4G18910|AT5G11230|AT1G79410|AT1G16370|AT4G28390…
46906	2.1599e-09	tetrapyrrole binding	AT3G48290|AT2G05070|AT1G61520|AT3G28200|AT5G42650|AT3G26300|AT4G00360|AT3G20960|AT5G57220|AT1G19150|AT5G59920|AT5G05340|AT5G58390|AT2G05100|AT3G47470|AT3G25180|AT4G37520|AT4G36430|AT3G48280|AT1G14540|AT3G50660|AT4G39950|AT1G71695|AT5G04660|AT2G26710|AT3G14680|AT5G06720|AT2G40000|AT5G51890|AT1G44575|AT3G10520|AT5G39580|AT4G15440|AT4G37410|AT1G29910|AT1G22840|AT2G30490|AT3G49120|AT3G26320|AT3G26200…
15318	2.2614e-09	inorganic molecular entity transmembrane transporter activity	AT1G12110|AT3G51860|AT4G29900|AT4G18290|AT1G23090|AT2G37460|AT3G16180|AT4G23400|AT1G30220|AT1G31830|AT4G24570|AT1G10970|AT1G72130|AT1G22550|AT5G04770|AT3G43790|AT2G28900|AT2G01420|AT1G22150|AT4G35180|AT3G13620|AT1G61800|AT3G08040|AT1G09575|AT2G41560|AT5G52050|AT1G77380|AT4G37640|AT4G35100|AT3G17700|AT5G43350|AT5G14570|AT5G48400|AT2G39010|AT3G57330|AT2G39130|AT4G10310|AT3G45680|AT1G60960|AT4G16370…
32559	2.9257e-09	adenyl ribonucleotide binding	AT4G29900|AT5G16000|AT1G34300|AT1G34420|AT3G54690|AT4G24450|AT3G44400|AT4G39940|AT3G45850|AT5G53660|AT5G45800|AT1G79680|AT4G37640|AT1G55490|AT1G33560|AT3G07350|AT1G72700|AT1G03905|AT2G16870|AT2G36380|AT1G72940|AT2G16750|AT3G20200|AT3G09780|AT5G45930|AT5G20850|AT4G10390|AT4G11480|AT3G27190|AT1G10670|AT3G54670|AT5G40010|AT2G41820|AT1G67000|AT1G72950|AT5G66760|AT1G66150|AT5G02290|AT5G06530|AT3G43210…
30554	3.2573e-09	adenyl nucleotide binding	AT4G29900|AT5G16000|AT1G34300|AT1G34420|AT3G54690|AT4G24450|AT3G44400|AT4G39940|AT3G45850|AT5G53660|AT5G45800|AT1G79680|AT4G37640|AT1G55490|AT1G33560|AT3G07350|AT1G72700|AT1G03905|AT2G16870|AT2G36380|AT1G72940|AT2G16750|AT3G20200|AT3G09780|AT5G45930|AT5G20850|AT4G10390|AT4G11480|AT3G27190|AT1G10670|AT3G54670|AT5G40010|AT2G41820|AT1G67000|AT1G72950|AT5G66760|AT1G66150|AT5G02290|AT5G06530|AT3G43210…
46527	3.5908e-09	glucosyltransferase activity	AT4G24010|AT5G24300|AT2G32530|AT4G14090|AT1G11545|AT5G48070|AT3G53160|AT4G27560|AT4G30290|AT5G55120|AT1G23480|AT5G65730|AT4G34138|AT4G37800|AT2G29750|AT3G43190|AT2G32540|AT1G24070|AT5G66690|AT1G22360|AT1G02730|AT1G24100|AT5G09870|AT3G44990|AT1G05560|AT4G15280|AT4G39350|AT3G50740|AT4G31590|AT3G02230|AT4G03210|AT1G06490|AT1G07260|AT3G21750|AT5G57560|AT4G13410|AT1G32900|AT2G29730|AT3G11340|AT1G06000…
140110	8.9e-09	transcription regulator activity	AT5G40350|AT5G62020|AT5G65410|AT3G21890|AT4G00480|AT1G66370|AT5G25190|AT2G39880|AT5G62380|AT3G45610|AT3G06380|AT2G47260|AT2G40750|AT2G23290|AT1G53170|AT1G46768|AT5G38140|AT5G13080|AT1G06180|AT3G56400|AT5G42780|AT3G19580|AT5G65640|AT1G66380|AT1G10585|AT1G53160|AT1G73805|AT1G57560|AT5G15130|AT2G45190|AT5G65310|AT3G22760|AT1G72830|AT1G66390|AT4G36570|AT3G46600|AT1G69780|AT3G06160|AT2G46270|AT2G26580…
16773	1.0326e-08	phosphotransferase activity, alcohol group as acceptor	AT5G46330|AT3G23150|AT1G14370|AT5G16000|AT1G16670|AT1G34420|AT5G46570|AT1G11300|AT4G39940|AT1G75640|AT5G45800|AT3G51740|AT3G50530|AT1G79680|AT2G30040|AT3G49670|AT3G01490|AT3G25560|AT1G48260|AT3G59350|AT5G59650|AT3G20200|AT2G01830|AT2G01950|AT1G51660|AT2G17290|AT3G09780|AT4G30340|AT1G14390|AT3G53810|AT3G45040|AT1G04310|AT4G10390|AT4G11480|AT4G23140|AT3G04530|AT2G41820|AT1G67000|AT4G22730|AT4G26890…
97367	1.3835e-08	carbohydrate derivative binding	AT1G56330|AT4G29900|AT5G16000|AT1G34300|AT1G34420|AT3G54690|AT4G24450|AT3G44400|AT4G39940|AT3G45850|AT5G53660|AT5G45800|AT1G20010|AT1G79680|AT4G37640|AT1G55490|AT1G33560|AT3G07350|AT2G39770|AT1G72700|AT1G03905|AT2G16870|AT2G36380|AT1G72940|AT2G16750|AT5G24090|AT3G20200|AT1G02930|AT3G09780|AT5G45930|AT5G20850|AT4G10390|AT4G11480|AT3G27190|AT4G02520|AT1G10670|AT3G54670|AT5G40010|AT2G41820|AT1G67000…
16829	1.4964e-08	lyase activity	AT5G50950|AT5G26600|AT1G60550|AT5G42650|AT1G61120|AT2G36490|AT5G14740|AT2G20340|AT3G16850|AT3G62110|AT5G38420|AT4G18440|AT1G79680|AT2G43100|AT4G33440|AT1G11790|AT4G26520|AT5G63180|AT1G14420|AT5G22630|AT1G67750|AT5G26030|AT4G37770|AT5G10300|AT1G50575|AT2G41290|AT2G20610|AT5G38410|AT5G57190|AT1G08630|AT3G52720|AT2G22230|AT2G28210|AT4G26530|AT1G10670|AT3G51440|AT1G70410|AT4G23820|AT2G37040|AT5G54810…
3700	1.6872e-08	DNA binding transcription factor activity	AT5G40350|AT5G62020|AT5G65410|AT3G21890|AT4G00480|AT1G66370|AT5G25190|AT2G39880|AT5G62380|AT3G45610|AT3G06380|AT2G47260|AT2G40750|AT2G23290|AT1G53170|AT1G46768|AT5G38140|AT5G13080|AT1G06180|AT3G56400|AT5G42780|AT3G19580|AT5G65640|AT1G66380|AT1G10585|AT1G53160|AT1G73805|AT1G57560|AT5G15130|AT2G45190|AT5G65310|AT3G22760|AT1G72830|AT1G66390|AT4G36570|AT3G46600|AT1G69780|AT3G06160|AT2G46270|AT2G26580…
140096	1.7005e-08	catalytic activity, acting on a protein	AT4G03510|AT1G07160|AT5G16480|AT5G16000|AT1G65040|AT1G34420|AT1G11300|AT1G19270|AT2G34080|AT5G45800|AT1G79680|AT4G10160|AT4G11370|AT3G11840|AT1G59970|AT5G19740|AT5G43990|AT3G06140|AT2G17720|AT4G17905|AT1G14700|AT4G39710|AT3G20200|AT3G09780|AT2G03450|AT1G79690|AT4G10390|AT3G12700|AT4G11480|AT2G24010|AT2G01150|AT4G11360|AT4G23140|AT2G41820|AT2G35260|AT1G69420|AT1G67000|AT3G22760|AT1G34640|AT4G26890…
166	2.6174e-08	nucleotide binding	AT1G56330|AT4G29900|AT5G16000|AT1G34300|AT1G34420|AT3G54690|AT4G24450|AT3G44400|AT4G39940|AT3G45850|AT5G53660|AT5G45800|AT1G20010|AT1G79680|AT4G37640|AT1G55490|AT1G33560|AT3G07350|AT2G39770|AT1G72700|AT1G03905|AT2G16870|AT2G36380|AT1G72940|AT2G16750|AT3G20200|AT3G09780|AT5G45930|AT5G20850|AT4G10390|AT4G11480|AT3G27190|AT1G10670|AT5G15490|AT3G54670|AT5G40010|AT2G41820|AT1G67000|AT1G72950|AT5G63010…
1901265	2.6174e-08	nucleoside phosphate binding	AT1G56330|AT4G29900|AT5G16000|AT1G34300|AT1G34420|AT3G54690|AT4G24450|AT3G44400|AT4G39940|AT3G45850|AT5G53660|AT5G45800|AT1G20010|AT1G79680|AT4G37640|AT1G55490|AT1G33560|AT3G07350|AT2G39770|AT1G72700|AT1G03905|AT2G16870|AT2G36380|AT1G72940|AT2G16750|AT3G20200|AT3G09780|AT5G45930|AT5G20850|AT4G10390|AT4G11480|AT3G27190|AT1G10670|AT5G15490|AT3G54670|AT5G40010|AT2G41820|AT1G67000|AT1G72950|AT5G63010…
16787	2.7347e-08	hydrolase activity	AT1G07160|AT5G16480|AT2G43900|AT4G29900|AT1G11545|AT2G36490|AT3G21530|AT5G48070|AT2G39400|AT3G09405|AT4G16820|AT1G19270|AT1G23760|AT3G45850|AT5G05460|AT2G34080|AT5G06670|AT3G18110|AT3G06380|AT2G26440|AT1G54020|AT3G10870|AT1G20010|AT2G28620|AT5G52570|AT5G50390|AT2G26560|AT4G37640|AT1G59970|AT5G19740|AT3G55430|AT1G65295|AT3G16070|AT1G72700|AT1G03905|AT2G36380|AT1G68560|AT2G16750|AT1G14700|AT2G39410…
5515	5.1025e-08	protein binding	AT1G10690|AT3G21890|AT2G36490|AT5G57900|AT4G00360|AT1G19270|AT3G45850|AT1G21100|AT1G20010|AT2G40750|AT1G53170|AT3G11600|AT5G38140|AT4G37640|AT1G09210|AT5G43990|AT2G39770|AT1G15910|AT4G26760|AT4G14750|AT4G33050|AT5G54640|AT3G09780|AT3G29370|AT1G21110|AT1G78000|AT5G20850|AT5G21940|AT2G01150|AT4G26530|AT1G73805|AT2G45190|AT5G65310|AT4G27860|AT5G05440|AT4G34390|AT5G54650|AT3G43210|AT3G07370|AT2G46270…
30246	5.2979e-08	carbohydrate binding	AT1G61440|AT4G21380|AT2G28470|AT1G56250|AT1G08450|AT3G08870|AT1G61360|AT1G09340|AT3G59620|AT3G57240|AT1G18650|AT5G45080|AT1G16110|AT1G34300|AT5G61130|AT1G11300|AT5G10530|AT3G16530|AT1G52000|AT2G26400|AT2G39050|AT3G16450|AT1G27120|AT1G52040|AT1G05010|AT1G05850|AT5G39790|AT1G79680|AT2G37710|AT1G55370|AT4G21390|AT1G09210|AT1G56340|AT1G10380|AT1G80110|AT5G60270|AT2G39330|AT3G59750|AT2G17720|AT3G58100…
16772	6.5129e-08	transferase activity, transferring phosphorus-containing groups	AT5G46330|AT1G61360|AT3G23150|AT1G14370|AT5G16000|AT1G16670|AT1G34300|AT1G34420|AT5G46570|AT1G11300|AT4G24450|AT4G11130|AT4G39940|AT1G54820|AT1G51790|AT1G75640|AT5G45800|AT3G51740|AT3G50530|AT1G79680|AT2G30040|AT3G49670|AT1G33560|AT3G01490|AT3G25560|AT2G39770|AT2G16750|AT1G48260|AT3G59350|AT1G55810|AT5G59650|AT3G20200|AT2G01830|AT2G01950|AT3G15095|AT1G51660|AT2G17290|AT3G09780|AT4G28706|AT4G30340…
15293	6.7681e-08	symporter activity	AT1G08890|AT1G11260|AT1G23090|AT1G30220|AT1G31830|AT4G36670|AT3G18830|AT3G43790|AT2G01420|AT1G22150|AT1G71880|AT3G13620|AT1G79360|AT4G35300|AT1G08920|AT1G77380|AT5G43350|AT4G02050|AT2G38120|AT5G27360|AT3G19930|AT5G61520|AT1G79410|AT1G16370|AT1G69850|AT1G78560|AT2G03530|AT1G78000|AT5G59250|AT2G32830|AT5G62680|AT3G20660|AT5G47560|AT5G45380|AT5G13740|AT1G75220|AT5G01240|AT1G78130|AT2G21050|AT2G29650…
5516	6.9954e-08	calmodulin binding	AT3G49260|AT5G26920|AT4G01010|AT4G29900|AT3G52870|AT1G61560|AT5G15430|AT5G65970|AT3G59220|AT5G64040|AT5G54590|AT5G28300|AT5G45800|AT3G50530|AT5G03960|AT2G41560|AT3G48360|AT3G45290|AT4G37640|AT3G17700|AT1G13210|AT2G28260|AT3G57530|AT1G67310|AT3G57330|AT5G66210|AT4G14750|AT4G33050|AT2G24610|AT4G09570|AT2G23320|AT1G27770|AT2G17290|AT5G20810|AT4G31550|AT4G37610|AT2G26190|AT3G25030|AT3G04530|AT1G11000…
16168	7.0369e-08	chlorophyll binding	AT2G34420|AT3G08940|AT2G34430|AT3G27690|AT2G05070|AT1G61520|AT1G30380|AT3G54890|AT1G15820|AT1G29920|AT1G29930|AT4G10340|AT1G19150|AT3G61470|ATCG00280|AT2G40100|AT2G05100|AT1G44575|AT5G01530|AT3G47470|AT4G14690|AT1G29910|AT5G54270
5524	7.132e-08	ATP binding	AT4G29900|AT5G16000|AT1G34300|AT1G34420|AT3G54690|AT4G24450|AT4G39940|AT3G45850|AT5G53660|AT5G45800|AT1G79680|AT4G37640|AT1G55490|AT1G33560|AT3G07350|AT1G72700|AT1G03905|AT2G36380|AT2G16750|AT3G20200|AT3G09780|AT5G45930|AT5G20850|AT4G10390|AT4G11480|AT3G27190|AT1G10670|AT3G54670|AT5G40010|AT2G41820|AT1G67000|AT5G66760|AT1G66150|AT5G02290|AT5G06530|AT3G43210|AT5G53320|AT2G47240|AT5G38120|AT3G63380…
32553	9.3265e-08	ribonucleotide binding	AT1G56330|AT4G29900|AT5G16000|AT1G34300|AT1G34420|AT3G54690|AT4G24450|AT3G44400|AT4G39940|AT3G45850|AT5G53660|AT5G45800|AT1G20010|AT1G79680|AT4G37640|AT1G55490|AT1G33560|AT3G07350|AT2G39770|AT1G72700|AT1G03905|AT2G16870|AT2G36380|AT1G72940|AT2G16750|AT3G20200|AT3G09780|AT5G45930|AT5G20850|AT4G10390|AT4G11480|AT3G27190|AT1G10670|AT3G54670|AT5G40010|AT2G41820|AT1G67000|AT1G72950|AT5G66760|AT1G66150…
48037	1.1215e-07	cofactor binding	AT2G13810|AT4G19380|AT5G21430|AT1G09340|AT4G29740|AT5G44390|AT2G20340|AT3G14150|AT2G45400|AT3G63440|AT5G56490|AT2G06050|AT5G07800|AT3G25560|AT1G17890|AT5G46180|AT4G28420|AT1G30730|AT2G44040|AT4G20820|AT1G70760|AT2G20610|AT5G40760|AT3G09780|AT5G44720|AT4G12290|AT1G71170|AT1G17745|AT5G15490|AT3G09940|AT1G65860|AT3G25110|AT1G24280|AT5G14200|AT4G24230|AT3G63140|AT1G19250|AT5G05320|AT4G12720|AT4G20830…
32555	1.5533e-07	purine ribonucleotide binding	AT1G56330|AT4G29900|AT5G16000|AT1G34300|AT1G34420|AT3G54690|AT4G24450|AT3G44400|AT4G39940|AT3G45850|AT5G53660|AT5G45800|AT1G20010|AT1G79680|AT4G37640|AT1G55490|AT1G33560|AT3G07350|AT2G39770|AT1G72700|AT1G03905|AT2G16870|AT2G36380|AT1G72940|AT2G16750|AT3G20200|AT3G09780|AT5G45930|AT5G20850|AT4G10390|AT4G11480|AT3G27190|AT1G10670|AT3G54670|AT5G40010|AT2G41820|AT1G67000|AT1G72950|AT5G66760|AT1G66150…
17076	1.7199e-07	purine nucleotide binding	AT1G56330|AT4G29900|AT5G16000|AT1G34300|AT1G34420|AT3G54690|AT4G24450|AT3G44400|AT4G39940|AT3G45850|AT5G53660|AT5G45800|AT1G20010|AT1G79680|AT4G37640|AT1G55490|AT1G33560|AT3G07350|AT2G39770|AT1G72700|AT1G03905|AT2G16870|AT2G36380|AT1G72940|AT2G16750|AT3G20200|AT3G09780|AT5G45930|AT5G20850|AT4G10390|AT4G11480|AT3G27190|AT1G10670|AT3G54670|AT5G40010|AT2G41820|AT1G67000|AT1G72950|AT5G66760|AT1G66150…
52689	2.7914e-07	carboxylic ester hydrolase activity	AT1G11580|AT3G48090|AT5G24420|AT5G47500|AT5G40990|AT1G29670|AT1G31550|AT2G30550|AT1G33811|AT4G01130|AT2G39400|AT5G45280|AT5G13800|AT2G06925|AT5G58310|AT4G16820|AT3G16370|AT1G75880|AT1G52760|AT1G29660|AT1G19670|AT3G43270|AT2G26440|AT1G54020|AT3G10870|AT5G42930|AT3G14310|AT2G26560|AT1G41830|AT3G48080|AT4G02330|AT1G67830|AT5G24210|AT1G30370|AT1G29120|AT5G15860|AT5G26670|AT4G28780|AT5G14930|AT2G39410…
8514	4.1112e-07	organic anion transmembrane transporter activity	AT2G37460|AT1G31830|AT4G24570|AT5G61810|AT5G04770|AT2G28900|AT4G35180|AT3G13620|AT1G61800|AT3G08040|AT1G79360|AT5G52050|AT5G41800|AT1G77380|AT2G34960|AT5G27520|AT3G56200|AT2G38120|AT2G39130|AT4G23010|AT5G11230|AT1G79410|AT1G16370|AT4G28390|AT1G69850|AT1G78560|AT1G08430|AT1G80510|AT5G13490|AT3G11900|AT5G46110|AT3G54830|AT1G08230|AT4G31600|AT5G62680|AT4G08300|AT5G17630|AT3G20660|AT2G36590|AT5G47560…
50662	9.2385e-07	coenzyme binding	AT4G19380|AT2G31320|AT1G09340|AT1G31230|AT4G29740|AT5G14700|AT5G44390|AT2G45400|AT1G72970|AT3G63440|AT1G54340|AT1G08200|AT2G04450|AT5G56490|AT1G76490|AT5G07800|AT1G62540|AT1G15950|AT4G34900|AT3G25560|AT3G29320|AT1G12160|AT4G20860|AT1G17890|AT1G30730|AT4G38540|AT2G44040|AT4G20820|AT5G11670|AT1G75450|AT5G40760|AT3G09780|AT1G79530|AT1G71170|AT1G17745|AT5G15490|AT3G09940|AT1G65860|AT5G44410|AT2G34810…
16757	9.2385e-07	transferase activity, transferring glycosyl groups	AT2G30150|AT5G24300|AT3G05320|AT3G57200|AT4G14090|AT1G11545|AT2G37580|AT1G19300|AT5G48070|AT2G37585|AT4G27560|AT3G46700|AT4G30290|AT1G23480|AT5G57500|AT4G34138|AT4G37800|AT2G29710|AT2G25110|AT5G17040|AT5G46220|AT4G23490|AT3G55710|AT1G24070|AT4G02130|AT1G55810|AT5G66690|AT2G15390|AT4G30060|AT1G24100|AT5G59530|AT3G46650|AT3G44990|AT3G09020|AT4G15280|AT3G27190|AT5G18480|AT3G28340|AT3G02230|AT2G11810…
8194	2.8361e-06	UDP-glycosyltransferase activity	AT2G30150|AT4G24010|AT5G24300|AT2G32530|AT4G14090|AT4G27480|AT1G19300|AT2G37585|AT2G36970|AT3G53160|AT4G27560|AT3G46700|AT5G55120|AT4G34138|AT2G29710|AT5G01220|AT2G29750|AT5G33290|AT3G43190|AT5G17040|AT2G32540|AT3G55710|AT3G62720|AT4G02130|AT5G66690|AT1G22360|AT1G02730|AT4G30060|AT1G24100|AT3G46650|AT5G09870|AT1G05560|AT3G10320|AT4G15280|AT4G39350|AT3G50740|AT5G20410|AT5G18480|AT4G01750|AT3G28340…
4364	2.8379e-06	glutathione transferase activity	AT1G65820|AT4G02520|AT5G44990|AT2G29460|AT2G30870|AT1G17190|AT2G02930|AT1G02920|AT1G19570|AT3G03190|AT1G74590|AT2G29450|AT2G02390|AT1G78370|AT1G10360|AT2G29490|AT2G29470|AT5G17220|AT2G30860|AT2G47730|AT1G17180|AT1G02930|AT1G27130|AT5G02780|AT1G69930|AT1G78380|AT2G29440
4871	3.4829e-06	signal transducer activity	AT1G67900|AT4G00760|AT2G31880|AT5G46330|AT3G55940|AT2G35960|AT3G23150|AT5G42010|AT1G14370|AT5G16000|AT1G73500|AT5G46570|AT3G57040|AT3G17420|AT3G20600|AT3G16570|AT5G10250|AT5G58670|AT3G26490|AT3G25560|AT5G48400|AT1G51940|AT1G01560|AT3G19850|AT2G01830|AT5G06320|AT2G01950|AT1G51660|AT3G09780|AT1G04310|AT2G41820|AT2G13790|AT1G66150|AT1G75820|AT5G02290|AT4G38470|AT4G34390|AT1G73080|AT3G48100|AT1G50280…
35639	3.6954e-06	purine ribonucleoside triphosphate binding	AT1G56330|AT4G29900|AT5G16000|AT1G34300|AT1G34420|AT3G54690|AT4G24450|AT4G39940|AT3G45850|AT5G53660|AT5G45800|AT1G20010|AT1G79680|AT4G37640|AT1G55490|AT1G33560|AT3G07350|AT2G39770|AT1G72700|AT1G03905|AT2G36380|AT2G16750|AT3G20200|AT3G09780|AT5G45930|AT5G20850|AT4G10390|AT4G11480|AT3G27190|AT1G10670|AT3G54670|AT5G40010|AT2G41820|AT1G67000|AT5G66760|AT1G66150|AT5G02290|AT5G06530|AT4G34390|AT3G43210…
15297	4.9257e-06	antiporter activity	AT3G51860|AT1G05580|AT4G09810|AT1G73700|AT3G23550|AT4G29140|AT1G31830|AT4G24570|AT4G22790|AT3G43790|AT1G79400|AT3G13620|AT1G61800|AT1G15150|AT3G08040|AT5G52450|AT5G52050|AT2G04070|AT1G11670|AT5G19980|AT5G27520|AT1G61890|AT2G34360|AT4G23010|AT1G21070|AT4G21910|AT4G28390|AT4G39030|AT2G04100|AT5G13490|AT5G46110|AT2G04080|AT5G17630|AT5G44050|AT1G64170|AT1G71140|AT2G47600|AT1G01790|AT2G02810|AT5G13740…
15926	5.7485e-06	glucosidase activity	AT1G60270|AT5G24540|AT1G11820|AT5G26000|AT4G21760|AT4G29360|AT4G09510|AT3G57260|AT1G52400|AT2G44450|AT3G62750|AT4G16260|AT1G61820|AT1G35580|AT1G12240|AT4G27830|AT2G32860|AT1G62660|AT5G25980|AT1G64760|AT3G06500|AT3G18070|AT5G24090|AT1G66280|AT3G57270|AT1G02850|AT2G44480|AT1G26560|AT2G27500|AT3G60120|AT3G13790|AT3G09260|AT4G34860|AT5G20950|AT5G58480
16705	5.7485e-06	oxidoreductase activity, acting on paired donors, with incorporation or reduction of molecular oxygen	AT3G48290|AT1G14130|AT5G16240|AT5G42650|AT1G33730|AT3G02610|AT3G26300|AT4G03070|AT4G00360|AT3G20960|AT5G57220|AT3G60290|AT5G05580|AT4G22710|AT3G25180|AT5G07800|AT1G06620|AT3G06300|AT3G48280|AT3G53130|AT3G50660|AT5G24530|AT2G17720|AT5G63580|AT4G39950|AT5G04660|AT2G26710|AT1G17020|AT3G14680|AT2G26550|AT3G46490|AT4G15440|AT4G37410|AT1G35190|AT4G22690|AT2G30490|AT1G65860|AT3G26320|AT3G26200|AT1G30040…
16614	7.2755e-06	oxidoreductase activity, acting on CH-OH group of donors	AT4G19380|AT1G64710|AT5G42250|AT1G31230|AT3G54690|AT4G29740|AT5G44390|AT3G14150|AT2G45400|AT1G72970|AT3G63440|AT5G09660|AT1G54340|AT4G18360|AT5G56490|AT1G76490|AT3G04000|AT2G29350|AT3G25560|AT3G29320|AT4G20860|AT1G17890|AT1G17650|AT1G30730|AT4G20820|AT5G11670|AT1G75450|AT3G19450|AT5G40760|AT4G39230|AT1G71170|AT1G09480|AT1G60690|AT1G17745|AT5G15490|AT5G44410|AT5G24760|AT1G32780|AT2G34810|AT1G24280…
5342	1.4882e-05	organic acid transmembrane transporter activity	AT3G11900|AT5G46110|AT3G54830|AT1G08230|AT4G08300|AT2G37460|AT5G17630|AT2G36590|AT1G31830|AT5G47560|AT4G05590|AT4G24570|AT1G47670|AT5G02170|AT5G04770|AT2G28900|AT2G22500|AT4G35180|AT3G13620|AT1G61800|AT5G01240|AT3G08040|AT4G17970|AT2G21050|AT5G52050|AT5G41800|AT1G77380|AT2G34960|AT5G15240|AT5G40780|AT3G56200|AT2G37450|AT1G01070|AT2G38120|AT2G39130|AT3G01550|AT1G25530|AT5G12860|AT1G69850|AT1G78560…
46943	1.4882e-05	carboxylic acid transmembrane transporter activity	AT3G11900|AT5G46110|AT3G54830|AT1G08230|AT4G08300|AT2G37460|AT5G17630|AT2G36590|AT1G31830|AT5G47560|AT4G05590|AT4G24570|AT1G47670|AT5G02170|AT5G04770|AT2G28900|AT2G22500|AT4G35180|AT3G13620|AT1G61800|AT5G01240|AT3G08040|AT4G17970|AT2G21050|AT5G52050|AT5G41800|AT1G77380|AT2G34960|AT5G15240|AT5G40780|AT3G56200|AT2G37450|AT1G01070|AT2G38120|AT2G39130|AT3G01550|AT1G25530|AT5G12860|AT1G69850|AT1G78560…
5509	1.7013e-05	calcium ion binding	AT1G08450|AT3G50770|AT3G01440|AT2G30790|AT2G38750|AT5G49480|AT2G06925|AT1G30900|AT4G05180|AT5G61810|AT3G10190|AT4G38810|AT1G76650|AT4G11850|AT5G39670|AT3G50530|AT5G37770|AT1G79680|AT4G33000|AT5G42380|AT1G09210|AT1G56340|AT3G24110|AT3G29000|AT2G01918|AT5G66210|AT4G20780|AT3G25600|AT2G38760|AT4G37010|AT1G73630|AT2G17290|AT1G69850|AT2G41410|AT5G47910|AT1G21550|AT4G21280|AT5G46830|AT1G14150|AT4G20110…
20037	2.5466e-05	heme binding	AT3G48290|AT5G40150|AT3G32980|AT4G31500|AT3G28200|AT3G26220|AT5G42650|AT2G30750|AT3G26300|AT5G64120|AT4G00360|AT3G20960|AT5G57220|AT5G59920|AT5G05340|AT5G58390|AT2G27690|ATCG00540|AT3G25180|AT4G37520|AT2G45560|AT4G36430|AT2G46650|AT3G48280|AT1G14540|AT2G24180|AT3G50660|AT3G26210|AT3G49110|AT2G15620|AT3G26330|AT5G25140|AT5G42180|AT4G39950|AT4G39510|AT2G45970|AT1G71695|AT5G04660|AT2G26710|AT3G14680…
15294	6.2092e-05	solute:cation symporter activity	AT1G08890|AT1G11260|AT5G62680|AT1G30220|AT3G20660|AT5G47560|AT5G45380|AT4G36670|AT3G18830|AT5G13740|AT1G75220|AT3G43790|AT2G01420|AT1G71880|AT1G78130|AT1G79360|AT4G35300|AT1G08920|AT2G29650|AT2G38940|AT5G43350|AT2G17500|AT5G16530|AT4G02050|AT1G70940|AT1G23080|AT5G27360|AT3G19930|AT2G18480|AT1G16390|AT1G77210|AT5G61520|AT1G79410|AT2G02860|AT3G47960|AT1G16370|AT1G76520|AT1G78560|AT2G03530|AT3G27170…
19199	8.1549e-05	transmembrane receptor protein kinase activity	AT4G21380|AT2G31880|AT5G46330|AT4G32710|AT5G45840|AT1G14370|AT5G16000|AT2G41820|AT3G59420|AT2G13790|AT5G46570|AT2G33580|AT1G66150|AT4G22130|AT3G17420|AT5G02290|AT2G05940|AT2G23770|AT5G38280|AT4G18640|AT1G11130|AT3G09830|AT4G30520|AT1G07570|AT3G08760|AT2G47060|AT3G25560|AT1G65790|AT1G51940|AT5G10520|AT2G01830|AT2G01950|AT4G28490|AT3G09780|AT2G26330|AT4G18250|AT1G60800|AT1G72180
8422	9.2686e-05	beta-glucosidase activity	AT1G60270|AT5G24540|AT1G11820|AT5G26000|AT4G21760|AT4G29360|AT3G57260|AT1G52400|AT2G44450|AT3G62750|AT4G16260|AT1G61820|AT4G27830|AT2G32860|AT5G25980|AT1G64760|AT3G18070|AT5G24090|AT1G66280|AT3G57270|AT1G02850|AT2G44480|AT1G26560|AT2G27500|AT3G60120|AT3G09260|AT5G20950|AT5G58480
1900750	0.00010704	oligopeptide binding	AT2G47730|AT4G02520|AT1G02930|AT1G02920|AT2G30860|AT2G30870|AT1G78380|AT2G29450|AT5G27380
43295	0.00010704	glutathione binding	AT2G47730|AT4G02520|AT1G02930|AT1G02920|AT2G30860|AT2G30870|AT1G78380|AT2G29450|AT5G27380
8171	0.00013378	O-methyltransferase activity	AT1G33030|AT1G64970|AT1G67980|AT1G21120|AT5G56300|AT3G44860|AT1G21130|AT4G35160|AT3G61990|AT4G25080|AT1G77520|AT3G11480|AT1G76790|AT1G21100|AT1G21110|AT5G54160
4497	0.00023141	monooxygenase activity	AT3G48290|AT4G31500|AT3G26220|AT5G42650|AT1G33730|AT2G30750|AT3G26300|AT4G00360|AT3G20960|AT5G57220|AT4G12300|AT5G04330|AT5G38420|AT4G22710|AT5G52570|AT2G27690|AT3G25180|AT2G45560|AT5G07800|AT1G62540|AT3G48280|AT3G53130|AT2G24180|AT3G50660|AT3G26210|AT3G26330|AT1G12160|AT5G25140|AT4G39950|AT4G39510|AT4G38540|AT2G45970|AT5G04660|AT4G15765|AT2G26710|AT5G38410|AT2G22830|AT3G14680|AT4G15440|AT4G37410…
16746	0.00023629	transferase activity, transferring acyl groups	AT5G67150|AT4G00400|AT4G26910|AT4G01730|AT2G34070|AT5G46290|AT4G34250|AT1G48300|AT1G75880|AT1G52760|AT3G48720|AT5G04530|AT5G16350|AT2G30200|AT5G48880|AT1G18500|AT5G61160|AT5G13930|AT1G32910|AT3G13110|AT1G19440|AT2G05990|AT5G41060|AT1G10670|AT3G25110|AT4G24510|AT3G29670|AT5G43760|AT4G01950|AT5G15770|AT5G49460|AT1G69420|AT3G55360|AT1G29690|AT3G26840|AT3G02910|AT1G29050|AT2G30010|AT2G32030|AT1G04220…
22838	0.0002602	substrate-specific channel activity	AT2G36830|AT4G01010|AT3G51480|AT3G01280|AT4G18290|AT4G23400|AT5G15410|AT3G26520|AT2G25810|AT1G73020|AT1G19570|AT5G60660|AT1G80760|AT4G32650|AT4G35920|AT1G09575|AT2G29110|AT4G10380|AT2G46430|AT2G24240|AT4G35100|AT3G17700|AT3G06100|AT2G28260|AT2G32400|AT5G67500|AT5G48400|AT1G58200|AT2G16850|AT2G39010|AT1G31880|AT5G66650|AT4G22120|AT4G27970|AT2G17780|AT4G18910|AT2G24610|AT1G01340|AT1G27770|AT3G17690…
99600	0.00042652	transmembrane receptor activity	AT4G21380|AT2G31880|AT5G46330|AT3G51480|AT4G32710|AT5G45840|AT4G18290|AT1G14370|AT5G16000|AT2G41820|AT3G59420|AT2G13790|AT5G15410|AT5G46570|AT2G33580|AT1G66150|AT4G22130|AT3G17420|AT5G02290|AT2G05940|AT5G35750|AT4G32650|AT2G29110|AT2G23770|AT3G26090|AT5G38280|AT4G18640|AT1G11130|AT3G09830|AT4G30520|AT1G07570|AT2G32400|AT3G08760|AT2G47060|AT3G25560|AT5G48400|AT1G65790|AT1G51940|AT5G10520|AT2G01830…
15103	0.00053074	inorganic anion transmembrane transporter activity	AT1G12110|AT1G15960|AT2G32830|AT1G23090|AT3G16180|AT5G44070|AT4G24570|AT1G72130|AT1G73020|AT5G61810|AT1G22550|AT2G22500|AT1G22150|AT1G80760|AT2G47160|AT4G10380|AT2G29650|AT1G80050|AT3G06100|AT2G38940|AT5G43350|AT5G14570|AT1G18880|AT5G19600|AT4G18910|AT1G69870|AT5G13550|AT3G48850|AT3G45680|AT1G78000|AT5G10180|AT3G45060|AT1G52190|AT3G27170
16762	0.00059271	xyloglucan:xyloglucosyl transferase activity	AT1G32170|AT4G03210|AT2G06850|AT4G25810|AT1G11545|AT5G48070|AT5G57560|AT4G30290|AT4G30280|AT2G01850|AT5G13870|AT5G65730|AT3G44990|AT4G37800|AT4G14130|AT4G30270
4601	0.0006974	peroxidase activity	AT4G02520|AT1G67600|AT3G49120|AT5G40150|AT3G32980|AT2G25080|AT3G28200|AT5G64120|AT4G08780|AT4G09010|AT2G22420|AT1G73680|AT5G05340|AT5G58390|AT5G06730|AT4G37520|AT2G02390|AT5G51060|AT4G36430|AT5G19880|AT1G14540|AT3G49110|AT3G52960|AT2G34060|AT2G37130|AT2G30860|AT5G06290|AT5G42180|AT4G08770|AT2G43350|AT2G47730|AT3G17790|AT1G71695|AT5G06720|AT4G31870|AT5G51890|AT5G47910|AT5G39580|AT1G78380|AT3G11630…
35251	0.0006974	UDP-glucosyltransferase activity	AT4G24010|AT5G24300|AT3G02230|AT2G32530|AT1G06490|AT1G07260|AT4G14090|AT3G21750|AT3G53160|AT4G27560|AT5G55120|AT1G32900|AT2G29730|AT4G34138|AT3G11340|AT1G06000|AT4G15550|AT2G29750|AT5G59580|AT3G43190|AT2G32540|AT2G36800|AT3G21780|AT3G53150|AT2G15480|AT4G23990|AT5G66690|AT1G22360|AT1G02730|AT1G24100|AT5G09870|AT5G05890|AT1G05560|AT4G15280|AT4G39350|AT3G50740|AT1G73370|AT5G37180|AT1G78580|AT5G54060…
22803	0.0006974	passive transmembrane transporter activity	AT4G01010|AT3G01280|AT4G18290|AT4G23400|AT4G26670|AT1G73020|AT2G28900|AT1G80760|AT1G09575|AT2G29110|AT4G35100|AT3G17700|AT3G06100|AT2G28260|AT5G67500|AT5G48400|AT1G58200|AT2G39010|AT5G66650|AT4G22120|AT4G27970|AT4G18910|AT2G24610|AT1G27770|AT2G36830|AT3G51480|AT5G15410|AT3G26520|AT2G25810|AT1G20350|AT1G19570|AT5G60660|AT4G32650|AT4G35920|AT4G10380|AT2G46430|AT2G24240|AT2G32400|AT2G16850|AT1G31880…
15267	0.0006974	channel activity	AT4G01010|AT3G01280|AT4G18290|AT4G23400|AT4G26670|AT1G73020|AT2G28900|AT1G80760|AT1G09575|AT2G29110|AT4G35100|AT3G17700|AT3G06100|AT2G28260|AT5G67500|AT5G48400|AT1G58200|AT2G39010|AT5G66650|AT4G22120|AT4G27970|AT4G18910|AT2G24610|AT1G27770|AT2G36830|AT3G51480|AT5G15410|AT3G26520|AT2G25810|AT1G20350|AT1G19570|AT5G60660|AT4G32650|AT4G35920|AT4G10380|AT2G46430|AT2G24240|AT2G32400|AT2G16850|AT1G31880…
16788	0.00077411	hydrolase activity, acting on ester bonds	AT1G07160|AT5G16480|AT2G43900|AT5G24420|AT5G24780|AT2G39400|AT5G58310|AT4G16820|AT1G75880|AT1G52760|AT3G18110|AT3G06380|AT2G26440|AT1G54020|AT3G50530|AT3G10870|AT4G17470|AT3G14310|AT5G50390|AT5G58670|AT2G26560|AT5G24770|AT1G14700|AT2G39410|AT4G10030|AT2G41290|AT2G01830|AT1G28660|AT2G30720|AT1G54010|AT2G22190|AT2G03450|AT3G05180|AT5G02760|AT2G47030|AT5G03610|AT5G20850|AT5G55050|AT3G26680|AT3G25110…
43565	0.00080096	sequence-specific DNA binding	AT1G17920|AT3G01080|AT5G40350|AT4G18170|AT5G62020|AT1G32640|AT5G15310|AT2G22800|AT1G66370|AT2G39880|AT5G47140|AT2G36890|AT5G62380|AT1G74430|AT3G45610|AT2G22760|AT1G29860|AT4G17230|AT2G47260|AT4G16141|AT2G40750|AT2G23290|AT1G80840|AT5G03720|AT5G13080|AT4G16780|AT1G06180|AT3G56400|AT1G21910|AT1G68840|AT4G32800|AT3G19580|AT5G67300|AT4G21750|AT1G18860|AT1G66380|AT4G22680|AT1G27730|AT5G11510|AT2G18380…
42578	0.00081597	phosphoric ester hydrolase activity	AT1G07160|AT3G55940|AT1G67820|AT5G16480|AT4G33920|AT3G09960|AT4G00400|AT2G43900|AT5G24780|AT5G63990|AT2G38110|AT3G54050|AT5G64000|AT1G47380|AT1G35910|AT5G41080|AT4G24890|AT4G38530|AT5G06750|AT4G38690|AT4G11850|AT3G10150|AT3G06380|AT1G07630|AT3G50530|AT4G32950|AT5G58670|AT2G01180|AT5G55480|AT1G78090|AT3G51470|AT5G50400|AT1G04040|AT3G29320|AT5G24770|AT5G63980|AT1G14700|AT5G63140|AT2G01830|AT3G17790…
16830	0.0008413	carbon-carbon lyase activity	AT4G26530|AT1G60550|AT2G20340|AT1G25220|AT2G21330|AT1G02205|AT1G72970|AT1G27980|AT5G38420|AT4G34710|AT2G02010|AT1G08200|AT1G48605|AT3G15620|AT3G14930|AT4G26520|AT2G38700|AT5G16450|AT4G25290|AT3G26830|AT3G56060|AT5G10300|AT1G50575|ATCG00490|AT5G11670|AT5G38410|AT2G04400|AT5G54960|AT3G14940|AT5G57190|AT5G05730|AT5G38430|AT2G27860|AT1G08630|AT5G06300|AT1G14190|AT2G47650

## Sheet: CCs
Supplementary Table 3. Enriched Biological processes (BPs), molecular functions (MFs) and cellular components (CCs) in the set of differentially expressed genes (DEGs) of Arabidopsis thaliana plants infested with Brevipalpus yothersi mites. Overrepresented BPs, MFs and CCs were identified based on a hypergeometric test with False Discovery Rate (FDR)-adjusted p-values ≤ 0.001. GO: Gene ontology, …
GO-ID	FDR	Description	Genes in test set
71944	3e-100	cell periphery	AT4G01450|AT5G40230|AT1G11545|AT1G34420|AT3G22740|AT1G11300|AT4G15610|AT1G23760|AT3G45850|AT2G26440|AT5G52450|AT1G20010|AT1G77380|AT4G37640|AT1G59970|AT1G33560|AT5G40240|AT3G55430|AT1G69530|AT1G03905|AT3G01810|AT1G67590|AT4G26760|AT4G23010|AT4G24340|AT2G39530|AT5G06320|AT5G53550|AT5G55730|AT3G44990|AT3G09780|AT1G60960|AT1G78000|AT4G11480|AT4G02520|AT5G15490|AT3G06035|AT5G40010|AT2G41820|AT4G24350…
16020	1.3785e-94	membrane	AT5G40230|AT2G34070|AT2G37580|AT3G22740|AT2G37585|AT4G00360|AT3G45850|AT1G61800|AT1G20010|AT4G10160|AT5G43745|AT2G25110|AT1G77380|AT4G37640|AT4G02530|AT4G23490|AT1G59970|AT5G43750|AT5G40240|AT3G18250|AT1G03905|AT3G01810|AT1G67590|AT4G23010|AT4G24340|AT1G20020|AT5G06320|AT1G70760|AT5G53550|AT5G55730|AT3G44990|AT3G09780|AT1G60960|AT1G23530|AT4G11480|AT4G10150|AT4G02520|AT1G31130|AT5G43760|AT3G22760…
44464	5.1997e-80	cell part	AT1G10690|AT1G59960|AT5G62020|AT3G21890|AT2G37580|AT2G37585|AT3G45850|AT5G05460|AT1G78230|AT4G34138|AT1G60950|AT1G20010|AT2G28620|AT3G11600|AT4G10160|AT5G13080|AT5G43745|AT4G02530|AT4G26520|AT4G22160|AT4G23490|AT1G59970|AT5G43750|AT3G19580|AT3G18250|AT1G72940|AT1G67590|AT3G44510|AT1G20020|AT5G55730|AT1G60960|AT2G05990|AT4G11480|AT3G27190|AT4G10150|AT4G26530|AT4G02520|AT1G10670|AT3G53460|AT1G30280…
5623	7.5991e-80	cell	AT1G10690|AT1G59960|AT5G62020|AT3G21890|AT2G37580|AT2G37585|AT3G45850|AT5G05460|AT1G78230|AT4G34138|AT1G60950|AT1G20010|AT2G28620|AT3G11600|AT4G10160|AT5G13080|AT5G43745|AT4G02530|AT4G26520|AT4G22160|AT4G23490|AT1G59970|AT5G43750|AT3G19580|AT3G18250|AT1G72940|AT1G67590|AT3G44510|AT1G20020|AT5G55730|AT1G60960|AT2G05990|AT4G11480|AT3G27190|AT4G10150|AT4G26530|AT4G02520|AT1G10670|AT3G53460|AT1G30280…
5886	6.6086e-73	plasma membrane	AT4G01450|AT5G40230|AT1G34420|AT3G22740|AT1G11300|AT4G15610|AT3G45850|AT5G52450|AT1G20010|AT1G77380|AT4G37640|AT1G59970|AT1G33560|AT5G40240|AT1G03905|AT3G01810|AT1G67590|AT4G23010|AT4G24340|AT2G39530|AT5G06320|AT5G53550|AT5G55730|AT3G44990|AT3G09780|AT1G60960|AT1G78000|AT4G11480|AT4G02520|AT3G06035|AT5G40010|AT2G41820|AT5G02170|AT5G05440|AT5G06530|AT4G34390|AT5G54650|AT5G53320|AT1G76070|AT4G10380…
31224	5.4634e-60	intrinsic component of membrane	AT4G01450|AT2G34070|AT2G37580|AT5G19875|AT1G34420|AT5G49280|AT2G37585|AT4G00360|AT4G24570|AT4G15610|AT3G43430|AT1G61800|AT5G52450|AT4G10160|AT5G43745|AT1G77380|AT4G37640|AT4G02530|AT4G23490|AT1G59970|AT5G43750|AT5G40240|AT2G17720|AT1G72700|AT3G18250|AT2G35170|AT4G23010|AT2G39530|AT5G06320|AT5G55970|AT1G70760|AT5G53550|AT5G55730|AT3G09780|AT1G60960|AT1G78000|AT1G23530|AT3G12700|AT4G11480|AT4G37410…
44425	2.4724e-58	membrane part	AT4G01450|AT2G34070|AT2G37580|AT5G19875|AT1G34420|AT5G49280|AT2G37585|AT4G00360|AT4G24570|AT4G15610|AT3G43430|AT1G61800|AT5G52450|AT4G10160|AT5G43745|AT1G77380|AT4G37640|AT4G02530|AT4G02770|AT4G23490|AT1G59970|AT5G43750|AT5G40240|AT2G17720|AT1G72700|AT3G18250|AT2G35170|AT4G23010|AT2G39530|AT5G06320|AT5G55970|AT1G70760|AT5G53550|AT5G55730|AT3G09780|AT1G60960|AT1G78000|AT1G23530|AT3G12700|AT4G11480…
16021	8.7202e-49	integral component of membrane	AT4G01450|AT2G34070|AT2G37580|AT5G19875|AT1G34420|AT5G49280|AT2G37585|AT4G00360|AT4G24570|AT4G15610|AT3G43430|AT1G61800|AT5G52450|AT4G10160|AT5G43745|AT1G77380|AT4G37640|AT4G02530|AT4G23490|AT5G43750|AT5G40240|AT2G17720|AT1G72700|AT3G18250|AT2G35170|AT4G23010|AT2G39530|AT5G06320|AT5G55970|AT1G70760|AT5G53550|AT3G09780|AT1G60960|AT1G78000|AT1G23530|AT3G12700|AT4G11480|AT4G37410|AT4G10150|AT1G31130…
5618	1.0602e-39	cell wall	AT3G22060|AT3G06130|AT1G11545|AT5G48070|AT3G09405|AT5G62380|AT3G16850|AT5G62700|AT1G23760|AT3G45970|AT5G05340|AT2G26440|AT3G51740|AT1G20010|AT4G16260|AT3G14310|AT4G36430|AT5G47550|AT3G52960|AT3G55430|AT1G64760|AT1G69530|AT1G68560|AT5G37600|AT1G02930|AT4G14630|AT3G45960|AT5G55730|AT3G44990|AT4G18670|AT3G52840|AT2G47030|AT2G30490|AT5G15490|AT3G02230|AT2G40610|AT5G22460|AT5G19730|AT4G29360|AT3G22640…
30312	1.0602e-39	external encapsulating structure	AT3G22060|AT3G06130|AT1G11545|AT5G48070|AT3G09405|AT5G62380|AT3G16850|AT5G62700|AT1G23760|AT3G45970|AT5G05340|AT2G26440|AT3G51740|AT1G20010|AT4G16260|AT3G14310|AT4G36430|AT5G47550|AT3G52960|AT3G55430|AT1G64760|AT1G69530|AT1G68560|AT5G37600|AT1G02930|AT4G14630|AT3G45960|AT5G55730|AT3G44990|AT4G18670|AT3G52840|AT2G47030|AT2G30490|AT5G15490|AT3G02230|AT2G40610|AT5G22460|AT5G19730|AT4G29360|AT3G22640…
9579	2.139e-29	thylakoid	AT3G01480|AT2G05070|AT5G18660|AT5G42650|AT5G14740|AT1G18730|AT1G19150|AT2G47940|AT3G15520|AT3G47470|AT3G63160|AT3G17700|AT4G02530|AT4G02770|AT1G55370|AT5G43750|AT3G52960|AT5G26030|AT2G36145|AT1G73110|AT4G39710|AT1G20020|AT1G70760|ATCG00730|AT1G79450|AT1G60960|AT3G51510|AT1G44575|AT2G05990|AT3G53460|AT5G46110|AT2G29180|AT4G11910|AT3G63140|AT2G21330|ATCG00280|AT2G45180|AT1G03130|AT5G21930|AT2G43560…
44434	1.1685e-28	chloroplast part	AT5G18660|AT1G09340|AT5G19750|AT5G42650|AT1G14810|AT4G24450|AT5G05580|AT1G19150|AT1G61800|AT1G60950|AT1G20010|AT5G52570|AT5G43745|AT3G63160|AT4G02530|AT1G11790|AT1G55490|AT4G02770|AT3G53130|AT1G55370|AT5G43750|AT5G26030|AT2G36145|AT4G39710|AT1G20020|AT1G70760|AT5G52100|AT1G79450|AT5G45930|AT1G60960|AT1G44575|AT2G05990|AT4G02520|AT4G01310|AT3G53460|AT5G17670|AT1G70410|AT3G63140|AT4G09040|ATCG00280…
31976	4.0232e-28	plastid thylakoid	AT3G01480|AT5G21430|AT2G05070|AT1G61520|AT1G15980|AT2G10940|AT1G67740|AT5G18660|AT2G25080|AT5G42650|AT5G14740|AT3G57560|AT4G27440|AT1G18730|AT2G30790|AT5G13800|AT3G02730|AT1G10970|AT5G64040|AT1G19150|AT2G47940|AT5G02590|AT3G46780|AT5G36120|AT2G05100|AT5G05740|AT3G09490|AT3G15520|AT3G47470|AT1G21500|AT3G63160|AT1G79040|AT3G17700|AT4G02530|AT3G47070|AT4G02770|AT1G55370|AT5G43750|AT5G26030|AT2G36145…
9534	8.6277e-28	chloroplast thylakoid	AT3G01480|AT5G21430|AT2G05070|AT1G61520|AT1G15980|AT2G10940|AT1G67740|AT5G18660|AT2G25080|AT5G42650|AT5G14740|AT3G57560|AT4G27440|AT1G18730|AT2G30790|AT5G13800|AT3G02730|AT1G10970|AT5G64040|AT1G19150|AT2G47940|AT5G02590|AT3G46780|AT5G36120|AT2G05100|AT5G05740|AT3G09490|AT3G15520|AT3G47470|AT1G21500|AT3G63160|AT1G79040|AT3G17700|AT4G02530|AT3G47070|AT4G02770|AT1G55370|AT5G43750|AT5G26030|AT2G36145…
31984	4.0262e-27	organelle subcompartment	AT3G01480|AT1G09580|AT4G03510|AT2G05070|AT1G14010|AT3G23150|AT1G21900|AT5G18660|AT5G42650|AT1G65040|AT5G14740|AT2G37585|AT1G18730|AT1G30620|AT4G15610|AT4G14400|AT1G19150|AT2G47940|AT1G21460|AT1G76970|AT2G46170|AT3G15520|AT3G47470|AT3G63160|AT5G04930|AT4G37640|AT3G17700|AT4G02530|AT4G02770|AT1G55370|AT5G43750|AT5G19740|AT5G19980|AT2G17720|AT5G26030|AT1G24070|AT2G36145|AT3G21520|AT4G23010|AT2G43350…
44435	7.8143e-27	plastid part	AT5G18660|AT1G09340|AT5G19750|AT5G42650|AT1G14810|AT4G24450|AT5G05580|AT1G19150|AT1G61800|AT1G60950|AT1G20010|AT5G52570|AT5G43745|AT3G63160|AT4G02530|AT1G11790|AT1G55490|AT4G02770|AT3G53130|AT1G55370|AT5G43750|AT5G26030|AT2G36145|AT4G39710|AT1G20020|AT1G70760|AT5G52100|AT1G79450|AT5G45930|AT1G60960|AT1G44575|AT2G05990|AT4G02520|AT4G01310|AT3G53460|AT5G17670|AT1G70410|AT3G63140|AT4G09040|ATCG00280…
5576	8.96e-24	extracellular region	AT1G55360|AT1G09340|AT3G07460|AT5G16000|AT1G11545|AT1G64195|AT5G48070|AT4G00360|AT3G09405|AT4G25780|AT1G23760|AT3G45970|AT2G34080|AT4G15975|AT5G05340|AT1G78230|AT2G26440|AT1G54020|AT5G20740|AT1G79680|AT4G37520|AT4G36430|AT1G55490|AT1G59970|AT1G09210|AT1G56340|AT3G55430|AT2G16630|AT1G65295|AT1G69530|AT1G68560|AT1G14700|AT5G24090|AT4G39830|AT4G39710|AT4G14630|AT4G34260|AT1G20020|AT3G45960|AT5G55730…
55035	1.9819e-23	plastid thylakoid membrane	AT3G01480|AT5G21430|AT2G05070|AT1G61520|AT1G15980|AT2G10940|AT1G67740|AT2G25080|AT5G42650|AT5G14740|AT4G27440|AT1G18730|AT2G30790|AT5G13800|AT1G10970|AT5G64040|AT1G19150|AT2G47940|AT3G46780|AT5G36120|AT2G05100|AT5G05740|AT3G15520|AT3G47470|AT3G63160|AT1G79040|AT3G17700|AT4G02530|AT3G47070|AT4G02770|AT1G55370|AT5G43750|AT5G26030|AT2G36145|AT4G28660|AT5G66570|AT1G73110|AT4G39710|AT1G20020|AT1G70760…
9535	4.3948e-23	chloroplast thylakoid membrane	AT3G01480|AT5G21430|AT2G05070|AT1G61520|AT1G15980|AT2G10940|AT1G67740|AT2G25080|AT5G42650|AT5G14740|AT4G27440|AT1G18730|AT2G30790|AT5G13800|AT1G10970|AT5G64040|AT1G19150|AT2G47940|AT3G46780|AT5G36120|AT2G05100|AT5G05740|AT3G15520|AT3G47470|AT3G63160|AT1G79040|AT3G17700|AT4G02530|AT3G47070|AT4G02770|AT1G55370|AT5G43750|AT5G26030|AT2G36145|AT4G28660|AT5G66570|AT1G73110|AT4G39710|AT1G20020|AT1G70760…
48046	1.8752e-22	apoplast	AT2G28470|AT2G10940|AT1G09340|AT1G11545|AT3G54050|AT4G25260|AT5G14740|AT5G48070|AT2G18660|AT4G30290|AT1G23760|AT3G16570|AT5G38420|AT5G09660|AT5G05340|AT4G37800|AT2G43620|AT3G14310|AT5G20740|AT1G55490|AT5G48485|AT1G09210|AT1G56340|AT5G25980|AT2G14610|AT1G64760|AT3G56240|AT1G68560|AT5G06290|AT5G66570|AT4G12970|AT4G14630|AT4G34260|AT2G21660|AT3G10080|AT1G20020|AT3G12780|AT5G55730|AT5G38410|AT3G44990…
44436	3.2814e-22	thylakoid part	AT3G01480|AT5G21430|AT2G05070|AT1G61520|AT1G15980|AT2G10940|AT1G67740|AT2G25080|AT5G42650|AT5G14740|AT4G27440|AT1G18730|AT2G30790|AT5G13800|AT1G10970|AT5G64040|AT1G19150|AT2G47940|AT5G02590|AT3G46780|AT5G36120|AT2G05100|AT5G05740|AT3G09490|AT3G15520|AT3G47470|AT3G63160|AT1G79040|AT3G17700|AT4G02530|AT3G47070|AT4G02770|AT1G55370|AT5G43750|AT5G26030|AT2G36145|AT4G28660|AT5G66570|AT1G73110|AT4G39710…
42651	6.9329e-22	thylakoid membrane	AT3G01480|AT5G21430|AT2G05070|AT1G61520|AT1G15980|AT2G10940|AT1G67740|AT2G25080|AT5G42650|AT5G14740|AT4G27440|AT1G18730|AT2G30790|AT5G13800|AT1G10970|AT5G64040|AT1G19150|AT2G47940|AT3G46780|AT5G36120|AT2G05100|AT5G05740|AT3G15520|AT3G47470|AT3G63160|AT1G79040|AT3G17700|AT4G02530|AT3G47070|AT4G02770|AT1G55370|AT5G43750|AT5G26030|AT2G36145|AT4G28660|AT5G66570|AT1G73110|AT4G39710|AT1G20020|AT1G70760…
34357	8.7214e-22	photosynthetic membrane	AT3G01480|AT5G21430|AT2G05070|AT1G61520|AT1G15980|AT2G10940|AT1G67740|AT2G25080|AT5G42650|AT5G14740|AT4G27440|AT1G18730|AT2G30790|AT5G13800|AT1G10970|AT5G64040|AT1G19150|AT2G47940|AT3G46780|AT5G36120|AT2G05100|AT5G05740|AT3G15520|AT3G47470|AT3G63160|AT1G79040|AT3G17700|AT4G02530|AT3G47070|AT4G02770|AT1G55370|AT5G43750|AT5G26030|AT2G36145|AT4G28660|AT5G66570|AT1G73110|AT4G39710|AT1G20020|AT1G70760…
9521	5.887e-21	photosystem	AT2G34430|AT2G05070|AT1G61520|AT1G30380|AT3G54890|AT2G06520|AT1G67740|AT3G21055|AT3G01440|AT2G30790|AT1G15820|AT5G64040|AT1G19150|AT4G05180|AT2G05100|AT3G47470|AT5G54270|AT1G79040|AT2G20260|AT4G02770|AT5G23120|AT2G01918|AT4G28660|AT5G66570|AT3G61470|AT2G46820|AT3G16140|AT1G52230|AT1G44575|AT3G50820|AT3G27690|AT4G21280|AT3G56650|AT1G14150|AT4G12800|AT1G31330|AT4G28750|AT4G15510|AT4G10340|ATCG00280…
9505	2.2873e-20	plant-type cell wall	AT3G28200|AT5G62380|AT3G16850|AT3G45970|AT3G43270|AT2G26440|AT3G51740|AT1G12240|AT3G52960|AT1G04040|AT5G25460|AT1G69530|AT1G68560|AT4G20140|AT3G45960|AT1G71695|AT5G51890|AT3G13750|AT3G52840|AT2G47030|AT1G21750|AT2G30490|AT3G49120|AT5G22460|AT5G19730|AT3G22640|AT2G38530|AT4G24350|AT2G22420|AT1G30600|AT1G21680|AT5G63810|AT2G46710|AT1G45130|AT5G66920|AT5G09760|AT4G20830|AT1G54000|AT3G13400|AT3G45230…
9507	2.9658e-20	chloroplast	AT1G59960|AT5G42650|AT1G14810|AT1G29070|AT1G61800|AT4G34138|AT1G60950|AT1G20010|AT5G43745|AT2G25110|AT4G02530|AT1G11790|AT4G02770|AT1G55370|AT5G43750|AT1G09210|AT1G56460|AT5G43990|AT1G32470|AT2G39530|AT3G44510|AT1G20020|AT1G70760|AT4G28706|AT5G45930|AT1G60960|AT2G05990|AT3G12700|AT3G27190|AT4G26530|AT4G23020|AT4G02520|AT3G53460|AT1G31130|AT5G17670|AT1G33790|AT1G13700|AT4G09160|AT4G14740|AT1G19250…
9536	1.2834e-19	plastid	AT1G59960|AT5G42650|AT1G14810|AT1G29070|AT1G61800|AT4G34138|AT1G60950|AT1G20010|AT5G43745|AT2G25110|AT4G02530|AT1G11790|AT4G02770|AT1G55370|AT5G43750|AT1G09210|AT1G56460|AT5G43990|AT1G32470|AT2G39530|AT3G44510|AT1G20020|AT1G70760|AT4G28706|AT5G45930|AT1G60960|AT2G05990|AT3G12700|AT3G27190|AT4G26530|AT4G23020|AT4G02520|AT3G53460|AT1G31130|AT5G17670|AT1G33790|AT1G13700|AT4G09160|AT4G14740|AT1G19250…
9570	2.5079e-19	chloroplast stroma	AT3G01480|AT5G24300|AT2G05070|AT1G09340|AT5G42650|AT5G14740|AT1G14810|AT1G19150|AT2G47940|AT1G26230|AT4G18440|AT1G60950|AT1G20010|AT3G47470|AT2G43100|AT4G02530|AT1G11790|AT1G55490|AT4G02770|AT3G52960|AT1G17650|AT1G18500|AT2G36145|AT4G08870|AT1G52510|AT3G56090|AT1G20020|AT1G51660|AT3G13470|AT5G52100|AT5G45930|AT3G52720|AT2G05990|AT4G02520|AT4G01310|AT1G17745|AT3G53460|AT5G51820|AT3G05625|AT5G08280…
31226	3.2011e-18	intrinsic component of plasma membrane	AT5G19230|AT2G35960|AT4G29900|AT4G18290|AT1G23090|AT4G23400|AT1G31830|AT3G20600|AT4G14400|AT1G30900|AT1G74790|AT3G16690|AT1G21460|AT1G22150|AT3G13620|AT2G41560|AT2G27130|AT1G03870|AT4G37640|AT4G35100|AT3G17700|AT5G43350|AT1G64640|AT1G64760|AT2G39010|AT3G57330|AT4G12730|AT5G06320|AT5G55730|AT1G78000|AT1G15080|AT2G04780|AT4G31840|AT2G32830|AT1G32860|AT5G15410|AT4G29360|AT3G57260|AT5G45380|AT2G25810…
9532	1.6448e-17	plastid stroma	AT3G01480|AT5G24300|AT2G05070|AT1G09340|AT5G42650|AT5G14740|AT1G14810|AT1G19150|AT2G47940|AT1G26230|AT4G18440|AT1G60950|AT1G20010|AT3G47470|AT2G43100|AT4G02530|AT1G11790|AT1G55490|AT4G02770|AT3G52960|AT1G17650|AT1G18500|AT2G36145|AT4G08870|AT1G52510|AT3G56090|AT1G20020|AT1G51660|AT3G13470|AT5G52100|AT5G45930|AT3G52720|AT2G05990|AT4G02520|AT4G01310|AT1G17745|AT3G53460|AT5G51820|AT3G05625|AT5G08280…
9522	4.0929e-16	photosystem I	AT2G34430|AT3G27690|AT2G05070|AT1G61520|AT1G30380|AT3G54890|AT4G12800|AT1G31330|AT1G15820|AT4G28750|AT5G64040|AT4G10340|AT1G19150|AT1G03130|AT2G05100|AT3G47470|AT5G54270|AT2G20260|AT1G08380|AT2G34420|AT3G08940|AT4G02770|AT1G55670|AT1G29930|AT3G61470|AT2G46820|AT3G16140|AT1G52230|AT2G40100|AT5G01530|AT4G14690
5737	1.6132e-15	cytoplasm	AT1G59960|AT2G34070|AT5G57900|AT3G22740|AT2G37585|AT2G37100|AT3G45850|AT5G05460|AT1G78230|AT1G61800|AT4G34138|AT1G60950|AT1G20010|AT5G43745|AT2G25110|AT4G37640|AT4G02530|AT4G26520|AT4G23490|AT5G43750|AT1G09210|AT1G56460|AT1G32470|AT2G39770|AT3G18250|AT1G03905|AT1G72940|AT1G15910|AT5G61160|AT4G23010|AT4G13660|AT3G44510|AT1G20020|AT5G06320|AT1G70760|AT5G53550|AT4G28706|AT5G45930|AT1G60960|AT2G05990…
9941	4.6022e-15	chloroplast envelope	AT2G05070|AT5G18660|AT1G09340|AT5G19750|AT5G42650|AT5G14740|AT3G57280|AT4G24450|AT5G05580|AT1G19150|AT2G47940|AT1G26230|AT1G61800|AT5G52570|AT3G47470|AT5G43745|AT3G63160|AT4G02530|AT1G55490|AT4G02770|AT3G53130|AT5G43750|AT3G51870|AT3G52960|AT5G26030|AT1G52510|AT3G56090|AT3G13470|AT4G28390|AT4G39030|AT2G05990|AT4G01310|AT5G51820|AT5G46110|AT5G17670|AT1G70410|AT4G23940|AT5G08280|AT3G63140|AT5G62720…
9526	6.9518e-15	plastid envelope	AT2G05070|AT5G18660|AT1G09340|AT5G19750|AT5G42650|AT5G14740|AT3G57280|AT4G24450|AT5G05580|AT1G19150|AT2G47940|AT1G26230|AT1G61800|AT5G52570|AT3G47470|AT5G43745|AT3G63160|AT4G02530|AT1G55490|AT4G02770|AT3G53130|AT5G43750|AT3G51870|AT3G52960|AT5G26030|AT1G52510|AT3G56090|AT3G13470|AT4G28390|AT4G39030|AT2G05990|AT4G01310|AT5G51820|AT5G46110|AT5G17670|AT1G70410|AT4G23940|AT5G08280|AT3G63140|AT5G62720…
5773	5.5984e-14	vacuole	AT2G05070|AT3G22060|AT3G51860|AT1G14250|AT5G24780|AT1G09340|AT3G07460|AT1G52400|AT1G72130|AT1G22550|AT3G16850|AT3G43790|AT5G05460|AT3G62750|AT1G78230|AT1G61800|AT1G54020|AT5G52450|AT1G20010|AT4G16260|AT3G13100|AT1G08920|AT4G35100|AT1G09210|AT5G19740|AT1G56340|AT5G25980|AT5G24770|AT4G29110|AT1G14700|AT3G21520|AT2G41290|AT1G02930|AT4G14630|AT5G06320|AT1G54010|AT1G60960|AT3G52840|AT1G79690|AT4G02520…
98807	6.7649e-14	chloroplast thylakoid membrane protein complex	AT3G27690|AT2G05070|AT4G21280|AT1G67740|AT1G14150|AT3G21055|AT3G01440|AT2G30790|AT5G64040|AT4G15510|AT4G10340|ATCG00480|AT4G05180|AT2G39470|AT2G05100|ATCG00120|AT5G23120|AT3G55330|AT1G06680|AT1G55670|AT5G66570|AT1G03600|AT2G46820|ATCG00070|AT1G44575|AT3G50820
9523	1.2177e-13	photosystem II	AT2G34430|AT3G27690|AT2G05070|AT4G21280|AT3G56650|AT3G54890|AT2G06520|AT1G67740|AT1G14150|AT3G21055|AT3G01440|AT2G30790|AT1G15820|AT4G15510|AT4G10340|AT4G05180|ATCG00280|AT2G39470|AT2G05100|AT5G54270|AT1G79040|AT2G34420|AT3G08940|AT5G23120|AT3G55330|AT1G06680|AT2G01918|AT4G28660|AT5G66570|AT1G29930|AT1G03600|ATCG00070|AT2G40100|AT1G44575|AT5G01530|AT4G14690|ATCG00550|AT3G50820
31225	1.8762e-13	anchored component of membrane	AT5G19230|AT2G34510|AT2G35960|AT1G35230|AT5G49280|AT5G11740|AT3G20600|AT1G74790|AT1G29980|AT4G16140|AT2G27130|AT1G03870|AT2G46330|AT4G35100|AT3G04640|AT1G59970|AT1G64640|AT1G64760|AT5G64310|AT3G16860|AT4G12730|AT5G06320|AT5G55730|AT2G04780|AT5G65390|AT3G06035|AT1G55260|AT4G31840|AT3G27410|AT1G32860|AT3G61640|AT4G29360|AT3G57260|AT4G20830|AT3G13520|AT4G16120|AT2G13820|AT3G02880|AT2G42800|AT3G51330…
44459	3.0569e-13	plasma membrane part	AT5G19230|AT2G35960|AT5G42010|AT4G29900|AT4G18290|AT1G23090|AT4G23400|AT1G31830|AT3G20600|AT4G14400|AT1G30900|AT1G74790|AT3G16690|AT1G21460|AT1G22150|AT3G13620|AT2G41560|AT2G27130|AT1G03870|AT4G37640|AT4G35100|AT3G17700|AT5G18010|AT5G43350|AT1G64640|AT1G64760|AT2G39010|AT3G57330|AT4G12730|AT5G06320|AT5G55730|AT1G78000|AT1G15080|AT2G04780|AT4G31840|AT1G06490|AT2G32830|AT1G32860|AT5G15410|AT4G29360…
30054	2.661e-12	cell junction	AT2G35960|AT4G29900|AT1G09340|AT1G52400|AT5G62700|AT3G45970|AT1G52760|AT4G22710|AT3G51740|AT4G16380|AT4G35100|AT1G56340|AT3G55430|AT5G25980|AT1G64760|AT1G68560|AT1G15910|AT5G37600|AT4G13660|AT1G02930|AT2G21660|AT5G06320|AT3G45960|AT1G54010|AT4G18670|AT4G16370|AT2G47030|AT4G12690|AT4G02520|AT2G30490|AT5G22460|AT5G26260|AT1G17620|AT1G30600|AT3G17840|AT1G48240|AT4G34150|AT3G14210|AT1G24150|AT5G60660…
5911	2.661e-12	cell-cell junction	AT2G35960|AT4G29900|AT1G09340|AT1G52400|AT5G62700|AT3G45970|AT1G52760|AT4G22710|AT3G51740|AT4G16380|AT4G35100|AT1G56340|AT3G55430|AT5G25980|AT1G64760|AT1G68560|AT1G15910|AT5G37600|AT4G13660|AT1G02930|AT2G21660|AT5G06320|AT3G45960|AT1G54010|AT4G18670|AT4G16370|AT2G47030|AT4G12690|AT4G02520|AT2G30490|AT5G22460|AT5G26260|AT1G17620|AT1G30600|AT3G17840|AT1G48240|AT4G34150|AT3G14210|AT1G24150|AT5G60660…
10287	2.661e-12	plastoglobule	AT2G34430|AT3G27690|AT2G05070|AT1G61520|AT3G54890|AT1G09340|AT5G42650|AT4G12800|AT3G26840|AT1G31330|AT4G09650|AT1G15820|AT4G01150|AT4G28750|AT1G29920|AT3G63140|AT4G10340|AT1G19150|ATCG00480|AT2G21330|ATCG00280|AT1G51110|AT2G46910|AT2G05100|AT3G47470|AT5G54270|AT2G20260|ATCG00120|AT2G34420|AT3G08940|AT4G02770|AT5G66570|AT1G29930|ATCG00490|AT3G61470|AT1G52230|AT2G40100|AT1G54570|AT5G01530|AT3G26060…
9506	6.5292e-12	plasmodesma	AT2G35960|AT4G29900|AT1G09340|AT1G52400|AT5G62700|AT3G45970|AT1G52760|AT4G22710|AT3G51740|AT4G16380|AT4G35100|AT1G56340|AT3G55430|AT5G25980|AT1G64760|AT1G68560|AT1G15910|AT5G37600|AT4G13660|AT1G02930|AT2G21660|AT5G06320|AT3G45960|AT1G54010|AT4G18670|AT4G16370|AT2G47030|AT4G12690|AT4G02520|AT2G30490|AT5G22460|AT5G26260|AT1G17620|AT1G30600|AT3G17840|AT1G48240|AT4G34150|AT3G14210|AT5G60660|AT3G43210…
55044	6.5292e-12	symplast	AT2G35960|AT4G29900|AT1G09340|AT1G52400|AT5G62700|AT3G45970|AT1G52760|AT4G22710|AT3G51740|AT4G16380|AT4G35100|AT1G56340|AT3G55430|AT5G25980|AT1G64760|AT1G68560|AT1G15910|AT5G37600|AT4G13660|AT1G02930|AT2G21660|AT5G06320|AT3G45960|AT1G54010|AT4G18670|AT4G16370|AT2G47030|AT4G12690|AT4G02520|AT2G30490|AT5G22460|AT5G26260|AT1G17620|AT1G30600|AT3G17840|AT1G48240|AT4G34150|AT3G14210|AT5G60660|AT3G43210…
46658	7.5969e-11	anchored component of plasma membrane	AT5G19230|AT5G44130|AT2G35960|AT5G64080|AT4G31840|AT2G25060|AT5G15350|AT1G32860|AT3G57240|AT1G18650|AT1G65240|AT5G48450|AT4G29360|AT4G26690|AT5G61130|AT2G35980|AT3G57260|AT3G20600|AT4G12420|AT1G74790|AT1G21880|AT2G27130|AT1G03870|AT1G08500|AT5G55480|AT3G15720|AT4G16120|AT4G35100|AT2G13820|AT3G02880|AT1G64640|AT1G64760|AT3G20570|AT3G58100|AT2G17120|AT3G57270|AT5G08000|AT1G27950|AT3G43720|AT4G12730…
44444	8.9436e-11	cytoplasmic part	AT1G59960|AT2G34070|AT2G37585|AT2G37100|AT5G05460|AT1G78230|AT1G61800|AT4G34138|AT1G60950|AT1G20010|AT5G43745|AT2G25110|AT4G37640|AT4G02530|AT4G26520|AT4G23490|AT5G43750|AT1G09210|AT1G56460|AT1G32470|AT2G39770|AT3G18250|AT1G03905|AT4G23010|AT3G44510|AT1G20020|AT5G06320|AT1G70760|AT4G28706|AT5G45930|AT1G60960|AT2G05990|AT3G27190|AT4G26530|AT4G23020|AT4G02520|AT1G10670|AT3G53460|AT1G31130|AT1G33790…
44424	2.304e-10	intracellular part	AT1G10690|AT1G59960|AT5G62020|AT3G21890|AT2G37580|AT2G37585|AT3G45850|AT5G05460|AT1G78230|AT4G34138|AT1G60950|AT1G20010|AT2G28620|AT3G11600|AT4G10160|AT5G13080|AT5G43745|AT4G02530|AT4G26520|AT4G22160|AT4G23490|AT5G43750|AT3G19580|AT3G18250|AT1G72940|AT1G67590|AT3G44510|AT1G20020|AT1G60960|AT2G05990|AT3G27190|AT4G10150|AT4G26530|AT4G02520|AT1G10670|AT3G53460|AT1G30280|AT2G45190|AT5G43760|AT1G13700…
5622	2.6403e-10	intracellular	AT1G10690|AT1G59960|AT5G62020|AT3G21890|AT2G37580|AT2G37585|AT3G45850|AT5G05460|AT1G78230|AT4G34138|AT1G60950|AT1G20010|AT2G28620|AT3G11600|AT4G10160|AT5G13080|AT5G43745|AT4G02530|AT4G26520|AT4G22160|AT4G23490|AT5G43750|AT3G19580|AT3G18250|AT1G72940|AT1G67590|AT3G44510|AT1G20020|AT1G60960|AT2G05990|AT3G27190|AT4G10150|AT4G26530|AT4G02520|AT1G10670|AT3G53460|AT1G30280|AT2G45190|AT5G43760|AT1G13700…
12505	1.3289e-09	endomembrane system	AT1G09580|AT3G59900|AT4G03510|AT1G56330|AT1G09340|AT2G34070|AT1G65040|AT2G37585|AT2G39400|AT4G15610|AT4G14400|AT5G03160|AT3G45970|AT1G21460|AT5G05340|AT2G46170|AT2G25110|AT5G22920|AT1G77380|AT4G37640|AT4G23490|AT1G09210|AT5G19740|AT1G56340|AT5G19980|AT2G17720|AT3G18250|AT3G21520|AT2G39410|AT4G23010|AT5G06320|AT1G54010|AT1G79450|AT5G39580|AT3G10640|AT4G37410|AT4G02520|AT1G31130|AT5G40010|AT1G33430…
30095	1.6359e-09	chloroplast photosystem II	AT4G21280|AT5G23120|AT3G55330|AT1G06680|AT1G67740|AT1G14150|AT3G21055|AT3G01440|AT2G30790|AT5G66570|AT4G15510|AT1G03600|AT4G05180|AT2G39470|ATCG00070|AT3G50820
5783	2.3507e-09	endoplasmic reticulum	AT1G09580|AT3G59900|AT4G03510|AT5G47420|AT1G14010|AT3G51980|AT3G23150|AT1G21900|AT1G56330|AT1G65040|AT2G39400|AT1G52400|AT4G14400|AT5G03160|AT1G21460|AT1G52760|AT2G46170|AT2G25110|AT5G04930|AT5G22920|AT4G37640|AT1G64400|AT3G22290|AT3G50660|AT1G09210|AT5G19740|AT1G56340|AT2G17720|AT3G18250|AT3G21520|AT2G39410|AT4G23010|AT2G43350|AT2G41290|AT2G01830|AT1G51780|AT1G54010|AT3G45040|AT1G79450|AT1G04310…
5887	5.3426e-09	integral component of plasma membrane	AT4G01010|AT4G29900|AT4G18290|AT1G23090|AT3G28007|AT4G23400|AT1G31830|AT4G14400|AT1G30900|AT3G16690|AT1G21460|AT1G22150|AT1G71880|AT1G80760|AT3G13620|AT2G41560|AT2G01180|AT4G37640|AT1G09930|AT4G35100|AT3G17700|AT3G06100|AT2G28260|AT5G43350|AT5G55930|AT2G39010|AT3G57330|AT4G18910|AT2G24610|AT3G19930|AT1G27770|AT1G78000|AT5G10180|AT1G15080|AT2G36830|AT2G32830|AT5G15410|AT4G20110|AT3G26520|AT5G45380…
30076	1.042e-08	light-harvesting complex	AT2G34420|AT2G34430|AT3G27690|AT2G05070|AT1G61520|AT3G54890|AT1G29920|AT1G29930|AT4G10340|AT1G19150|AT3G61470|AT2G40100|AT2G05100|AT1G44575|AT5G01530|AT3G47470|AT1G29910|AT5G54270
31978	2.5762e-08	plastid thylakoid lumen	AT3G01480|AT5G45680|AT4G26555|AT4G21280|AT3G56650|AT4G24930|AT1G14150|AT3G21055|AT3G01440|AT4G09010|AT2G30790|AT5G64040|AT4G15510|AT4G05180|AT5G02590|AT2G39470|AT1G74070|AT3G09490|AT3G15520|AT2G43560|AT4G02530|AT5G23120|AT3G55330|AT1G06680|AT1G73655|AT5G66570|AT4G39710|AT1G03600|AT1G18170|AT3G10060|AT3G47860|AT1G79450|AT1G05385|AT1G20340|AT3G26060|AT3G50820
9543	2.5762e-08	chloroplast thylakoid lumen	AT3G01480|AT5G45680|AT4G26555|AT4G21280|AT3G56650|AT4G24930|AT1G14150|AT3G21055|AT3G01440|AT4G09010|AT2G30790|AT5G64040|AT4G15510|AT4G05180|AT5G02590|AT2G39470|AT1G74070|AT3G09490|AT3G15520|AT2G43560|AT4G02530|AT5G23120|AT3G55330|AT1G06680|AT1G73655|AT5G66570|AT4G39710|AT1G03600|AT1G18170|AT3G10060|AT3G47860|AT1G79450|AT1G05385|AT1G20340|AT3G26060|AT3G50820
31977	3.4455e-08	thylakoid lumen	AT3G01480|AT5G45680|AT4G26555|AT4G21280|AT3G56650|AT4G24930|AT1G14150|AT3G21055|AT3G01440|AT4G09010|AT2G30790|AT5G64040|AT4G15510|ATCG00480|AT4G05180|AT3G62030|AT2G21330|AT5G02590|AT2G39470|AT1G74070|AT3G09490|AT3G15520|ATCG00120|AT2G43560|AT4G02530|AT5G23120|AT3G55330|AT1G06680|AT1G73655|AT5G66570|AT4G39710|AT1G03600|AT1G18170|AT3G10060|AT3G47860|AT1G79450|AT1G05385|AT1G20340|AT3G26060|AT3G50820
44432	2.8235e-07	endoplasmic reticulum part	AT1G09580|AT4G03510|AT1G33170|AT1G14010|AT3G23150|AT1G21900|AT4G01730|AT1G65040|AT1G19300|AT1G52400|AT4G14400|AT5G03160|AT1G21460|AT2G46170|AT1G51270|AT4G34650|AT5G04930|AT4G37640|AT1G12240|AT5G42020|AT1G09210|AT5G19740|AT1G68600|AT1G56340|AT2G17720|AT2G16595|AT3G21520|AT4G23010|AT2G01830|AT1G51780|AT3G45040|AT1G79450|AT3G09260|AT1G04310|AT4G19120|AT1G21750|AT3G11900|AT1G10030|AT3G08970|AT3G06550…
5788	4.5599e-07	endoplasmic reticulum lumen	AT3G54960|AT5G42020|AT3G08970|AT1G08450|AT1G09210|AT1G56340|AT4G24190|AT3G62600|AT1G09080|AT1G66280|AT1G52400|AT1G51760|AT5G03160|AT1G51780|AT5G28540|AT1G77510|AT2G32920|AT3G09260|AT1G04980|AT3G15950|AT1G21750
9654	1.8767e-06	photosystem II oxygen evolving complex	AT4G21280|AT3G56650|AT3G55330|AT1G06680|AT1G14150|AT2G01918|AT3G01440|AT4G28660|AT2G30790|AT5G66570|AT4G15510|AT4G05180|AT2G39470|AT3G50820|AT1G79040
325	3.3939e-06	plant-type vacuole	AT3G51860|AT1G30420|AT1G72130|AT1G22550|AT3G16690|AT3G43790|AT3G20470|AT3G13100|AT2G41560|AT1G79360|AT1G08920|AT4G33000|AT1G12240|AT5G14570|AT1G62660|AT3G57330|AT3G21520|AT4G09560|AT4G21790|AT5G13930|AT4G14630|AT5G57630|AT1G79410|AT1G16370|AT5G57190|AT1G08430|AT1G21750|AT2G36830|AT3G26520|AT3G20660|AT5G61350|AT3G13090|AT2G25810|AT1G75820|AT5G13740|AT1G75220|AT1G54000|AT4G17970|AT2G07680|AT1G62200…
9705	1.7335e-05	plant-type vacuole membrane	AT2G36830|AT3G51860|AT3G26520|AT3G20660|AT5G61350|AT1G72130|AT2G25810|AT1G22550|AT5G13740|AT3G16690|AT1G75220|AT3G43790|AT2G41560|AT1G79360|AT4G17970|AT1G08920|AT4G33000|AT1G62200|AT5G17220|AT5G14570|AT3G57330|AT3G21520|AT4G09560|AT4G21790|AT5G13930|AT5G13750|AT1G16390|AT5G57630|AT1G79410|AT1G16370|AT3G16240|AT5G55630|AT3G09560|AT5G57190|AT2G02020|AT1G08430|AT1G54030|AT3G45060|AT3G27170
10598	2.0693e-05	NAD(P)H dehydrogenase complex (plastoquinone)	AT4G09350|AT1G74880|AT5G21430|AT1G15980|AT1G70760|AT3G16250|AT5G39210|AT2G01590|AT1G18730|AT5G58260
43229	2.1859e-05	intracellular organelle	AT1G10690|AT1G59960|AT5G62020|AT3G21890|AT2G37580|AT2G37585|AT3G45850|AT5G05460|AT1G78230|AT4G34138|AT1G60950|AT1G20010|AT2G28620|AT3G11600|AT4G10160|AT5G13080|AT5G43745|AT4G02530|AT4G22160|AT4G23490|AT5G43750|AT3G19580|AT3G18250|AT1G67590|AT3G44510|AT1G20020|AT1G60960|AT2G05990|AT3G27190|AT4G10150|AT4G26530|AT4G02520|AT3G53460|AT2G45190|AT5G43760|AT1G13700|AT1G34640|AT3G18260|AT4G27860|AT4G39840…
43226	2.6387e-05	organelle	AT1G10690|AT1G59960|AT5G62020|AT3G21890|AT2G37580|AT2G37585|AT3G45850|AT5G05460|AT1G78230|AT4G34138|AT1G60950|AT1G20010|AT2G28620|AT3G11600|AT4G10160|AT5G13080|AT5G43745|AT4G02530|AT4G22160|AT4G23490|AT5G43750|AT3G19580|AT3G18250|AT1G67590|AT3G44510|AT1G20020|AT1G60960|AT2G05990|AT3G27190|AT4G10150|AT4G26530|AT4G02520|AT3G53460|AT2G45190|AT5G43760|AT1G13700|AT1G34640|AT3G18260|AT4G27860|AT4G39840…
43231	2.9652e-05	intracellular membrane-bounded organelle	AT1G10690|AT1G59960|AT5G62020|AT3G21890|AT2G34070|AT2G37580|AT5G57900|AT2G37585|AT2G37100|AT4G26990|AT5G05460|AT1G78230|AT1G61800|AT4G34138|AT1G60950|AT1G20010|AT2G40750|AT3G11600|AT4G10160|AT5G13080|AT5G43745|AT2G25110|AT1G77380|AT4G37640|AT4G02530|AT1G06180|AT4G22160|AT4G23490|AT5G43750|AT1G09210|AT1G56460|AT1G32470|AT3G19580|AT5G57910|AT2G39770|AT3G18250|AT3G01810|AT1G15910|AT1G67590|AT4G23010…
43227	2.9946e-05	membrane-bounded organelle	AT1G10690|AT1G59960|AT5G62020|AT3G21890|AT2G37580|AT2G37585|AT5G05460|AT1G78230|AT4G34138|AT1G60950|AT1G20010|AT3G11600|AT4G10160|AT5G13080|AT5G43745|AT4G02530|AT4G22160|AT4G23490|AT5G43750|AT3G19580|AT3G18250|AT1G67590|AT3G44510|AT1G20020|AT1G60960|AT2G05990|AT3G27190|AT4G10150|AT4G26530|AT4G02520|AT3G53460|AT2G45190|AT5G43760|AT1G13700|AT1G34640|AT3G18260|AT4G27860|AT4G39840|AT4G09160|AT4G35480…
5794	5.4178e-05	Golgi apparatus	AT3G49780|AT1G14010|AT1G21900|AT1G56330|AT1G09340|AT2G34070|AT2G37585|AT2G39400|AT1G30620|AT4G15610|AT5G62700|AT3G45970|AT1G52760|AT1G76970|AT5G05340|AT4G22710|AT5G46220|AT4G23490|AT5G19980|AT2G17720|AT1G24070|AT5G43070|AT2G39410|AT4G23010|AT2G43350|AT2G21540|AT5G11230|AT5G06320|AT1G79450|AT5G39580|AT4G18430|AT2G30490|AT3G02230|AT5G25610|AT1G31130|AT3G26440|AT1G33430|AT1G29050|AT2G30010|AT2G38530…
44421	0.00013304	extracellular region part	AT3G10930|AT2G26390|AT3G02110|AT3G49780|AT4G01610|AT4G30610|AT4G01850|AT5G40990|AT1G70895|AT1G32960|AT3G26520|AT5G61010|AT4G29740|AT4G24230|AT2G22860|AT1G76952|AT5G64800|AT4G11310|AT3G63440|AT5G09440|AT2G47160|AT5G09805|AT1G20850|AT1G02640|AT1G59970|AT3G02885|AT2G35150|AT5G64770|AT4G08950|AT5G24090|AT5G09730|AT4G11320|AT1G49005|AT4G16515|AT1G75450|AT1G24140|AT1G01900|AT1G07000|AT5G50260|AT1G78660…
10168	0.00016451	ER body	AT1G52400|AT1G54030|AT3G09260|AT5G24290|AT5G23820|AT3G15950|AT4G27860
42175	0.00021089	nuclear outer membrane-endoplasmic reticulum membrane network	AT1G09580|AT4G03510|AT1G33170|AT1G14010|AT1G08450|AT3G23150|AT1G21900|AT2G40950|AT1G05580|AT4G01730|AT1G65040|AT1G19300|AT1G01650|AT4G14400|AT3G61580|AT1G21460|AT5G35750|AT2G46170|AT1G51270|AT2G03120|AT4G34650|AT4G16340|AT1G76490|AT5G04930|AT4G37640|AT2G03480|AT1G12240|AT5G19740|AT1G68600|AT3G19260|AT2G17720|AT5G15860|AT2G16595|AT5G43070|AT3G21520|AT4G23010|AT1G01120|AT2G01830|AT1G42990|AT3G12740…
5789	0.00023063	endoplasmic reticulum membrane	AT1G09580|AT4G03510|AT1G33170|AT1G14010|AT1G08450|AT3G23150|AT1G21900|AT2G40950|AT1G05580|AT4G01730|AT1G65040|AT1G19300|AT1G01650|AT4G14400|AT3G61580|AT1G21460|AT5G35750|AT2G46170|AT1G51270|AT2G03120|AT4G34650|AT4G16340|AT1G76490|AT5G04930|AT4G37640|AT2G03480|AT1G12240|AT5G19740|AT1G68600|AT3G19260|AT2G17720|AT5G15860|AT2G16595|AT3G21520|AT4G23010|AT1G01120|AT2G01830|AT1G42990|AT3G12740|AT3G45040…
45298	0.0002335	tubulin complex	AT1G04820|AT4G14960|AT5G19780|AT5G44340|AT5G19770|AT5G62700|AT1G50010|AT1G20010|AT2G29550
98827	0.0003069	endoplasmic reticulum subcompartment	AT1G09580|AT4G03510|AT1G33170|AT1G14010|AT1G08450|AT3G23150|AT1G21900|AT2G40950|AT1G05580|AT4G01730|AT1G65040|AT1G19300|AT1G01650|AT4G14400|AT3G61580|AT1G21460|AT5G35750|AT2G46170|AT1G51270|AT2G03120|AT4G34650|AT4G16340|AT1G76490|AT5G04930|AT4G37640|AT2G03480|AT1G12240|AT5G19740|AT1G68600|AT3G19260|AT2G17720|AT5G15860|AT2G16595|AT3G21520|AT4G23010|AT1G01120|AT2G01830|AT1G42990|AT3G12740|AT3G45040…
9538	0.00037765	photosystem I reaction center	AT4G02770|AT3G16140|AT1G52230|AT4G12800|AT1G03130|AT1G31330|AT4G28750|AT2G20260
9986	0.00053583	cell surface	AT2G34650|AT3G17790|AT1G70940|AT3G59420|AT2G38120|AT5G65020|AT1G17840|AT2G38750|AT2G38760
44437	0.00067456	vacuolar part	AT2G05070|AT3G51860|AT1G72130|AT1G22550|AT3G16690|AT3G43790|AT1G61800|AT5G52450|AT1G20010|AT4G16260|AT3G13100|AT2G41560|AT1G08920|AT4G16660|AT1G12240|AT5G42020|AT1G56340|AT1G04040|AT5G14570|AT3G57330|AT2G39130|AT3G21520|AT4G09560|AT5G13930|AT4G12730|AT5G06320|AT5G57630|AT5G57190|AT1G54010|AT1G60960|AT5G13490|AT1G21750|AT1G22840|AT4G22690|AT2G30490|AT3G02230|AT3G49120|AT4G33625|AT4G24190|AT1G17340…
44446	0.00071662	intracellular organelle part	AT5G42650|AT2G36490|AT1G14810|AT2G37585|AT4G24570|AT4G15610|AT3G45850|AT1G61800|AT1G60950|AT5G52450|AT1G20010|AT2G28620|AT5G43745|AT1G77380|AT4G37640|AT4G02530|AT1G11790|AT4G02770|AT1G55370|AT5G43750|AT1G09210|AT5G43990|AT2G17720|AT1G15910|AT4G26760|AT4G23010|AT1G20020|AT5G06320|AT1G70760|AT5G54640|AT1G54010|AT5G45930|AT1G60960|AT2G05990|AT5G20850|AT4G02520|AT3G53460|AT1G31130|AT5G17670|AT5G40010…
44422	0.00081736	organelle part	AT5G42650|AT2G36490|AT1G14810|AT2G37585|AT4G24570|AT4G15610|AT3G45850|AT1G61800|AT1G60950|AT5G52450|AT1G20010|AT2G28620|AT5G43745|AT1G77380|AT4G37640|AT4G02530|AT1G11790|AT4G02770|AT1G55370|AT5G43750|AT1G09210|AT5G43990|AT2G17720|AT1G15910|AT4G26760|AT4G23010|AT1G20020|AT5G06320|AT1G70760|AT5G54640|AT1G54010|AT5G45930|AT1G60960|AT2G05990|AT5G20850|AT4G02520|AT3G53460|AT1G31130|AT5G17670|AT5G40010…
