# Supplementary material for: Making a Better Home: Modulation of Plant Defensive Response by Brevipalpus Mites
Source: Front Plant Sci. 2018 Aug 15;9:1147. doi: 10.3389/fpls.2018.01147 (PMC6104575; doi:10.3389/fpls.2018.01147)
Supplement: TABLE 4 [file Table_4.XLSX]

## Sheet: 6 hai
Supplementary Table 4. Enriched Biological processes (BPs) at each time point assessed after the infestation of Arabidopsis thaliana plants with Brevipalpus yothersi mites. Overrepresented BPs were identified based on a hypergeometric test with False Discovery Rate (FDR)-adjusted p-values ≤ 0.001. GO: Gene ontology, FDR: FDR-corrected p-values, hai: hours after the infestation, dai: days after th…
GO-ID	FDR	Description	Genes in test set
50896	2.4914e-75	response to stimulus	AT4G04840|AT5G40350|AT5G42650|AT5G62020|AT1G65040|AT1G64195|AT1G66370|AT2G38310|AT5G25190|AT3G44400|AT4G34250|AT4G14400|AT5G05340|AT4G15975|AT1G61800|AT2G26440|AT2G46170|AT2G40750|AT3G11600|AT1G79680|AT5G13080|AT2G25110|AT3G11840|AT1G06180|AT3G56400|AT1G09210|AT1G56340|AT3G19580|AT2G39770|AT1G69530|AT2G16870|AT1G72940|AT5G26030|AT1G66380|AT4G33050|AT4G39950|AT1G02930|AT5G06320|AT3G09780|AT3G05180…
42221	4.4574e-58	response to chemical	AT5G40350|AT5G42650|AT5G62020|AT1G65040|AT1G66370|AT2G38310|AT5G25190|AT4G14400|AT5G05340|AT4G15975|AT1G61800|AT2G40750|AT1G79680|AT3G11840|AT1G06180|AT3G56400|AT1G56340|AT3G19580|AT2G39770|AT1G69530|AT1G66380|AT4G33050|AT4G39950|AT1G02930|AT5G06320|AT3G10520|AT3G12700|AT4G02520|AT4G23140|AT1G57560|AT4G27860|AT1G29290|AT4G35480|AT4G09160|AT4G34390|AT2G46270|AT2G25490|AT1G79460|AT3G12830|AT3G53230…
6950	2.8359e-57	response to stress	AT4G04840|AT5G42650|AT1G65040|AT1G64195|AT3G44400|AT4G14400|AT5G05340|AT4G15975|AT1G79680|AT5G13080|AT2G25110|AT3G11840|AT1G06180|AT3G56400|AT1G09210|AT1G56340|AT3G19580|AT2G39770|AT2G16870|AT1G72940|AT5G26030|AT4G39950|AT1G02930|AT5G06320|AT3G05180|AT1G78000|AT4G10390|AT4G37410|AT4G02520|AT4G23140|AT3G53460|AT3G55880|AT4G24350|AT1G29290|AT4G24230|AT4G35480|AT4G34390|AT3G12710|AT4G29810|AT4G23150…
10033	1.1242e-48	response to organic substance	AT3G02570|AT2G05070|AT5G40350|AT3G23150|AT4G34810|AT5G42650|AT1G61120|AT5G62020|AT1G16670|AT1G65040|AT3G59220|AT1G66370|AT3G57040|AT2G38310|AT5G25190|AT1G52400|AT1G74430|AT1G74670|AT4G14400|AT1G29500|AT4G15975|AT1G61800|AT4G17230|AT2G40750|AT1G08920|AT1G79680|AT3G11840|AT1G06180|AT3G56400|AT3G19580|AT2G39770|AT1G69530|AT1G66380|AT4G33050|AT1G72260|AT1G29510|AT5G06320|AT4G03190|AT2G17290|AT4G39030…
1901700	2.9019e-44	response to oxygen-containing compound	AT3G02570|AT2G05070|AT5G40350|AT5G42650|AT1G61120|AT5G62020|AT3G59220|AT1G66370|AT2G38310|AT1G52400|AT1G74430|AT1G74670|AT4G14400|AT4G15975|AT1G61800|AT4G17230|AT2G40750|AT2G06050|AT1G08920|AT1G79680|AT3G11840|AT1G06180|AT3G56400|AT3G19580|AT2G39770|AT1G69530|AT1G66380|AT4G33050|AT4G39950|AT1G72260|AT1G02930|AT5G06320|AT2G17290|AT4G39030|AT3G12700|AT4G23140|AT3G23050|AT3G02110|AT1G57560|AT1G29290…
6952	1.0682e-42	defense response	AT5G45000|AT5G42650|AT5G14740|AT1G64195|AT1G52400|AT3G44400|AT2G45760|AT2G43580|AT4G14400|AT4G15975|AT4G16260|AT1G79680|AT2G25110|AT3G11840|AT3G56400|AT2G39770|AT2G16870|AT1G72940|AT4G08870|AT4G39950|AT1G72260|AT1G02930|AT5G06320|AT4G03190|AT1G51660|AT4G39030|AT3G05180|AT4G37410|AT4G02520|AT4G23140|AT3G57260|AT4G24230|AT5G60300|AT4G35480|AT1G51890|AT3G14210|AT4G34390|AT5G56030|AT4G29810|AT2G31230…
9611	3.021e-42	response to wounding	AT3G25250|AT5G18860|AT5G42650|AT1G61120|AT1G32640|AT4G23600|AT1G73500|AT1G32920|AT2G20340|AT3G17860|AT1G72450|AT4G08170|AT4G16740|AT1G74950|AT1G76650|AT3G11480|AT5G20900|AT1G80840|AT2G27690|AT4G39980|AT2G34600|AT1G71697|AT1G30135|AT4G20140|AT1G27730|AT5G10300|AT2G24850|AT5G06320|AT3G45640|AT1G17380|AT3G13790|AT3G44550|AT5G53750|AT1G52030|AT5G47910|AT4G15440|AT2G24210|AT4G10390|AT3G61190|AT3G23050…
51707	6.4018e-37	response to other organism	AT5G24540|AT3G51860|AT5G42650|AT1G61120|AT1G16670|AT5G14740|AT1G64195|AT1G52400|AT2G43580|AT4G14400|AT1G61800|AT2G26440|AT4G16260|AT3G13100|AT2G06050|AT1G79680|AT2G25110|AT3G17700|AT3G56400|AT2G39770|AT4G08870|AT4G39950|AT1G02930|AT5G06320|AT1G51660|AT4G39030|AT3G05180|AT4G37410|AT4G02520|AT4G23140|AT3G57260|AT4G24230|AT5G60300|AT1G51890|AT3G14210|AT4G34390|AT5G56030|AT4G29810|AT4G23150|AT5G67160…
43207	7.2148e-37	response to external biotic stimulus	AT5G24540|AT3G51860|AT5G42650|AT1G61120|AT1G16670|AT5G14740|AT1G64195|AT1G52400|AT2G43580|AT4G14400|AT1G61800|AT2G26440|AT4G16260|AT3G13100|AT2G06050|AT1G79680|AT2G25110|AT3G17700|AT3G56400|AT2G39770|AT4G08870|AT4G39950|AT1G02930|AT5G06320|AT1G51660|AT4G39030|AT3G05180|AT4G37410|AT4G02520|AT4G23140|AT3G57260|AT4G24230|AT5G60300|AT1G51890|AT3G14210|AT4G34390|AT5G56030|AT4G29810|AT4G23150|AT5G67160…
9607	1.5899e-36	response to biotic stimulus	AT5G24540|AT3G51860|AT5G42650|AT1G61120|AT1G16670|AT5G14740|AT1G64195|AT1G52400|AT2G43580|AT4G14400|AT1G61800|AT2G26440|AT4G16260|AT3G13100|AT2G06050|AT1G79680|AT2G25110|AT3G17700|AT3G56400|AT2G39770|AT4G08870|AT4G39950|AT1G02930|AT5G06320|AT1G51660|AT4G39030|AT3G05180|AT4G37410|AT4G02520|AT4G23140|AT3G57260|AT4G24230|AT5G60300|AT1G51890|AT3G14210|AT4G34390|AT5G56030|AT4G29810|AT4G23150|AT5G67160…
1101	1.7264e-35	response to acid chemical	AT3G02570|AT2G05070|AT5G40350|AT5G42650|AT1G61120|AT3G59220|AT1G66370|AT2G38310|AT1G52400|AT1G74430|AT1G74670|AT4G14400|AT2G40750|AT2G06050|AT1G08920|AT1G79680|AT1G06180|AT3G56400|AT3G19580|AT2G39770|AT1G69530|AT1G66380|AT4G39950|AT1G72260|AT1G02930|AT5G06320|AT2G17290|AT4G39030|AT3G23050|AT1G57560|AT1G18710|AT4G34390|AT2G46270|AT4G34710|AT5G59780|AT1G79460|AT5G56030|AT1G10560|AT5G67160|AT5G22570…
9605	4.9184e-35	response to external stimulus	AT3G02570|AT5G24540|AT3G51860|AT5G42650|AT1G61120|AT1G16670|AT5G14740|AT1G64195|AT1G52400|AT2G43580|AT4G14400|AT1G61800|AT2G26440|AT4G16260|AT3G13100|AT2G06050|AT1G79680|AT2G25110|AT3G17700|AT3G56400|AT2G39770|AT4G08870|AT4G39950|AT1G02930|AT5G06320|AT4G03190|AT1G51660|AT4G39030|AT3G05180|AT1G78000|AT4G37410|AT4G02520|AT4G23140|AT3G23050|AT3G55880|AT3G28860|AT3G57260|AT4G24230|AT5G60300|AT1G51890…
9753	1.6595e-33	response to jasmonic acid	AT5G17490|AT5G47220|AT5G18860|AT5G40350|AT5G42650|AT1G61120|AT1G32640|AT4G23600|AT1G66370|AT3G17860|AT1G74430|AT1G72450|AT4G16740|AT5G55120|AT1G74950|AT5G09980|AT1G06180|AT3G56400|AT3G51430|AT2G34600|AT4G20860|AT2G39770|AT1G66380|AT5G07010|AT2G41370|AT3G15210|AT1G72260|AT2G24850|AT1G17380|AT2G24210|AT1G15520|AT3G09940|AT3G23050|AT3G23250|AT1G57560|AT4G28910|AT1G61340|AT2G34810|AT3G51440|AT1G19640…
9719	1.7511e-33	response to endogenous stimulus	AT2G05070|AT5G40350|AT3G23150|AT4G34810|AT5G42650|AT1G61120|AT3G59220|AT1G66370|AT3G57040|AT2G38310|AT5G25190|AT1G52400|AT1G74430|AT1G74670|AT1G29500|AT1G08920|AT1G06180|AT3G56400|AT3G19580|AT2G39770|AT1G69530|AT1G66380|AT1G72260|AT1G29510|AT4G03190|AT2G17290|AT3G10520|AT3G16500|AT4G02520|AT3G23050|AT3G02110|AT1G57560|AT3G28860|AT3G42800|AT1G18710|AT5G60300|AT4G09160|AT4G34390|AT2G46270|AT4G34710…
9725	5.5703e-33	response to hormone	AT2G05070|AT5G40350|AT3G23150|AT4G34810|AT5G42650|AT1G61120|AT3G59220|AT1G66370|AT3G57040|AT2G38310|AT5G25190|AT1G52400|AT1G74430|AT1G74670|AT1G29500|AT1G08920|AT1G06180|AT3G56400|AT3G19580|AT2G39770|AT1G69530|AT1G66380|AT1G72260|AT1G29510|AT4G03190|AT2G17290|AT3G10520|AT3G16500|AT4G02520|AT3G23050|AT3G02110|AT1G57560|AT3G28860|AT3G42800|AT1G18710|AT4G09160|AT4G34390|AT2G46270|AT4G34710|AT2G25490…
9617	1.0812e-32	response to bacterium	AT1G61120|AT1G16670|AT5G14740|AT3G14150|AT4G14400|AT1G19670|AT2G26440|AT1G80840|AT1G79680|AT2G25110|AT3G50930|AT3G56400|AT3G50260|AT1G12240|AT2G39770|AT1G33960|AT3G57330|AT1G69370|AT4G39950|AT1G02930|AT1G24100|AT5G06320|AT2G19190|AT4G39030|AT4G02520|AT4G23140|AT3G49120|AT2G30770|AT4G24230|AT1G51890|AT3G14210|AT1G02205|AT4G34390|AT4G12720|AT3G44260|AT5G56030|AT4G33220|AT3G50480|AT3G09830|AT4G23150…
51704	1.8706e-31	multi-organism process	AT5G24540|AT1G61360|AT3G51860|AT2G43900|AT5G42650|AT1G61120|AT1G16670|AT5G14740|AT1G64195|AT1G52400|AT4G39940|AT2G43580|AT4G14400|AT5G03160|AT1G61800|AT2G26440|AT4G16260|AT3G13100|AT2G06050|AT1G79680|AT2G25110|AT3G17700|AT3G56400|AT5G46220|AT2G39770|AT4G08870|AT4G39950|AT1G72260|AT1G02930|AT5G06320|AT1G51660|AT4G39030|AT3G45040|AT3G05180|AT4G37410|AT4G02520|AT4G23140|AT3G57260|AT4G24230|AT5G60300…
51716	6.464e-28	cellular response to stimulus	AT5G45000|AT2G05070|AT5G40350|AT3G23150|AT1G65040|AT3G59220|AT3G57040|AT2G38310|AT5G25190|AT1G52400|AT3G44400|AT1G74670|AT4G14400|AT1G29500|AT5G05340|AT1G79680|AT5G13080|AT2G30040|AT3G56400|AT5G48400|AT3G19580|AT2G16870|AT1G72940|AT1G48260|AT4G39950|AT1G72260|AT5G06320|AT4G03190|AT1G51660|AT2G17290|AT3G09780|AT4G30340|AT1G78000|AT3G16500|AT3G12700|AT4G02520|AT3G23050|AT3G02110|AT3G55880|AT3G28860…
70887	4.1614e-24	cellular response to chemical stimulus	AT5G18020|AT2G05070|AT5G40350|AT3G23150|AT4G30610|AT2G25080|AT4G01850|AT1G32640|AT1G65040|AT3G59220|AT2G18300|AT1G73500|AT3G57040|AT2G38310|AT5G25190|AT1G52400|AT1G74670|AT4G14400|AT1G29500|AT5G05340|AT5G58390|AT1G05010|AT4G34410|AT2G20180|AT3G50930|AT3G56400|AT3G50260|AT1G14540|AT5G18010|AT1G12240|AT4G32800|AT1G30690|AT3G19580|AT5G63980|AT1G65690|AT4G17500|AT1G72260|AT4G03190|AT2G17290|AT1G45145…
10200	9.5161e-24	response to chitin	AT5G47220|AT5G49520|AT3G23230|AT5G62020|AT1G32640|AT2G38470|AT2G33580|AT3G16530|AT3G46620|AT4G15975|AT4G17230|AT3G53600|AT4G34410|AT1G80840|AT3G11840|AT3G56400|AT3G50260|AT2G34600|AT3G19580|AT5G47230|AT2G37430|AT1G27730|AT4G33050|AT3G15210|AT4G17500|AT5G04340|AT3G45640|AT1G42990|AT2G44840|AT2G26150|AT5G01830|AT4G31800|AT3G23250|AT2G13790|AT4G35480|AT1G19050|AT5G59820|AT5G59780|AT2G31230|AT4G17490…
7154	1.0878e-23	cell communication	AT5G45000|AT1G61360|AT5G40350|AT3G23150|AT1G65040|AT3G59220|AT3G57040|AT2G38310|AT5G25190|AT1G52400|AT3G44400|AT1G74670|AT1G29500|AT1G79680|AT2G30040|AT3G56400|AT5G48400|AT3G19580|AT2G16870|AT1G72940|AT1G48260|AT1G72260|AT5G06320|AT4G03190|AT1G51660|AT2G17290|AT3G09780|AT4G30340|AT1G78000|AT3G16500|AT3G12700|AT4G02520|AT3G23050|AT3G02110|AT3G55880|AT3G28860|AT3G42800|AT2G02810|AT2G46710|AT4G34390…
23052	9.175e-22	signaling	AT5G45000|AT5G40350|AT3G23150|AT1G65040|AT3G59220|AT3G57040|AT2G38310|AT5G25190|AT1G52400|AT3G44400|AT1G74670|AT1G29500|AT1G79680|AT2G30040|AT3G56400|AT5G48400|AT3G19580|AT2G16870|AT1G72940|AT1G48260|AT1G72260|AT5G06320|AT1G51660|AT2G17290|AT3G09780|AT4G30340|AT3G16500|AT3G12700|AT4G02520|AT3G23050|AT3G02110|AT3G28860|AT3G42800|AT2G02810|AT2G46710|AT4G34390|AT2G25490|AT1G79460|AT3G12830|AT5G58690…
42742	1.6537e-21	defense response to bacterium	AT5G26920|AT5G01900|AT5G47220|AT3G56710|AT4G31500|AT5G49520|AT1G32960|AT2G38470|AT5G14740|AT4G23200|AT5G44070|AT3G14150|AT4G14400|AT4G11850|AT5G13320|AT2G39050|AT2G05940|AT1G19670|AT1G80840|AT5G05300|AT2G25110|AT1G02860|AT3G56400|AT3G50260|AT3G49110|AT4G23290|AT2G39770|AT3G57330|AT4G23210|AT1G69370|AT4G39950|AT2G41370|AT3G15210|AT1G02930|AT1G24100|AT5G06320|AT2G19190|AT4G39030|AT1G02450|AT1G08830…
10243	1.6537e-21	response to organonitrogen compound	AT5G47220|AT5G49520|AT3G23230|AT5G62020|AT1G32640|AT1G65040|AT2G38470|AT2G33580|AT3G16530|AT3G46620|AT5G28540|AT4G15975|AT4G17230|AT3G53600|AT4G34410|AT1G80840|AT3G11840|AT3G56400|AT3G50260|AT2G34600|AT3G19580|AT5G47230|AT2G37430|AT1G27730|AT4G33050|AT3G15210|AT4G17500|AT5G04340|AT3G45640|AT4G29040|AT1G42990|AT2G44840|AT2G26150|AT5G01830|AT4G31800|AT3G23250|AT1G61340|AT2G13790|AT5G60300|AT4G35480…
7165	4.3245e-21	signal transduction	AT5G45000|AT5G40350|AT3G23150|AT1G65040|AT3G59220|AT3G57040|AT2G38310|AT5G25190|AT1G52400|AT3G44400|AT1G74670|AT1G29500|AT1G79680|AT2G30040|AT3G56400|AT5G48400|AT3G19580|AT2G16870|AT1G72940|AT1G48260|AT1G72260|AT5G06320|AT1G51660|AT2G17290|AT3G09780|AT4G30340|AT3G16500|AT3G12700|AT4G02520|AT3G23050|AT3G02110|AT3G28860|AT3G42800|AT2G02810|AT2G46710|AT4G34390|AT2G25490|AT1G79460|AT3G12830|AT5G58690…
31347	3.1454e-20	regulation of defense response	AT5G26920|AT5G52810|AT5G47220|AT3G01080|AT4G01895|AT1G32640|AT4G29140|AT3G17860|AT4G11890|AT1G72450|AT3G14150|AT4G14400|AT1G74950|AT5G13320|AT5G20900|AT2G40750|AT1G80840|AT5G05300|AT2G25110|AT3G56400|AT4G23570|AT3G49110|AT2G34600|AT3G25882|AT3G62600|AT1G30135|AT4G25230|AT2G41370|AT3G15210|AT1G51780|AT1G17380|AT5G65600|AT4G39030|AT1G02450|AT3G61190|AT4G31800|AT3G49120|AT3G55560|AT1G32540|AT4G03450…
71310	6.2908e-20	cellular response to organic substance	AT5G18020|AT2G05070|AT5G40350|AT3G23150|AT4G30610|AT1G32640|AT1G65040|AT3G59220|AT2G18300|AT1G73500|AT3G57040|AT2G38310|AT5G25190|AT1G52400|AT1G74670|AT4G14400|AT1G29500|AT1G05010|AT4G34410|AT2G20180|AT3G50930|AT3G56400|AT3G50260|AT5G18010|AT1G12240|AT4G32800|AT1G30690|AT3G19580|AT5G63980|AT1G65690|AT4G17500|AT1G72260|AT2G17290|AT2G44840|AT1G15080|AT2G26150|AT3G16500|AT4G02520|AT3G23050|AT3G02110…
98542	9.5804e-20	defense response to other organism	AT5G42650|AT5G36925|AT3G23550|AT5G14740|AT1G64195|AT1G52400|AT3G14150|AT4G14400|AT1G19670|AT4G34410|AT1G80840|AT4G16260|AT2G25110|AT3G56400|AT3G50260|AT2G39770|AT3G57330|AT4G08870|AT1G69370|AT4G39950|AT1G02930|AT1G24100|AT5G06320|AT1G51660|AT2G19190|AT5G03210|AT1G45145|AT4G39030|AT2G43510|AT3G05180|AT2G23560|AT4G37410|AT4G02520|AT4G23140|AT3G49120|AT3G06550|AT2G30770|AT3G57260|AT4G24230|AT5G60300…
71495	3.2005e-18	cellular response to endogenous stimulus	AT5G18020|AT2G05070|AT5G40350|AT3G23150|AT4G30610|AT1G32640|AT3G59220|AT2G18300|AT1G73500|AT3G57040|AT2G38310|AT5G25190|AT1G52400|AT1G74670|AT1G29500|AT4G34410|AT2G20180|AT3G56400|AT3G50260|AT5G18010|AT1G12240|AT4G32800|AT1G30690|AT3G19580|AT5G63980|AT1G65690|AT4G17500|AT1G72260|AT2G17290|AT2G44840|AT1G15080|AT3G16500|AT4G02520|AT3G23050|AT3G02110|AT3G28860|AT1G19640|AT1G29450|AT5G61590|AT2G13790…
32870	1.0152e-17	cellular response to hormone stimulus	AT5G18020|AT2G05070|AT5G40350|AT3G23150|AT4G30610|AT1G32640|AT3G59220|AT2G18300|AT1G73500|AT3G57040|AT2G38310|AT5G25190|AT1G52400|AT1G74670|AT1G29500|AT4G34410|AT2G20180|AT3G56400|AT3G50260|AT5G18010|AT1G12240|AT4G32800|AT1G30690|AT3G19580|AT5G63980|AT1G65690|AT4G17500|AT1G72260|AT2G17290|AT2G44840|AT1G15080|AT3G16500|AT4G02520|AT3G23050|AT3G02110|AT3G28860|AT1G19640|AT1G29450|AT5G61590|AT2G13790…
43436	1.4122e-16	oxoacid metabolic process	AT5G50950|AT4G26910|AT5G42650|AT3G22740|AT5G65010|AT1G14810|AT1G52400|AT2G20340|AT1G67070|AT4G34250|AT4G39940|AT3G48720|AT1G21100|AT3G20390|AT5G04530|AT2G06050|AT1G64400|AT5G22630|AT5G27520|AT2G39770|AT5G65640|AT2G17720|AT5G48880|AT4G08870|AT1G69370|AT5G05590|AT5G07010|AT4G39950|AT1G24100|AT3G13110|AT1G18590|AT2G20610|AT5G52100|AT4G39030|AT4G15440|AT3G10520|AT4G35630|AT2G23560|AT4G37410|AT4G26530…
6082	1.7117e-16	organic acid metabolic process	AT5G50950|AT4G26910|AT5G42650|AT3G22740|AT5G65010|AT1G14810|AT1G52400|AT2G20340|AT1G67070|AT4G34250|AT4G39940|AT3G48720|AT1G21100|AT3G20390|AT5G04530|AT2G06050|AT1G64400|AT5G22630|AT5G27520|AT2G39770|AT5G65640|AT2G17720|AT5G48880|AT4G08870|AT1G69370|AT5G05590|AT5G07010|AT4G39950|AT1G24100|AT3G13110|AT1G18590|AT2G20610|AT5G52100|AT4G39030|AT4G15440|AT3G10520|AT4G35630|AT2G23560|AT4G37410|AT4G26530…
9755	1.7117e-16	hormone-mediated signaling pathway	AT5G18020|AT5G40350|AT3G23150|AT4G30610|AT1G32640|AT3G59220|AT2G18300|AT1G73500|AT3G57040|AT2G38310|AT5G25190|AT1G52400|AT1G74670|AT1G29500|AT4G34410|AT2G20180|AT3G56400|AT3G50260|AT5G18010|AT1G12240|AT4G32800|AT3G19580|AT5G63980|AT1G65690|AT4G17500|AT1G72260|AT2G17290|AT2G44840|AT1G15080|AT3G16500|AT4G02520|AT3G23050|AT3G02110|AT3G28860|AT1G19640|AT1G29450|AT5G61590|AT2G13790|AT1G28480|AT3G42800…
1901698	1.5727e-15	response to nitrogen compound	AT5G47220|AT5G49520|AT3G23230|AT5G62020|AT1G32640|AT1G65040|AT2G38470|AT2G33580|AT3G16530|AT3G46620|AT5G28540|AT4G15975|AT4G17230|AT3G53600|AT4G34410|AT1G80840|AT3G11840|AT1G02860|AT3G56400|AT3G50260|AT2G34600|AT3G19580|AT2G39770|AT5G47230|AT2G37430|AT1G27730|AT4G33050|AT3G15210|AT4G17500|AT5G04340|AT3G45640|AT4G29040|AT1G42990|AT2G44840|AT2G26150|AT5G01830|AT4G31800|AT3G23250|AT1G61340|AT2G13790…
80134	3.1308e-15	regulation of response to stress	AT5G26920|AT5G52810|AT5G47220|AT3G01080|AT4G01895|AT1G32640|AT4G29140|AT3G17860|AT4G11890|AT1G72450|AT3G14150|AT4G14400|AT1G74950|AT5G13320|AT5G20900|AT2G40750|AT1G80840|AT5G05300|AT2G25110|AT5G52050|AT3G56400|AT4G23570|AT3G49110|AT2G34600|AT3G25882|AT3G62600|AT1G30135|AT4G25230|AT2G41370|AT3G15210|AT3G45640|AT1G51780|AT1G17380|AT5G65600|AT4G39030|AT1G02450|AT3G61190|AT4G31800|AT3G49120|AT3G55560…
44281	1.219e-14	small molecule metabolic process	AT5G50950|AT2G43900|AT5G24420|AT4G01850|AT4G26910|AT5G42650|AT3G22740|AT5G65010|AT1G14810|AT1G52400|AT2G20340|AT1G67070|AT4G34250|AT4G39940|AT3G48720|AT4G18440|AT1G21100|AT3G20390|AT5G04530|AT2G06050|AT1G79680|AT1G64400|AT5G22630|AT5G27520|AT2G39770|AT5G65640|AT2G17720|AT5G48880|AT4G08870|AT4G24340|AT1G69370|AT5G05590|AT5G07010|AT4G39950|AT1G24100|AT3G13110|AT1G18590|AT2G20610|AT5G40760|AT5G52100…
6790	1.6679e-14	sulfur compound metabolic process	AT4G31500|AT4G01850|AT4G26910|AT2G38470|AT2G30870|AT1G73500|AT3G22740|AT5G44070|AT4G39940|AT2G26400|AT3G44560|AT3G44320|AT1G21100|AT5G01220|AT3G03190|AT4G30530|AT4G14680|AT1G62540|AT2G29470|AT5G63980|AT4G39950|AT1G02930|AT1G24100|AT3G13110|AT3G45640|AT1G18590|AT2G20610|AT1G27130|AT3G44550|AT1G69930|AT4G37410|AT4G02520|AT2G29460|AT1G65860|AT5G15210|AT3G59760|AT5G26220|AT5G61590|AT2G30770|AT3G16990…
65007	2.68e-14	biological regulation	AT5G40350|AT1G80440|AT5G62020|AT5G65410|AT2G37460|AT1G65040|AT1G66370|AT2G38310|AT5G25190|AT3G44400|AT4G39940|AT4G14400|AT5G03160|AT5G05340|AT1G61800|AT2G26440|AT2G40750|AT1G79680|AT5G13080|AT2G25110|AT1G06180|AT3G56400|AT1G55370|AT1G56340|AT3G19580|AT5G65640|AT1G69530|AT2G16870|AT1G72940|AT1G66380|AT4G33050|AT4G39950|AT5G06320|AT3G09780|AT3G12700|AT4G35110|AT4G02520|AT3G53460|AT1G57560|AT3G22400…
42435	1.0363e-13	indole-containing compound biosynthetic process	AT3G54640|AT5G17990|AT4G31500|AT3G26830|AT2G38470|AT5G54810|AT1G73500|AT2G30770|AT1G69370|AT5G05590|AT4G39950|AT1G25220|AT2G22330|AT3G45640|AT5G60890|AT4G35160|AT2G20610|AT4G27070|AT2G04400|AT5G05730|AT1G76790|AT4G30530|AT5G28237|AT5G54160
71229	1.186e-13	cellular response to acid chemical	AT5G17490|AT5G01900|AT3G48090|AT5G47220|AT2G05070|AT5G40350|AT1G32640|AT3G59220|AT2G18300|AT2G38310|AT1G52400|AT3G17860|AT2G43140|AT1G74670|AT4G14400|AT3G46620|AT5G13320|AT1G05010|AT3G53600|AT2G20180|AT3G50930|AT3G56400|AT1G12240|AT1G15550|AT1G62660|AT1G33240|AT3G19580|AT5G64750|AT5G63980|AT1G65690|AT2G41370|AT3G15210|AT3G63010|AT1G72260|AT3G45640|AT5G65600|AT5G28770|AT2G17290|AT1G16370|AT1G15080…
9628	1.5417e-13	response to abiotic stimulus	AT3G02570|AT5G50950|AT2G05070|AT1G16670|AT3G59220|AT1G52400|AT4G34250|AT1G74670|AT4G14400|AT2G22880|AT1G61800|AT2G46170|AT4G16260|AT3G11600|AT1G08920|AT1G06180|AT1G09210|AT1G56340|AT5G49730|AT5G48400|AT3G19580|AT2G39770|AT1G69530|AT4G21870|AT4G39950|AT1G02930|AT3G12145|AT4G35110|AT4G02520|AT3G53460|AT3G23050|AT3G02230|AT3G28860|AT1G29290|AT3G57260|AT4G24230|AT4G24110|AT1G18710|AT3G14210|AT4G34710…
48583	1.5582e-13	regulation of response to stimulus	AT5G17490|AT5G26920|AT5G52810|AT5G47220|AT3G01080|AT3G23150|AT1G80440|AT4G01895|AT1G32640|AT4G29140|AT1G73500|AT1G52400|AT3G17860|AT4G11890|AT1G72450|AT3G14150|AT4G14400|AT1G74950|AT5G13320|AT2G20180|AT5G20900|AT2G40750|AT1G80840|AT5G05300|AT2G04450|AT5G13080|AT2G25110|AT5G52050|AT3G56400|AT4G23570|AT3G49110|AT2G34600|AT5G64750|AT5G63980|AT3G25882|AT3G62600|AT1G30135|AT4G25230|AT4G09570|AT2G41370…
50789	1.5582e-13	regulation of biological process	AT5G40350|AT1G80440|AT5G62020|AT5G65410|AT1G65040|AT1G66370|AT2G38310|AT5G25190|AT3G44400|AT4G39940|AT4G14400|AT5G03160|AT5G05340|AT1G61800|AT2G40750|AT1G79680|AT5G13080|AT2G25110|AT1G06180|AT3G56400|AT1G55370|AT3G19580|AT5G65640|AT1G69530|AT2G16870|AT1G72940|AT1G66380|AT4G33050|AT5G06320|AT3G09780|AT3G12700|AT4G35110|AT4G02520|AT3G53460|AT1G57560|AT3G22400|AT3G50070|AT4G36570|AT4G34390|AT2G46270…
42430	2.6815e-13	indole-containing compound metabolic process	AT5G17990|AT4G31500|AT2G38470|AT5G54810|AT1G73500|AT2G30770|AT5G44070|AT1G25220|AT5G36220|AT4G35160|AT4G27070|AT1G76790|AT1G21100|AT4G30530|AT3G54640|AT1G59870|AT5G27520|AT3G26830|AT1G69370|AT5G05590|AT4G39950|AT2G22330|AT3G45640|AT5G60890|AT2G20610|AT2G04400|AT5G05730|AT5G28237|AT4G37410|AT5G54160
45087	6.1621e-13	innate immune response	AT5G26920|AT3G48090|AT5G47220|AT3G56710|AT4G31500|AT1G61560|AT1G32960|AT2G33580|AT4G14400|AT4G11850|AT5G13320|AT1G29660|AT5G09980|AT4G16260|AT3G50930|AT1G02860|AT3G56400|AT4G23570|AT1G14780|AT4G23170|AT4G23210|AT4G25230|AT3G04720|AT4G39950|AT2G41370|AT3G15210|AT5G06320|AT3G45640|AT5G65600|AT4G29040|AT1G51660|AT4G39030|AT3G05180|AT2G23560|AT5G54610|AT1G32540|AT2G30770|AT3G57260|AT1G02920|AT4G12720…
19752	8.1556e-13	carboxylic acid metabolic process	AT5G50950|AT4G26910|AT5G42650|AT3G22740|AT5G65010|AT1G14810|AT1G52400|AT2G20340|AT1G67070|AT4G34250|AT4G39940|AT3G48720|AT3G20390|AT5G04530|AT2G06050|AT1G64400|AT5G22630|AT5G27520|AT2G39770|AT5G65640|AT2G17720|AT5G48880|AT4G08870|AT1G69370|AT5G05590|AT5G07010|AT4G39950|AT3G13110|AT2G20610|AT5G52100|AT4G39030|AT4G15440|AT3G10520|AT4G35630|AT2G23560|AT4G26530|AT1G17745|AT5G15490|AT2G11810|AT4G24510…
2376	8.7413e-13	immune system process	AT5G26920|AT3G48090|AT5G47220|AT3G56710|AT4G31500|AT1G61560|AT1G32960|AT2G33580|AT3G14150|AT4G14400|AT4G11850|AT5G13320|AT1G29660|AT5G09980|AT4G16260|AT3G50930|AT3G11840|AT1G02860|AT3G56400|AT4G23570|AT1G14780|AT4G23170|AT4G23210|AT4G25230|AT3G04720|AT4G39950|AT2G41370|AT3G15210|AT5G06320|AT3G45640|AT5G65600|AT4G29040|AT1G51660|AT5G03210|AT1G42990|AT4G39030|AT3G05180|AT2G23560|AT5G54610|AT1G32540…
19748	8.944e-13	secondary metabolic process	AT4G31500|AT2G38470|AT2G30870|AT1G73500|AT5G44070|AT5G14700|AT5G04330|AT3G44560|AT3G44320|AT5G05340|AT1G21100|AT3G03190|AT4G30530|AT2G23010|AT3G25180|AT1G15950|AT1G62540|AT2G29470|AT3G26210|AT3G26330|AT1G55210|AT4G39950|AT1G02930|AT1G24100|AT3G45640|AT1G18590|AT2G20610|AT1G27130|AT3G44550|AT3G12220|AT1G69930|AT3G50740|AT3G46490|AT4G37410|AT5G54160|AT4G02520|AT2G29460|AT1G65860|AT1G33030|AT5G15210…
6955	1.5237e-12	immune response	AT5G26920|AT3G48090|AT5G47220|AT3G56710|AT4G31500|AT1G61560|AT1G32960|AT2G33580|AT4G14400|AT4G11850|AT5G13320|AT1G29660|AT5G09980|AT4G16260|AT3G50930|AT1G02860|AT3G56400|AT4G23570|AT1G14780|AT4G23170|AT4G23210|AT4G25230|AT3G04720|AT4G39950|AT2G41370|AT3G15210|AT5G06320|AT3G45640|AT5G65600|AT4G29040|AT1G51660|AT4G39030|AT3G05180|AT2G23560|AT5G54610|AT1G32540|AT2G30770|AT3G57260|AT1G02920|AT4G12720…
46394	8.8064e-12	carboxylic acid biosynthetic process	AT5G26920|AT3G25770|AT4G31500|AT5G42650|AT3G22740|AT5G65010|AT1G67070|AT3G44720|AT1G49430|AT4G34250|AT1G25220|AT4G39940|AT5G55120|AT2G26400|AT3G20390|AT5G04530|AT2G06050|AT4G39980|AT5G16290|AT1G02860|AT1G64400|AT5G22630|AT1G15550|AT3G25760|AT2G39770|AT5G48880|AT5G34930|AT1G69370|AT5G05590|AT4G39950|AT3G13110|AT2G20610|AT5G52100|AT4G39030|AT4G35630|AT1G17745|AT5G15490|AT5G17990|AT4G24510|AT4G24830…
16053	8.8064e-12	organic acid biosynthetic process	AT5G26920|AT3G25770|AT4G31500|AT5G42650|AT3G22740|AT5G65010|AT1G67070|AT3G44720|AT1G49430|AT4G34250|AT1G25220|AT4G39940|AT5G55120|AT2G26400|AT3G20390|AT5G04530|AT2G06050|AT4G39980|AT5G16290|AT1G02860|AT1G64400|AT5G22630|AT1G15550|AT3G25760|AT2G39770|AT5G48880|AT5G34930|AT1G69370|AT5G05590|AT4G39950|AT3G13110|AT2G20610|AT5G52100|AT4G39030|AT4G35630|AT1G17745|AT5G15490|AT5G17990|AT4G24510|AT4G24830…
6979	9.4694e-12	response to oxidative stress	AT3G25250|AT4G04840|AT3G48090|AT2G25080|AT1G61120|AT1G32640|AT5G55120|AT4G11850|AT5G05340|AT5G58390|AT3G03190|AT1G09970|AT5G05300|AT2G06050|AT5G42380|AT1G14540|AT1G09210|AT3G49110|AT3G08640|AT1G56340|AT5G49570|AT2G39770|AT5G63980|AT5G26030|AT1G27730|AT1G02930|AT1G27330|AT3G45640|AT4G21830|AT3G12580|AT1G45145|AT1G54050|AT2G26150|AT1G08830|AT4G23140|AT1G15520|AT1G14870|AT1G13340|AT3G28580|AT3G49120…
1901701	1.0271e-11	cellular response to oxygen-containing compound	AT5G17490|AT5G01900|AT3G48090|AT5G47220|AT2G05070|AT5G40350|AT4G30610|AT1G32640|AT3G59220|AT2G18300|AT2G33580|AT2G38310|AT1G52400|AT3G17860|AT2G43140|AT1G74670|AT4G14400|AT3G46620|AT5G13320|AT1G05010|AT3G53600|AT2G20180|AT3G50930|AT3G56400|AT1G12240|AT1G15550|AT1G62660|AT1G33240|AT3G19580|AT5G64750|AT5G63980|AT1G65690|AT2G41370|AT3G15210|AT3G63010|AT1G72260|AT3G45640|AT5G65600|AT5G28770|AT2G17290…
9751	1.3547e-11	response to salicylic acid	AT4G31800|AT5G17490|AT1G15520|AT5G01900|AT3G48090|AT1G57560|AT2G16720|AT1G61340|AT3G51440|AT2G14560|AT5G54610|AT1G28480|AT1G66350|AT4G03450|AT1G74430|AT4G14400|AT3G44860|AT5G13320|AT2G03760|AT2G40750|AT1G80840|AT2G40530|AT5G59780|AT3G11820|AT1G79680|AT3G50930|AT1G02860|AT1G06180|AT3G50480|AT3G56400|AT2G37710|AT4G04695|AT3G51430|AT5G22570|AT4G23170|AT3G51450|AT5G49570|AT5G06320|AT5G65600|AT1G21250…
45088	3.4809e-11	regulation of innate immune response	AT5G26920|AT5G52810|AT5G47220|AT3G49120|AT3G55560|AT4G01895|AT1G32540|AT3G14150|AT5G13320|AT5G13220|AT4G12720|AT5G05300|AT3G11820|AT2G25110|AT3G56400|AT4G23570|AT3G09830|AT3G49110|AT3G26830|AT3G25882|AT3G62600|AT4G25230|AT2G41370|AT3G15210|AT2G22330|AT1G44350|AT1G51780|AT5G65600|AT1G02450|AT5G13190
10035	4.6272e-11	response to inorganic substance	AT3G02570|AT2G05070|AT3G51860|AT4G01850|AT1G61120|AT1G32640|AT1G18330|AT1G52400|AT1G67070|AT4G11890|AT3G20390|AT2G06050|AT1G08920|AT5G42380|AT5G42020|AT1G56340|AT3G19580|AT5G49570|AT2G39770|AT5G63980|AT1G27730|AT4G39950|AT1G02930|AT3G13110|AT1G45145|AT2G26150|AT1G21750|AT4G02520|AT3G09940|AT3G23050|AT3G28580|AT4G24190|AT5G15650|AT5G61590|AT2G37040|AT4G27860|AT2G21330|AT1G02205|AT4G17615|AT4G12720…
2682	6.7492e-11	regulation of immune system process	AT4G31800|AT5G26920|AT5G52810|AT5G47220|AT3G49120|AT3G55560|AT4G01895|AT1G32540|AT3G14150|AT5G13320|AT5G13220|AT4G12720|AT1G80840|AT5G05300|AT3G11820|AT2G25110|AT3G56400|AT4G23570|AT3G09830|AT3G49110|AT3G26830|AT3G25882|AT3G62600|AT4G25230|AT2G41370|AT3G15210|AT2G22330|AT1G44350|AT1G51780|AT5G65600|AT1G02450|AT5G13190
50776	1.1909e-10	regulation of immune response	AT5G26920|AT5G52810|AT5G47220|AT3G49120|AT3G55560|AT4G01895|AT1G32540|AT3G14150|AT5G13320|AT5G13220|AT4G12720|AT5G05300|AT3G11820|AT2G25110|AT3G56400|AT4G23570|AT3G09830|AT3G49110|AT3G26830|AT3G25882|AT3G62600|AT4G25230|AT2G41370|AT3G15210|AT2G22330|AT1G44350|AT1G51780|AT5G65600|AT1G02450|AT5G13190
9987	3.4635e-10	cellular process	AT5G42650|AT5G62020|AT2G34070|AT2G37580|AT1G67340|AT1G34420|AT3G22740|AT1G14810|AT1G29070|AT5G05460|AT1G61800|AT2G26440|AT1G21100|AT2G40750|AT1G20010|AT3G11600|AT5G13080|AT2G25110|AT3G11840|AT1G06180|AT1G55370|AT1G09210|AT3G19580|AT2G39770|AT2G17720|AT1G69530|AT2G16870|AT1G72940|AT4G24340|AT4G33050|AT5G06320|AT3G09780|AT1G78000|AT3G10520|AT4G10390|AT3G12700|AT4G37410|AT4G26530|AT4G02520|AT3G53460…
44283	5.6795e-10	small molecule biosynthetic process	AT5G26920|AT3G25770|AT4G31500|AT5G42650|AT3G22740|AT5G65010|AT1G67070|AT3G44720|AT1G49430|AT4G34250|AT1G25220|AT4G39940|AT5G55120|AT2G26400|AT3G20390|AT5G04530|AT2G06050|AT4G39980|AT5G16290|AT1G02860|AT1G64400|AT5G22630|AT1G15550|AT3G25760|AT2G39770|AT5G48880|AT5G34930|AT1G69370|AT5G05590|AT4G39950|AT3G13110|AT2G20610|AT5G52100|AT4G39030|AT4G35630|AT2G20370|AT4G26530|AT1G17745|AT5G15490|AT5G17990…
8152	5.7241e-10	metabolic process	AT5G42650|AT5G62020|AT2G37580|AT1G67340|AT1G34420|AT3G22740|AT1G14810|AT1G29070|AT3G46700|AT5G05460|AT1G61800|AT2G26440|AT4G34138|AT1G54020|AT2G29710|AT1G21100|AT2G40750|AT5G13080|AT2G25110|AT3G11840|AT1G06180|AT1G55370|AT1G59970|AT3G19580|AT2G39770|AT2G17720|AT2G35170|AT4G24340|AT3G09780|AT3G05180|AT3G10520|AT4G10390|AT3G12700|AT4G37410|AT4G26530|AT4G02520|AT3G53460|AT5G15490|AT1G13700|AT1G34640…
71395	4.4637e-09	cellular response to jasmonic acid stimulus	AT3G56400|AT5G17490|AT5G47220|AT5G40350|AT4G28910|AT3G23240|AT1G32640|AT1G19640|AT3G22275|AT1G28480|AT1G66350|AT5G26170|AT3G17860|AT1G19180|AT2G41370|AT3G15210|AT1G72260|AT5G64810|AT5G63970|AT5G41315|AT3G15356|AT3G11820
9694	5.2581e-09	jasmonic acid metabolic process	AT3G25770|AT3G25760|AT5G42650|AT3G25780|AT1G19640|AT1G17420|AT5G07010|AT1G44350|AT1G72520|AT1G13280|AT3G45140|AT4G16760|AT2G06050|AT1G20510
9072	5.8406e-09	aromatic amino acid family metabolic process	AT3G54640|AT5G22630|AT5G17990|AT4G31500|AT2G37040|AT5G54810|AT5G34930|AT4G08870|AT1G69370|AT2G20340|AT5G05590|AT3G44720|AT4G39950|AT1G25220|AT2G22330|AT5G60890|AT4G27070|AT2G04400|AT5G05730|AT5G28237|AT4G39980|AT1G22410
6970	6.978e-09	response to osmotic stress	AT5G17490|AT5G50950|AT2G16720|AT2G40950|AT4G23600|AT1G18330|AT2G38470|AT1G73500|AT5G65010|AT2G38750|AT1G52400|AT4G11890|AT1G25220|AT3G16690|AT2G03760|AT4G16260|AT5G05300|AT1G08920|AT1G06180|AT3G08720|AT1G09210|AT1G56340|AT1G55450|AT1G58200|AT3G19580|AT2G39770|AT5G64750|AT5G63980|AT1G65690|AT1G13930|AT2G38760|AT3G04720|AT1G27730|AT3G17510|AT2G15390|AT1G02930|AT3G45640|AT4G10310|AT1G16370|AT1G77510…
9404	7.0724e-09	toxin metabolic process	AT4G02520|AT2G29460|AT2G29470|AT3G26830|AT2G30860|AT2G38470|AT2G30870|AT1G73500|AT2G30770|AT4G39950|AT2G22330|AT1G02930|AT1G02920|AT3G45640|AT1G27130|AT1G69930|AT3G03190|AT4G30530|AT2G29440|AT2G29450
50794	7.3162e-09	regulation of cellular process	AT5G40350|AT1G80440|AT5G62020|AT5G65410|AT1G65040|AT1G66370|AT2G38310|AT5G25190|AT3G44400|AT4G39940|AT4G14400|AT5G05340|AT1G61800|AT2G40750|AT1G79680|AT5G13080|AT1G06180|AT3G56400|AT3G19580|AT5G65640|AT1G69530|AT2G16870|AT1G72940|AT1G66380|AT4G33050|AT5G06320|AT3G09780|AT3G12700|AT4G02520|AT3G53460|AT1G57560|AT3G50070|AT4G36570|AT4G34390|AT2G46270|AT2G25490|AT1G79460|AT3G12830|AT4G29810|AT1G10560…
9867	8.609e-09	jasmonic acid mediated signaling pathway	AT3G56400|AT5G17490|AT5G47220|AT5G40350|AT4G28910|AT3G23240|AT1G32640|AT1G19640|AT3G22275|AT1G28480|AT1G66350|AT5G26170|AT3G17860|AT1G19180|AT2G41370|AT3G15210|AT1G72260|AT5G64810|AT5G63970|AT5G41315|AT3G11820
9723	1.4479e-08	response to ethylene	AT5G17490|AT5G47220|AT3G23150|AT3G23230|AT1G18330|AT5G61890|AT1G73500|AT5G25190|AT2G22200|AT1G25220|AT3G60490|AT4G34410|AT3G50260|AT3G51430|AT5G67180|AT4G32800|AT5G64750|AT5G47230|AT3G04720|AT3G15210|AT4G17500|AT2G25820|AT2G44840|AT1G15520|AT3G23250|AT3G51440|AT5G61590|AT1G74930|AT1G66350|AT2G46310|AT1G16060|AT5G04950|AT2G25490|AT5G59780|AT3G50480|AT4G27950|AT2G31230|AT5G21960|AT4G17490|AT1G06160…
6568	2.6e-08	tryptophan metabolic process	AT3G54640|AT5G17990|AT4G31500|AT5G54810|AT1G69370|AT5G05590|AT4G39950|AT1G25220|AT2G22330|AT5G60890|AT4G27070|AT2G04400|AT5G05730|AT5G28237
6586	2.6e-08	indolalkylamine metabolic process	AT3G54640|AT5G17990|AT4G31500|AT5G54810|AT1G69370|AT5G05590|AT4G39950|AT1G25220|AT2G22330|AT5G60890|AT4G27070|AT2G04400|AT5G05730|AT5G28237
162	2.6063e-08	tryptophan biosynthetic process	AT5G05590|AT3G54640|AT1G25220|AT5G17990|AT5G60890|AT4G31500|AT4G27070|AT2G04400|AT5G05730|AT5G54810|AT5G28237|AT1G69370
46219	2.6063e-08	indolalkylamine biosynthetic process	AT5G05590|AT3G54640|AT1G25220|AT5G17990|AT5G60890|AT4G31500|AT4G27070|AT2G04400|AT5G05730|AT5G54810|AT5G28237|AT1G69370
9073	3.7125e-08	aromatic amino acid family biosynthetic process	AT3G54640|AT5G22630|AT5G17990|AT4G31500|AT5G54810|AT5G34930|AT1G69370|AT5G05590|AT3G44720|AT1G25220|AT5G60890|AT4G27070|AT2G04400|AT5G05730|AT5G28237|AT4G39980|AT1G22410
9814	4.1553e-08	defense response, incompatible interaction	AT5G26920|AT3G48090|AT3G56710|AT1G61560|AT1G32540|AT3G57260|AT4G14400|AT1G02920|AT4G11850|AT5G13320|AT1G29660|AT4G16260|AT1G09750|AT5G56030|AT1G02860|AT4G29810|AT3G56400|AT4G23170|AT1G59870|AT1G06160|AT4G23190|AT5G52640|AT5G27420|AT3G21220|AT4G25050|AT3G04720|AT1G74100|AT5G06320|AT5G65600|AT4G22305|AT1G51660|AT5G03350|AT4G26070|AT3G05180|AT3G15356|AT2G23560
44272	4.1553e-08	sulfur compound biosynthetic process	AT1G65860|AT4G31500|AT4G01850|AT3G59760|AT2G38470|AT1G73500|AT3G22740|AT2G30770|AT3G16990|AT4G39940|AT2G26400|AT1G76790|AT5G01220|AT4G30530|AT4G14680|AT1G62540|AT3G26830|AT2G14750|AT5G27380|AT2G36880|AT1G74100|AT4G39950|AT1G50110|AT5G56760|AT2G22330|AT4G33030|AT1G24100|AT3G13110|AT3G45640|AT5G60890|AT1G18590|AT2G20610
1901605	4.3587e-08	alpha-amino acid metabolic process	AT1G17745|AT5G17990|AT1G65860|AT4G31500|AT4G24830|AT4G26910|AT3G59760|AT2G37040|AT5G54810|AT2G39020|AT3G22740|AT5G65010|AT2G20340|AT3G44720|AT1G25220|AT4G39940|AT2G26400|AT2G39030|AT4G27070|AT4G34710|AT3G20390|AT5G16290|AT3G54640|AT5G22630|AT2G17720|AT2G14750|AT5G34930|AT2G38860|AT4G08870|AT1G69370|AT5G05590|AT4G39950|AT1G50110|AT5G38710|AT5G56760|AT2G22330|AT3G13110|AT5G60890|AT3G11470|AT2G04400…
44550	4.3587e-08	secondary metabolite biosynthetic process	AT1G65860|AT4G31500|AT1G33030|AT3G21230|AT2G37040|AT2G38470|AT1G73500|AT2G30770|AT5G44070|AT5G14700|AT2G22420|AT5G36220|AT5G04330|AT3G44560|AT1G77520|AT5G05340|AT1G76470|AT1G76790|AT1G04220|AT4G30530|AT1G80820|AT3G25180|AT1G61820|AT4G34230|AT1G15950|AT1G62540|AT3G26210|AT3G26330|AT3G26830|AT1G55210|AT1G11610|AT2G36880|AT1G74100|AT4G39950|AT1G50110|AT4G37990|AT4G12310|AT2G22330|AT1G24100|AT3G45640…
9695	4.7596e-08	jasmonic acid biosynthetic process	AT3G25770|AT3G25760|AT1G72520|AT5G42650|AT3G25780|AT1G19640|AT1G13280|AT3G45140|AT1G17420|AT4G16760|AT2G06050|AT1G20510
9873	5.9672e-08	ethylene-activated signaling pathway	AT5G47220|AT3G23150|AT3G23230|AT5G61590|AT5G61890|AT1G74930|AT1G73500|AT5G25190|AT2G46310|AT2G22200|AT3G60490|AT1G16060|AT4G34410|AT2G25490|AT3G50260|AT4G27950|AT2G31230|AT5G21960|AT4G17490|AT5G67180|AT4G32800|AT1G06160|AT3G23240|AT5G64750|AT1G28370|AT5G47230|AT4G23750|AT3G15210|AT4G17500|AT2G25820|AT2G44840|AT4G16750|AT3G15356|AT5G53290
23051	6.5184e-08	regulation of signaling	AT5G17490|AT2G32510|AT3G23150|AT3G28860|AT1G80440|AT1G73500|AT1G66350|AT4G03450|AT1G52400|AT3G17860|AT2G22860|AT4G11890|AT1G72450|AT4G14400|AT5G58650|AT1G19570|AT1G74950|AT5G13220|AT5G20900|AT2G25490|AT2G04450|AT4G32570|AT5G05600|AT4G29810|AT1G10560|AT5G20270|AT2G34600|AT2G17500|AT5G64750|AT5G63980|AT1G70940|AT3G22275|AT1G23080|AT3G21220|AT1G30135|AT1G51800|AT1G70700|AT4G09570|AT1G19180|AT3G15210…
6520	8.1262e-08	cellular amino acid metabolic process	AT4G31500|AT4G26910|AT4G23600|AT3G22740|AT5G65010|AT1G14810|AT2G20340|AT3G44720|AT1G25220|AT4G39940|AT2G26400|AT3G20390|AT4G39980|AT5G16290|AT5G22630|AT2G17720|AT5G34930|AT4G08870|AT1G69370|AT5G05590|AT4G39950|AT2G24850|AT3G13110|AT2G20610|AT5G52100|AT3G28480|AT4G35630|AT1G17745|AT5G17990|AT1G65860|AT4G24830|AT3G59760|AT2G37040|AT5G54810|AT2G39020|AT2G39030|AT4G27070|AT4G34710|AT1G22410|AT3G54640…
14070	8.2225e-08	response to organic cyclic compound	AT5G17490|AT5G01900|AT3G48090|AT4G30610|AT2G16720|AT2G18300|AT1G67070|AT1G74430|AT4G14400|AT5G13320|AT2G03760|AT2G40750|AT1G80840|AT1G79680|AT3G50930|AT1G02860|AT1G06180|AT3G56400|AT2G37710|AT3G51430|AT4G23170|AT5G49570|AT5G06320|AT5G65600|AT2G26710|AT4G39030|AT3G61190|AT2G20370|AT4G31800|AT1G15520|AT3G02110|AT1G57560|AT1G61340|AT3G51440|AT2G14560|AT5G54610|AT2G13790|AT1G28480|AT1G66350|AT4G03450…
1901657	8.3755e-08	glycosyl compound metabolic process	AT1G60270|AT5G24540|AT5G18860|AT1G65860|AT4G31500|AT5G15210|AT5G61590|AT4G21760|AT4G24350|AT5G44070|AT1G52400|AT3G14050|AT1G71100|AT3G14210|AT5G36220|AT3G44320|AT1G76790|AT1G21100|AT4G30530|AT1G54040|AT1G61820|AT1G62540|AT1G80050|AT1G59870|AT1G10700|AT4G24340|AT1G66280|AT1G74100|AT4G39950|AT1G50110|AT5G10300|AT2G22330|AT1G24100|AT1G76880|AT5G60890|AT1G18590|AT2G20610|AT3G60120|AT3G16400|AT4G37410
10646	8.6033e-08	regulation of cell communication	AT5G17490|AT2G32510|AT3G23150|AT3G28860|AT1G80440|AT1G73500|AT1G66350|AT4G03450|AT1G52400|AT3G17860|AT2G22860|AT4G11890|AT1G72450|AT4G14400|AT5G58650|AT1G19570|AT1G74950|AT5G13220|AT5G20900|AT2G25490|AT2G04450|AT4G32570|AT5G05600|AT4G29810|AT1G10560|AT5G20270|AT2G34600|AT2G17500|AT5G64750|AT5G63980|AT1G70940|AT3G22275|AT1G23080|AT3G21220|AT1G30135|AT1G51800|AT1G70700|AT4G09570|AT1G19180|AT3G15210…
2000022	9.739e-08	regulation of jasmonic acid mediated signaling pathway	AT2G34600|AT3G22275|AT1G30135|AT1G70700|AT3G17860|AT1G72450|AT1G19180|AT1G17380|AT1G74950|AT5G13220|AT5G20900|AT4G32570|AT5G05600
71369	9.739e-08	cellular response to ethylene stimulus	AT5G47220|AT3G23150|AT3G23230|AT5G61590|AT5G61890|AT1G74930|AT1G73500|AT5G25190|AT2G46310|AT2G22200|AT3G60490|AT1G16060|AT5G04950|AT4G34410|AT2G25490|AT3G50260|AT4G27950|AT2G31230|AT5G21960|AT4G17490|AT5G67180|AT4G32800|AT1G06160|AT3G23240|AT5G64750|AT1G28370|AT5G47230|AT1G76800|AT4G23750|AT3G15210|AT4G17500|AT2G25820|AT2G44840|AT4G16750|AT3G15356|AT5G53290
9966	1.1576e-07	regulation of signal transduction	AT5G17490|AT2G32510|AT3G23150|AT3G28860|AT1G80440|AT1G73500|AT1G66350|AT4G03450|AT1G52400|AT3G17860|AT2G22860|AT4G11890|AT1G72450|AT4G14400|AT5G58650|AT1G19570|AT1G74950|AT5G13220|AT5G20900|AT2G25490|AT2G04450|AT4G32570|AT5G05600|AT4G29810|AT1G10560|AT5G20270|AT2G34600|AT2G17500|AT5G64750|AT5G63980|AT1G70940|AT3G22275|AT1G23080|AT3G21220|AT1G30135|AT1G51800|AT1G70700|AT4G09570|AT1G19180|AT3G15210…
9309	1.1675e-07	amine biosynthetic process	AT3G54640|AT5G17990|AT4G31500|AT5G54810|AT4G08870|AT1G69370|AT5G05590|AT1G25220|AT5G60890|AT4G27070|AT2G04400|AT5G05730|AT5G04950|AT4G34710|AT5G28237
42401	1.1675e-07	cellular biogenic amine biosynthetic process	AT3G54640|AT5G17990|AT4G31500|AT5G54810|AT4G08870|AT1G69370|AT5G05590|AT1G25220|AT5G60890|AT4G27070|AT2G04400|AT5G05730|AT5G04950|AT4G34710|AT5G28237
34220	1.4267e-07	ion transmembrane transport	AT3G51860|AT4G29900|AT3G01280|AT3G16180|AT2G37460|AT4G23400|AT1G31830|AT3G57280|AT5G44070|AT1G10970|AT5G61810|AT5G04770|AT4G35180|AT1G61800|AT1G80760|AT3G13620|AT1G08920|AT5G43745|AT5G52050|AT4G37640|AT5G04930|AT3G17700|AT1G13210|AT3G56200|AT1G64200|AT5G27520|AT5G67500|AT5G48400|AT1G58200|AT1G72700|AT3G57330|AT5G66650|AT5G27360|AT5G24290|AT4G22120|AT4G23010|AT4G18910|AT5G11230|AT1G27770|AT4G10310…
10112	1.8999e-07	regulation of systemic acquired resistance	AT5G26920|AT5G52810|AT2G22330|AT1G44350|AT1G51780|AT5G13320|AT5G13220|AT4G01895|AT3G26830|AT3G25882|AT1G02450
160	2.354e-07	phosphorelay signal transduction system	AT5G47220|AT3G23150|AT3G23230|AT5G61590|AT5G61890|AT1G74930|AT1G73500|AT3G57040|AT5G25190|AT2G46310|AT2G22200|AT3G60490|AT1G19050|AT5G62920|AT1G16060|AT4G34410|AT2G25490|AT2G40670|AT3G50260|AT4G27950|AT2G31230|AT5G21960|AT4G17490|AT5G67180|AT4G32800|AT1G06160|AT3G23240|AT5G64750|AT1G28370|AT5G47230|AT4G23750|AT3G15210|AT4G17500|AT2G25820|AT2G44840|AT4G16750|AT3G15356|AT5G53290
19438	3.1218e-07	aromatic compound biosynthetic process	AT3G02570|AT5G40350|AT5G62020|AT5G65410|AT1G66370|AT3G57040|AT5G25190|AT2G22760|AT5G05340|AT4G17230|AT4G18440|AT1G21100|AT2G40750|AT1G79680|AT5G13080|AT1G06180|AT3G56400|AT3G19580|AT1G17890|AT2G39770|AT5G65640|AT5G26030|AT1G66380|AT5G05590|AT4G39950|AT4G17460|AT4G39030|AT3G16500|AT5G15490|AT3G23050|AT3G16990|AT2G22420|AT4G36570|AT4G27070|AT2G46270|AT1G04220|AT5G59780|AT1G61820|AT1G22410|AT2G31230…
6749	3.5228e-07	glutathione metabolic process	AT4G02520|AT2G29460|AT2G29470|AT5G26220|AT2G30860|AT2G30870|AT4G29210|AT5G27380|AT1G02930|AT1G44790|AT1G02920|AT1G19570|AT1G27130|AT5G02780|AT1G69930|AT3G03190|AT2G29440|AT2G29450
1901135	4.7054e-07	carbohydrate derivative metabolic process	AT3G02570|AT1G60270|AT5G24540|AT5G18860|AT4G31500|AT5G24420|AT4G26270|AT1G68470|AT5G44070|AT1G52400|AT1G67070|AT2G43580|AT5G05460|AT3G44320|AT3G11040|AT4G18440|AT1G21100|AT2G43620|AT5G01220|AT4G30530|AT1G08200|AT1G79680|AT2G25110|AT3G24090|AT5G33290|AT1G62540|AT1G64200|AT5G49570|AT1G17890|AT3G56040|AT2G39770|AT1G10700|AT4G24340|AT4G39950|AT5G10300|AT1G24100|AT5G11670|AT1G18590|AT2G20610|AT5G40760…
8652	4.8296e-07	cellular amino acid biosynthetic process	AT1G17745|AT5G17990|AT4G31500|AT4G24830|AT3G59760|AT5G54810|AT3G22740|AT5G65010|AT3G44720|AT1G25220|AT4G39940|AT2G26400|AT4G27070|AT3G20390|AT4G39980|AT5G16290|AT1G22410|AT3G54640|AT5G22630|AT2G14750|AT5G34930|AT1G69370|AT5G05590|AT1G50110|AT5G38710|AT5G56760|AT3G13110|AT5G60890|AT3G11470|AT2G04400|AT5G52100|AT5G05730|AT5G28237|AT4G35630|AT4G34200|AT3G17810
9651	4.9332e-07	response to salt stress	AT5G17490|AT5G50950|AT2G16720|AT2G40950|AT4G23600|AT1G18330|AT2G38470|AT1G73500|AT5G65010|AT2G38750|AT1G52400|AT4G11890|AT1G25220|AT2G03760|AT4G16260|AT5G05300|AT1G08920|AT1G06180|AT3G08720|AT1G09210|AT1G56340|AT1G55450|AT3G19580|AT2G39770|AT5G63980|AT1G13930|AT2G38760|AT3G04720|AT1G27730|AT3G17510|AT2G15390|AT1G02930|AT4G10310|AT1G16370|AT1G77510|AT3G44550|AT1G21750|AT1G08830|AT4G02520|AT3G09940…
302	6.6689e-07	response to reactive oxygen species	AT4G23140|AT1G15520|AT3G48090|AT3G28580|AT1G61120|AT5G55120|AT4G12400|AT1G19570|AT4G12720|AT5G04950|AT5G05300|AT2G06050|AT5G42380|AT3G10985|AT4G23150|AT4G17490|AT3G08640|AT2G47180|AT5G49570|AT2G39770|AT1G76800|AT1G16420|AT3G02840|AT1G72520|AT4G21830|AT3G12580|AT4G26070|AT1G54050|AT2G26150|AT3G13610|AT1G08830
6576	7.1333e-07	cellular biogenic amine metabolic process	AT3G54640|AT5G17990|AT4G31500|AT5G54810|AT4G08870|AT1G69370|AT5G05590|AT4G39950|AT1G25220|AT2G22330|AT5G60890|AT4G27070|AT2G04400|AT5G05730|AT5G04950|AT4G34710|AT5G28237
44106	7.1333e-07	cellular amine metabolic process	AT3G54640|AT5G17990|AT4G31500|AT5G54810|AT4G08870|AT1G69370|AT5G05590|AT4G39950|AT1G25220|AT2G22330|AT5G60890|AT4G27070|AT2G04400|AT5G05730|AT5G04950|AT4G34710|AT5G28237
35556	7.8451e-07	intracellular signal transduction	AT3G25250|AT3G55940|AT5G47220|AT3G23150|AT3G23230|AT5G61890|AT1G73500|AT3G57040|AT5G25190|AT1G49160|AT2G22200|AT3G60490|AT5G59920|AT4G34410|AT5G58350|AT4G36950|AT2G40670|AT2G30040|AT3G50260|AT3G08720|AT5G67180|AT4G32800|AT5G64750|AT5G63980|AT5G47230|AT1G48260|AT4G09570|AT3G15210|AT3G17510|AT4G17500|AT1G01560|AT3G45640|AT1G51660|AT2G17290|AT2G25820|AT2G44840|AT2G32510|AT5G61590|AT1G74930|AT2G46310…
80167	8.6872e-07	response to karrikin	AT3G09440|AT5G62680|AT2G37040|AT4G24110|AT3G60290|AT3G44720|AT5G07460|AT1G74670|AT1G71100|AT5G57785|AT1G61800|AT2G46170|AT4G34710|AT3G11600|AT5G05600|AT5G18470|AT3G52360|AT5G48540|AT5G40780|AT1G61890|AT5G25460|AT2G47930|AT3G13790|AT3G45060|AT1G01300|AT4G35110
19757	9.0733e-07	glycosinolate metabolic process	AT1G65860|AT4G31500|AT5G15210|AT5G61590|AT5G44070|AT3G14210|AT5G36220|AT3G44320|AT1G76790|AT1G21100|AT4G30530|AT1G54040|AT1G62540|AT1G59870|AT1G74100|AT4G39950|AT1G50110|AT2G22330|AT1G24100|AT1G76880|AT5G60890|AT1G18590|AT2G20610|AT3G16400|AT4G37410
19760	9.0733e-07	glucosinolate metabolic process	AT1G65860|AT4G31500|AT5G15210|AT5G61590|AT5G44070|AT3G14210|AT5G36220|AT3G44320|AT1G76790|AT1G21100|AT4G30530|AT1G54040|AT1G62540|AT1G59870|AT1G74100|AT4G39950|AT1G50110|AT2G22330|AT1G24100|AT1G76880|AT5G60890|AT1G18590|AT2G20610|AT3G16400|AT4G37410
16143	9.0733e-07	S-glycoside metabolic process	AT1G65860|AT4G31500|AT5G15210|AT5G61590|AT5G44070|AT3G14210|AT5G36220|AT3G44320|AT1G76790|AT1G21100|AT4G30530|AT1G54040|AT1G62540|AT1G59870|AT1G74100|AT4G39950|AT1G50110|AT2G22330|AT1G24100|AT1G76880|AT5G60890|AT1G18590|AT2G20610|AT3G16400|AT4G37410
1901607	9.9272e-07	alpha-amino acid biosynthetic process	AT1G17745|AT5G17990|AT4G31500|AT4G24830|AT3G59760|AT5G54810|AT3G22740|AT5G65010|AT3G44720|AT1G25220|AT4G39940|AT2G26400|AT4G27070|AT3G20390|AT5G16290|AT3G54640|AT5G22630|AT2G14750|AT5G34930|AT1G69370|AT5G05590|AT1G50110|AT5G38710|AT5G56760|AT3G13110|AT5G60890|AT3G11470|AT2G04400|AT5G52100|AT5G05730|AT5G28237|AT4G35630|AT4G34200
31349	1.1167e-06	positive regulation of defense response	AT3G56400|AT3G09830|AT5G52810|AT5G47220|AT3G49120|AT3G49110|AT3G62600|AT1G32540|AT1G51800|AT4G25230|AT4G11890|AT3G14150|AT2G41370|AT3G15210|AT4G14400|AT5G65600|AT5G13320|AT4G12720|AT1G07000|AT1G08860|AT2G25110
6811	1.1329e-06	ion transport	AT3G51860|AT4G29900|AT3G06130|AT3G16180|AT2G37460|AT4G23400|AT1G31830|AT3G57280|AT1G10970|AT5G04770|AT4G35180|AT1G61800|AT3G13620|AT1G08920|AT5G60800|AT1G32090|AT5G43745|AT5G52050|AT4G37640|AT5G04930|AT3G17700|AT1G13210|AT5G49730|AT5G27520|AT5G48400|AT1G72700|AT3G57330|AT5G27360|AT4G23010|AT5G11230|AT4G10310|AT4G16370|AT1G78000|AT1G52190|AT3G54830|AT4G31600|AT5G62680|AT2G36590|AT4G27860|AT1G17500…
2239	1.4083e-06	response to oomycetes	AT4G02520|AT1G15520|AT2G34930|AT5G60270|AT2G39210|AT3G23550|AT1G51800|AT5G60300|AT4G39950|AT4G11890|AT5G60950|AT3G16530|AT2G22330|AT5G65600|AT3G11340|AT4G01700
48584	1.4101e-06	positive regulation of response to stimulus	AT5G52810|AT5G47220|AT3G49120|AT2G32510|AT1G66230|AT1G73500|AT1G32540|AT1G52400|AT4G11890|AT3G14150|AT4G14400|AT1G19570|AT5G13320|AT4G12720|AT1G08860|AT2G04450|AT2G25110|AT4G29810|AT3G56400|AT3G09830|AT3G49110|AT3G21220|AT3G62600|AT1G18400|AT1G51800|AT4G25230|AT4G09570|AT2G41370|AT3G15210|AT3G63010|AT3G45640|AT5G65600|AT1G51660|AT4G26070|AT1G07000|AT4G34220
10120	1.4395e-06	camalexin biosynthetic process	AT4G39950|AT2G22330|AT3G45640|AT3G26830|AT2G38470|AT4G30530|AT1G73500|AT2G30770
52317	1.4395e-06	camalexin metabolic process	AT4G39950|AT2G22330|AT3G45640|AT3G26830|AT2G38470|AT4G30530|AT1G73500|AT2G30770
32101	1.5076e-06	regulation of response to external stimulus	AT4G31800|AT4G23570|AT5G26920|AT5G52810|AT5G67160|AT4G01895|AT3G26830|AT3G25882|AT1G51800|AT4G14400|AT2G22330|AT1G44350|AT1G51780|AT5G65600|AT5G13320|AT5G13220|AT1G07000|AT1G80840|AT1G02450|AT5G13080
6820	1.7457e-06	anion transport	AT3G01280|AT3G16180|AT2G37460|AT1G31830|AT3G57280|AT5G44070|AT5G61810|AT5G04770|AT4G35180|AT1G61800|AT1G80760|AT3G13620|AT5G52050|AT5G04930|AT1G13210|AT3G56200|AT5G27520|AT5G67500|AT4G23010|AT4G18910|AT5G11230|AT1G16370|AT1G69850|AT1G78560|AT3G12740|AT1G78000|AT1G52190|AT1G72180|AT1G15520|AT3G54830|AT4G31600|AT5G62680|AT2G36590|AT4G24230|AT1G26730|AT5G02170|AT2G02810|AT5G57685|AT2G22500|AT1G80050…
1901362	2.1553e-06	organic cyclic compound biosynthetic process	AT3G02570|AT5G40350|AT5G62020|AT5G65410|AT1G66370|AT3G57040|AT5G25190|AT2G22760|AT5G05340|AT4G17230|AT4G18440|AT2G40750|AT1G79680|AT5G13080|AT1G06180|AT3G56400|AT3G19580|AT1G17890|AT2G39770|AT5G65640|AT5G26030|AT1G66380|AT5G05590|AT4G39950|AT4G17460|AT4G39030|AT3G16500|AT5G15490|AT3G23050|AT3G16990|AT2G22420|AT4G36570|AT4G27070|AT2G46270|AT1G04220|AT5G59780|AT1G78490|AT1G61820|AT1G22410|AT2G31230…
98656	2.4496e-06	anion transmembrane transport	AT3G54830|AT3G01280|AT4G31600|AT5G62680|AT3G16180|AT2G37460|AT2G36590|AT1G31830|AT3G57280|AT5G44070|AT5G02170|AT5G61810|AT2G02810|AT5G04770|AT2G22500|AT4G35180|AT1G61800|AT1G80760|AT3G13620|AT5G52050|AT1G80050|AT3G56200|AT5G40780|AT1G14360|AT5G27520|AT5G67500|AT1G01070|AT1G18880|AT1G12500|AT4G23010|AT4G18910|AT5G11230|AT1G16370|AT5G13550|AT3G47960|AT1G69850|AT3G48850|AT1G78560|AT1G77690|AT1G78000…
32787	2.5286e-06	monocarboxylic acid metabolic process	AT5G26920|AT3G25770|AT4G31500|AT5G42650|AT4G26270|AT5G65010|AT1G52400|AT1G49430|AT4G34250|AT1G72970|AT3G48720|AT5G13320|AT5G04530|AT2G06050|AT1G02860|AT1G64400|AT3G25760|AT5G27520|AT1G65890|AT5G48880|AT5G07010|AT4G39950|AT2G45970|AT1G53520|AT5G11670|AT2G20610|AT4G39030|AT4G15440|AT3G10520|AT5G20410|AT2G23560|AT4G26530|AT2G11810|AT4G24510|AT1G18870|AT1G19640|AT2G37040|AT5G54810|AT1G17420|AT3G22400…
2831	2.5375e-06	regulation of response to biotic stimulus	AT4G31800|AT4G23570|AT5G26920|AT5G52810|AT5G67160|AT4G01895|AT3G26830|AT3G25882|AT1G51800|AT4G14400|AT2G22330|AT1G44350|AT1G51780|AT5G65600|AT5G13320|AT5G13220|AT1G07000|AT1G80840|AT1G02450
55085	2.7013e-06	transmembrane transport	AT4G01450|AT3G51860|AT1G21900|AT4G29900|AT5G26200|AT3G16180|AT2G37460|AT3G23550|AT4G23400|AT1G31830|AT3G57280|AT1G10970|AT3G16690|AT5G04770|AT4G35180|AT1G61800|AT3G13620|AT3G13100|AT1G08920|AT5G43745|AT5G52050|AT4G37640|AT5G04930|AT3G17700|AT1G13210|AT5G19980|AT5G27520|AT5G48400|AT1G61890|AT1G72700|AT2G36380|AT3G57330|AT5G27360|AT4G23010|AT5G11230|AT4G21910|AT4G10310|AT4G39030|AT4G16370|AT1G78000…
6793	3.8578e-06	phosphorus metabolic process	AT1G61640|AT4G00400|AT1G61360|AT3G51860|AT2G43900|AT5G24420|AT3G23150|AT4G26910|AT5G18700|AT1G16670|AT1G34420|AT1G73500|AT2G33020|AT4G11890|AT4G39940|AT1G51790|AT4G18440|AT3G09010|AT1G09970|AT4G36950|AT2G23450|AT1G79680|AT3G24090|AT2G30040|AT3G55950|AT3G08720|AT1G04040|AT1G17890|AT3G59750|AT5G63980|AT4G25390|AT1G71697|AT1G28390|AT1G48260|AT1G14700|AT1G51820|AT4G20140|AT4G09570|AT1G01560|AT1G51660…
33554	4.8608e-06	cellular response to stress	AT5G26920|AT3G48090|AT4G31500|AT1G32640|AT3G49620|AT1G65040|AT2G38470|AT1G73500|AT5G44070|AT3G16690|AT5G13320|AT5G28540|AT3G44320|AT3G53600|AT5G01220|AT3G13782|AT4G36950|AT4G14680|AT5G13080|AT3G50930|AT3G12610|AT1G02860|AT2G30040|AT1G14540|AT5G42020|AT5G44680|AT1G14780|AT1G33240|AT1G57630|AT4G23210|AT4G25230|AT4G39950|AT4G37010|AT1G24100|AT3G45640|AT4G29040|AT1G51660|AT1G16370|AT1G77510|AT1G42990…
71704	5.6778e-06	organic substance metabolic process	AT4G04840|AT5G40350|AT2G43900|AT1G80440|AT5G42650|AT5G62020|AT5G65410|AT2G37580|AT1G67340|AT1G65040|AT1G34420|AT3G22740|AT1G14810|AT1G66370|AT2G39400|AT5G25190|AT1G29070|AT4G34250|AT4G39940|AT4G14400|AT5G05460|AT5G05340|AT4G15975|AT2G26440|AT2G01020|AT1G54020|AT1G21100|AT2G40750|AT5G52570|AT1G79680|AT5G13080|AT2G25110|AT3G11840|AT1G06180|AT3G56400|AT1G55370|AT1G59970|AT3G06140|AT3G19580|AT2G39770…
9620	6.3613e-06	response to fungus	AT1G11580|AT5G42650|AT1G61560|AT5G61890|AT2G38470|AT1G73500|AT1G64195|AT1G52400|AT1G49430|AT2G43580|AT5G13320|AT1G19670|AT1G05010|AT4G34410|AT1G80840|AT4G16260|AT2G06050|AT1G79680|AT2G25110|AT3G56400|AT3G49110|AT3G51430|AT5G64750|AT4G08870|AT3G04720|AT3G13790|AT1G45145|AT2G43510|AT5G47910|AT2G23560|AT2G43550|AT4G31800|AT3G09940|AT3G49120|AT2G34930|AT3G06550|AT3G51440|AT2G14560|AT1G17420|AT2G30770…
46217	6.8619e-06	indole phytoalexin metabolic process	AT4G39950|AT2G22330|AT3G45640|AT3G26830|AT2G38470|AT4G30530|AT1G73500|AT2G30770
9403	6.8619e-06	toxin biosynthetic process	AT4G39950|AT2G22330|AT3G45640|AT3G26830|AT2G38470|AT4G30530|AT1G73500|AT2G30770
9700	6.8619e-06	indole phytoalexin biosynthetic process	AT4G39950|AT2G22330|AT3G45640|AT3G26830|AT2G38470|AT4G30530|AT1G73500|AT2G30770
52314	6.8619e-06	phytoalexin metabolic process	AT4G39950|AT2G22330|AT3G45640|AT3G26830|AT2G38470|AT4G30530|AT1G73500|AT2G30770
52315	6.8619e-06	phytoalexin biosynthetic process	AT4G39950|AT2G22330|AT3G45640|AT3G26830|AT2G38470|AT4G30530|AT1G73500|AT2G30770
6468	8.2778e-06	protein phosphorylation	AT4G21380|AT3G25250|AT3G08870|AT3G23150|AT1G35710|AT1G16670|AT1G34420|AT1G73500|AT2G33580|AT4G23200|AT1G49160|AT4G11890|AT2G40270|AT2G42290|AT2G05940|AT3G09010|AT5G51560|AT1G09970|AT5G58350|AT4G36950|AT2G23450|AT1G79680|AT2G30040|AT4G04510|AT3G55950|AT3G08720|AT2G37710|AT4G23050|AT4G21390|AT4G23170|AT4G23290|AT5G60270|AT3G59750|AT1G28390|AT1G48260|AT4G23210|AT1G51820|AT4G20140|AT4G09570|AT5G58520…
10817	1.0614e-05	regulation of hormone levels	AT4G31500|AT1G14130|AT3G28860|AT1G29450|AT3G02875|AT5G54810|AT4G29740|AT1G25220|AT4G09160|AT1G29500|AT4G35160|AT1G29440|AT2G03760|AT1G78490|AT4G29810|AT5G18010|AT1G14120|AT1G30690|AT5G27520|AT2G17500|AT1G70940|AT1G29460|AT5G17300|AT1G23080|AT4G39950|AT5G54140|AT2G22330|AT1G29510|AT1G44350|AT1G75450|AT2G20610|AT1G17140|AT1G29430|AT2G26710|AT5G11790|AT5G05730|AT1G77690|AT5G54160
15711	1.1788e-05	organic anion transport	AT1G15520|AT3G54830|AT4G31600|AT5G62680|AT2G37460|AT2G36590|AT1G31830|AT3G57280|AT4G24230|AT5G02170|AT5G61810|AT2G02810|AT5G04770|AT5G57685|AT2G22500|AT4G35180|AT1G61800|AT3G13620|AT5G52050|AT5G04930|AT1G13210|AT3G56200|AT5G40780|AT1G14360|AT5G27520|AT1G01070|AT1G12500|AT4G23010|AT5G11230|AT1G16370|AT3G47960|AT1G69850|AT1G78560|AT1G77690|AT3G12740
10193	1.2601e-05	response to ozone	AT5G42380|AT3G10985|AT1G15520|AT5G55120|AT1G19570|AT1G72520|AT4G12720|AT5G49570|AT2G39770|AT2G06050|AT3G02840|AT1G08830
45089	1.5133e-05	positive regulation of innate immune response	AT3G56400|AT3G09830|AT5G52810|AT5G47220|AT3G49120|AT3G49110|AT3G62600|AT1G32540|AT4G25230|AT3G14150|AT2G41370|AT3G15210|AT5G65600|AT5G13320|AT4G12720|AT2G25110
72330	2.104e-05	monocarboxylic acid biosynthetic process	AT5G26920|AT4G24510|AT3G25770|AT4G31500|AT5G42650|AT1G18870|AT1G19640|AT2G37040|AT5G54810|AT1G17420|AT5G65010|AT3G22400|AT1G49430|AT4G34250|AT5G02890|AT1G04220|AT5G04530|AT4G16760|AT2G06050|AT1G20510|AT1G02860|AT1G64400|AT5G67160|AT3G25760|AT3G25780|AT4G25050|AT5G48880|AT4G39950|AT2G22330|AT1G72520|AT2G20610|AT2G28630|AT1G13280|AT4G39030|AT3G45140
9699	2.4719e-05	phenylpropanoid biosynthetic process	AT1G15950|AT1G33030|AT1G55210|AT3G21230|AT2G37040|AT5G14700|AT2G36880|AT2G22420|AT4G37990|AT5G04330|AT3G44560|AT3G44550|AT1G77520|AT5G05340|AT1G76470|AT1G04220|AT1G80820|AT4G33790|AT1G61820|AT4G34230|AT3G13610|AT5G54160
16310	2.718e-05	phosphorylation	AT1G61640|AT1G61360|AT3G23150|AT5G18700|AT1G16670|AT1G34420|AT1G73500|AT2G33020|AT4G11890|AT4G39940|AT1G51790|AT3G09010|AT1G09970|AT4G36950|AT2G23450|AT1G79680|AT2G30040|AT3G55950|AT3G08720|AT3G59750|AT5G63980|AT4G25390|AT1G71697|AT1G28390|AT1G48260|AT1G51820|AT4G20140|AT4G09570|AT1G01560|AT1G51660|AT2G17290|AT2G19190|AT3G09780|AT4G30340|AT3G45040|AT5G41730|AT4G18950|AT4G10390|AT5G38250|AT4G26530…
6575	2.8085e-05	cellular modified amino acid metabolic process	AT4G02520|AT2G29460|AT2G29470|AT1G18870|AT5G26220|AT2G17720|AT2G30860|AT2G30870|AT4G29210|AT5G27380|AT1G02930|AT1G44790|AT1G02920|AT1G19570|AT1G27130|AT1G78680|AT5G02780|AT1G69930|AT1G78660|AT3G03190|AT3G28480|AT2G29440|AT2G29450
50778	2.8085e-05	positive regulation of immune response	AT3G56400|AT3G09830|AT5G52810|AT5G47220|AT3G49120|AT3G49110|AT3G62600|AT1G32540|AT4G25230|AT3G14150|AT2G41370|AT3G15210|AT5G65600|AT5G13320|AT4G12720|AT2G25110
2684	2.8085e-05	positive regulation of immune system process	AT3G56400|AT3G09830|AT5G52810|AT5G47220|AT3G49120|AT3G49110|AT3G62600|AT1G32540|AT4G25230|AT3G14150|AT2G41370|AT3G15210|AT5G65600|AT5G13320|AT4G12720|AT2G25110
44237	3.5289e-05	cellular metabolic process	AT4G04840|AT5G40350|AT2G43900|AT1G80440|AT5G42650|AT5G62020|AT5G65410|AT2G37580|AT1G67340|AT1G65040|AT1G34420|AT3G22740|AT1G14810|AT1G66370|AT5G25190|AT1G29070|AT4G34250|AT4G39940|AT4G14400|AT5G05460|AT5G05340|AT4G15975|AT1G61800|AT2G01020|AT1G21100|AT2G40750|AT5G52570|AT1G79680|AT5G13080|AT2G25110|AT3G11840|AT1G06180|AT3G56400|AT1G55370|AT3G06140|AT3G19580|AT2G39770|AT5G65640|AT2G17720|AT5G26030…
71446	3.9287e-05	cellular response to salicylic acid stimulus	AT3G56400|AT5G17490|AT5G01900|AT3G48090|AT5G22570|AT1G28480|AT1G66350|AT4G03450|AT4G14400|AT5G65600|AT5G13320|AT5G03350|AT3G11820|AT3G50930|AT2G20370
6810	4.3433e-05	transport	AT4G01450|AT3G51860|AT1G21900|AT1G56330|AT4G29900|AT2G37900|AT3G06130|AT3G16180|AT2G37460|AT1G31830|AT3G57280|AT1G29500|AT1G76970|AT1G61800|AT3G13100|AT1G08920|AT5G43745|AT4G37640|AT5G04930|AT3G17700|AT5G19980|AT5G49730|AT5G48400|AT1G72700|AT2G36380|AT5G27360|AT4G23010|AT1G29510|AT5G11230|AT4G39030|AT4G16370|AT1G78000|AT1G12090|AT3G10520|AT1G52190|AT4G18430|AT3G28860|AT2G36590|AT1G48370|AT5G44050…
33993	6.1723e-05	response to lipid	AT5G17490|AT2G05070|AT5G40350|AT4G30610|AT1G32640|AT4G23600|AT3G59220|AT2G18300|AT2G38310|AT2G38750|AT1G52400|AT4G11890|AT2G43140|AT1G74670|AT1G50420|AT5G13200|AT3G46620|AT1G05010|AT2G20180|AT1G08920|AT5G52050|AT1G06180|AT1G12240|AT1G15550|AT1G62660|AT3G19580|AT5G64750|AT1G69530|AT5G63980|AT1G65690|AT1G27730|AT3G15210|AT3G17510|AT1G01560|AT3G63010|AT3G45640|AT5G28770|AT2G17290|AT2G26710|AT1G15080…
55114	7.1787e-05	oxidation-reduction process	AT4G04840|AT5G50950|AT1G14130|AT2G25080|AT4G26910|AT5G42650|AT1G14810|AT4G29740|AT5G44390|AT3G60290|AT3G14150|AT4G12980|AT5G38420|AT2G30830|AT5G05340|AT5G58390|AT1G05010|AT5G52570|AT2G06050|AT3G25180|AT2G29310|AT1G06620|AT1G14540|AT1G55370|AT1G32350|AT5G49730|AT5G27520|AT1G17890|AT2G17720|AT5G48880|AT4G39950|AT4G20820|AT2G26710|AT5G40760|AT5G52100|AT1G45145|AT2G29300|AT3G29250|AT4G15440|AT3G46490…
6796	7.1787e-05	phosphate-containing compound metabolic process	AT1G61640|AT4G00400|AT1G61360|AT2G43900|AT5G24420|AT3G23150|AT5G18700|AT1G16670|AT1G34420|AT1G73500|AT2G33020|AT4G11890|AT4G39940|AT1G51790|AT4G18440|AT3G09010|AT1G09970|AT4G36950|AT2G23450|AT1G79680|AT3G24090|AT2G30040|AT3G55950|AT3G08720|AT1G04040|AT3G59750|AT5G63980|AT4G25390|AT1G71697|AT1G28390|AT1G48260|AT1G14700|AT1G51820|AT4G20140|AT4G09570|AT1G01560|AT1G51660|AT2G17290|AT2G19190|AT3G09780…
9308	7.1787e-05	amine metabolic process	AT3G54640|AT5G17990|AT4G31500|AT5G54810|AT4G29740|AT4G08870|AT1G69370|AT5G05590|AT4G39950|AT1G25220|AT2G22330|AT1G75450|AT5G60890|AT4G27070|AT2G04400|AT5G05730|AT5G04950|AT4G34710|AT5G28237
51179	7.2284e-05	localization	AT4G01450|AT3G51860|AT1G21900|AT1G56330|AT4G29900|AT2G37900|AT3G06130|AT3G16180|AT2G37460|AT1G31830|AT3G57280|AT1G29500|AT1G76970|AT1G61800|AT3G13100|AT1G08920|AT5G43745|AT4G37640|AT5G04930|AT3G17700|AT5G19980|AT5G49730|AT5G48400|AT1G72700|AT2G36380|AT5G27360|AT4G23010|AT4G39950|AT1G29510|AT5G11230|AT4G39030|AT4G16370|AT1G78000|AT1G12090|AT3G10520|AT1G52190|AT4G18430|AT3G28860|AT2G36590|AT1G48370…
51234	7.8397e-05	establishment of localization	AT4G01450|AT3G51860|AT1G21900|AT1G56330|AT4G29900|AT2G37900|AT3G06130|AT3G16180|AT2G37460|AT1G31830|AT3G57280|AT1G29500|AT1G76970|AT1G61800|AT3G13100|AT1G08920|AT5G43745|AT4G37640|AT5G04930|AT3G17700|AT5G19980|AT5G49730|AT5G48400|AT1G72700|AT2G36380|AT5G27360|AT4G23010|AT1G29510|AT5G11230|AT4G39030|AT4G16370|AT1G78000|AT1G12090|AT3G10520|AT1G52190|AT4G18430|AT3G28860|AT2G36590|AT1G48370|AT5G44050…
43900	9.2947e-05	regulation of multi-organism process	AT4G31800|AT4G23570|AT5G26920|AT3G09940|AT5G52810|AT5G67160|AT4G01895|AT3G26830|AT3G25882|AT1G51800|AT4G14400|AT2G22330|AT5G03160|AT1G44350|AT1G51780|AT1G19570|AT5G65600|AT5G13320|AT5G13220|AT1G07000|AT1G80840|AT1G02450
80027	0.00010686	response to herbivore	AT4G16740|AT3G44860|AT1G61120|AT3G45140|AT2G24210|AT3G16400|AT3G04720
34976	0.00012461	response to endoplasmic reticulum stress	AT3G54960|AT5G42020|AT1G14360|AT4G24190|AT1G65040|AT2G02810|AT4G29040|AT5G28540|AT1G77510|AT2G32920|AT1G42990|AT2G47470|AT1G04980|AT1G21750
9408	0.00012588	response to heat	AT3G08970|AT3G09440|AT5G22060|AT2G38470|AT1G09080|AT2G38750|AT4G12400|AT5G02490|AT5G28540|AT5G59820|AT5G56030|AT3G08720|AT5G42020|AT5G67180|AT5G52640|AT2G47180|AT2G39770|AT4G21870|AT5G61780|AT5G65020|AT2G38760|AT5G07350|AT4G29040|AT3G12580|AT5G12020|AT5G47910|AT1G54050|AT2G26150|AT3G61190
9414	0.00013088	response to water deprivation	AT3G09940|AT3G23050|AT2G05070|AT3G23250|AT4G24190|AT1G32640|AT5G61590|AT2G37040|AT2G38470|AT2G30870|AT2G38750|AT1G52400|AT4G11890|AT1G16060|AT1G02205|AT4G17615|AT3G46620|AT3G53600|AT3G28270|AT1G08920|AT5G56030|AT3G25760|AT1G33240|AT2G47180|AT3G19580|AT3G26830|AT5G63980|AT5G65020|AT2G38760|AT1G27730|AT4G39950|AT5G38710|AT1G02930|AT1G16370|AT2G37180|AT4G26070|AT1G07000|AT2G46140|AT3G45140|AT5G59550…
8219	0.00014086	cell death	AT3G50480|AT1G11000|AT3G48090|AT1G14780|AT4G23170|AT1G61560|AT5G65970|AT2G13790|AT3G21220|AT1G32540|AT1G16420|AT4G23210|AT4G25230|AT4G14400|AT3G45640|AT1G51660|AT5G13320|AT5G53760|AT4G12720|AT2G47130|AT3G50930|AT1G02860|AT3G13610
19758	0.0001884	glycosinolate biosynthetic process	AT1G74100|AT1G62540|AT4G39950|AT1G50110|AT2G22330|AT1G24100|AT5G60890|AT1G65860|AT1G18590|AT4G31500|AT2G20610|AT1G76790
19761	0.0001884	glucosinolate biosynthetic process	AT1G74100|AT1G62540|AT4G39950|AT1G50110|AT2G22330|AT1G24100|AT5G60890|AT1G65860|AT1G18590|AT4G31500|AT2G20610|AT1G76790
16144	0.0001884	S-glycoside biosynthetic process	AT1G74100|AT1G62540|AT4G39950|AT1G50110|AT2G22330|AT1G24100|AT5G60890|AT1G65860|AT1G18590|AT4G31500|AT2G20610|AT1G76790
9266	0.00019655	response to temperature stimulus	AT5G50950|AT2G05070|AT3G25770|AT3G09440|AT1G16670|AT2G38470|AT2G38750|AT4G11890|AT4G14400|AT3G16690|AT5G28540|AT5G04530|AT1G15950|AT3G50260|AT3G08720|AT5G42020|AT5G67180|AT2G39770|AT5G63980|AT4G21870|AT5G47230|AT3G08920|AT2G38760|AT1G27730|AT3G45640|AT4G29040|AT3G16460|AT3G12580|AT5G47910|AT1G54050|AT2G26150|AT3G61190|AT4G02520|AT3G53460|AT3G23250|AT3G08970|AT1G09560|AT4G24190|AT5G22060|AT1G09080…
71555	0.00020385	cell wall organization	AT4G24010|AT1G11580|AT3G55500|AT1G60590|AT2G32530|AT4G31500|AT1G19300|AT3G57280|AT3G09405|AT5G45280|AT5G44070|AT3G16850|AT2G26440|AT3G43270|AT4G37800|AT1G08200|AT1G02460|AT5G33290|AT2G32540|AT1G65610|AT1G69530|AT1G24070|AT4G20140|AT4G39950|AT5G60950|AT3G16860|AT2G43150|AT1G24100|AT2G32990|AT5G15490|AT3G02230|AT5G22740|AT2G40610|AT4G24510|AT5G23870|AT5G15650|AT2G37640|AT4G13410|AT1G20190|AT2G46710…
9056	0.0002078	catabolic process	AT3G55940|AT1G14130|AT2G43900|AT4G30610|AT4G26910|AT1G80440|AT1G65040|AT1G31550|AT2G30550|AT4G29740|AT5G13800|AT2G20340|AT2G43580|AT1G19670|AT5G05340|AT2G26440|AT5G58390|AT3G43270|AT1G54020|AT2G43620|AT1G14540|AT1G65610|AT5G27520|AT5G49570|AT5G65640|AT5G63980|AT4G28780|AT4G39950|AT5G10300|AT1G02930|AT4G03190|AT3G60220|AT1G69930|AT3G05180|AT3G12700|AT5G55050|AT4G26530|AT4G02520|AT2G29460|AT3G54950…
9697	0.00022388	salicylic acid biosynthetic process	AT5G26920|AT5G67160|AT1G18870|AT4G39030|AT1G02860
90487	0.0002305	secondary metabolite catabolic process	AT4G02520|AT2G29460|AT1G02930|AT2G29470|AT1G02920|AT1G27130|AT2G30860|AT1G69930|AT3G03190|AT2G30870|AT2G29440|AT2G29450
9407	0.0002305	toxin catabolic process	AT4G02520|AT2G29460|AT1G02930|AT2G29470|AT1G02920|AT1G27130|AT2G30860|AT1G69930|AT3G03190|AT2G30870|AT2G29440|AT2G29450
9415	0.00023126	response to water	AT3G09940|AT3G23050|AT2G05070|AT3G23250|AT4G24190|AT1G32640|AT5G61590|AT2G37040|AT2G38470|AT2G30870|AT2G38750|AT1G52400|AT4G11890|AT1G16060|AT1G02205|AT4G17615|AT3G46620|AT3G53600|AT3G28270|AT1G08920|AT5G56030|AT3G25760|AT1G33240|AT2G47180|AT3G19580|AT3G26830|AT5G63980|AT5G65020|AT2G38760|AT1G27730|AT4G39950|AT5G38710|AT1G02930|AT1G16370|AT2G37180|AT4G26070|AT1G07000|AT2G46140|AT3G45140|AT5G59550…
71554	0.00028074	cell wall organization or biogenesis	AT4G24010|AT1G11580|AT3G02570|AT3G55500|AT1G60590|AT2G32530|AT4G31500|AT2G34070|AT1G19300|AT3G57280|AT3G09405|AT5G45280|AT5G44070|AT1G67070|AT2G43580|AT3G16850|AT2G26440|AT3G43270|AT4G37800|AT2G43620|AT1G08200|AT1G02460|AT5G33290|AT2G32540|AT1G65610|AT1G69530|AT4G01080|AT1G24070|AT2G17120|AT4G20140|AT4G39950|AT5G60950|AT3G16860|AT2G43150|AT2G15390|AT1G24100|AT3G47380|AT2G20370|AT2G32990|AT5G15490…
9696	0.00028606	salicylic acid metabolic process	AT5G26920|AT5G67160|AT1G18870|AT4G39030|AT2G37040|AT2G23560|AT1G02860
52482	0.00028606	defense response by cell wall thickening	AT4G39950|AT3G54640|AT2G22330|AT1G24100|AT4G31500|AT1G59870|AT5G44070
52544	0.00028606	defense response by callose deposition in cell wall	AT4G39950|AT3G54640|AT2G22330|AT1G24100|AT4G31500|AT1G59870|AT5G44070
9636	0.00030068	response to toxic substance	AT4G02520|AT2G29460|AT3G49120|AT1G67600|AT2G25080|AT4G23600|AT2G30870|AT1G67070|AT2G22420|AT1G02920|AT1G19570|AT5G05340|AT5G58390|AT3G20390|AT3G03190|AT2G29450|AT5G51060|AT4G31240|AT5G05600|AT1G14540|AT2G29470|AT3G49110|AT5G49570|AT2G30860|AT2G17740|AT4G29210|AT4G08770|AT1G02930|AT1G27130|AT1G45145|AT1G69930|AT5G47910|AT3G50740|AT2G29440|AT1G08830
9809	0.00030068	lignin biosynthetic process	AT1G15950|AT1G33030|AT5G14700|AT2G36880|AT2G22420|AT4G37990|AT5G04330|AT1G77520|AT5G05340|AT1G76470|AT1G80820|AT1G61820|AT4G34230|AT5G54160
9698	0.00032245	phenylpropanoid metabolic process	AT1G15950|AT1G33030|AT1G55210|AT3G21230|AT2G37040|AT5G14700|AT2G36880|AT2G22420|AT4G37990|AT5G04330|AT3G44560|AT3G44550|AT1G77520|AT5G05340|AT1G76470|AT1G04220|AT3G50740|AT1G80820|AT4G33790|AT1G61820|AT1G20510|AT4G34230|AT3G13610|AT5G54160
45229	0.00034979	external encapsulating structure organization	AT4G24010|AT1G11580|AT3G55500|AT1G60590|AT2G32530|AT4G31500|AT1G19300|AT3G57280|AT3G09405|AT5G45280|AT5G44070|AT3G16850|AT2G26440|AT3G43270|AT4G37800|AT1G08200|AT1G02460|AT5G33290|AT2G32540|AT1G65610|AT1G69530|AT1G24070|AT4G20140|AT4G39950|AT5G60950|AT3G16860|AT2G43150|AT1G24100|AT2G32990|AT5G15490|AT3G02230|AT5G22740|AT2G40610|AT4G24510|AT5G23870|AT5G15650|AT3G54150|AT2G37640|AT4G13410|AT1G20190…
9627	0.00035598	systemic acquired resistance	AT3G56400|AT3G48090|AT4G23170|AT1G59870|AT4G25050|AT3G57260|AT3G04720|AT5G65600|AT1G29660|AT5G03350|AT3G05180|AT1G09750|AT2G23560|AT1G02860
9850	0.00042465	auxin metabolic process	AT1G14120|AT4G31500|AT1G14130|AT5G27520|AT3G02875|AT5G17300|AT5G54810|AT4G39950|AT1G25220|AT5G54140|AT2G22330|AT1G44350|AT2G20610|AT5G05730
31408	0.00050171	oxylipin biosynthetic process	AT1G72520|AT5G42650|AT1G19640|AT3G45140|AT1G17420|AT5G48880|AT2G06050|AT3G22400
42493	0.00050171	response to drug	AT1G15520|AT2G04080|AT1G59870|AT1G66760|AT3G23550|AT4G29140|AT3G55130|AT4G21910|AT4G39030|AT2G04100|AT3G13100|AT1G15180|AT5G52050|AT3G12610
9863	0.00051619	salicylic acid mediated signaling pathway	AT3G56400|AT5G17490|AT5G01900|AT3G48090|AT5G22570|AT5G65600|AT5G13320|AT1G28480|AT1G66350|AT3G11820|AT3G50930|AT2G20370
51253	0.00057235	negative regulation of RNA metabolic process	AT3G53460|AT4G28910|AT1G66230|AT3G17860|AT1G72450|AT5G06270|AT1G74950|AT5G13220|AT5G20900|AT1G80840|AT4G32570|AT5G13080|AT5G01840|AT3G56400|AT2G34600|AT1G33240|AT3G19580|AT5G63980|AT3G22275|AT1G30135|AT1G70700|AT1G27730|AT1G19180|AT3G15210|AT1G17380|AT4G03190|AT2G30424|AT1G02450|AT4G14550|AT5G58360
9737	0.0006357	response to abscisic acid	AT5G17490|AT2G05070|AT1G32640|AT4G23600|AT3G59220|AT2G38310|AT2G38750|AT1G52400|AT4G11890|AT2G43140|AT5G13200|AT3G46620|AT1G08920|AT5G52050|AT1G12240|AT1G62660|AT3G19580|AT5G64750|AT5G63980|AT1G65690|AT1G27730|AT3G15210|AT3G17510|AT1G01560|AT3G45640|AT5G28770|AT2G17290|AT1G15080|AT3G28580|AT2G32510|AT3G06550|AT1G61340|AT1G66350|AT1G70810|AT2G46510|AT3G14050|AT1G16060|AT4G17615|AT4G34390|AT2G26980…
46686	0.00063741	response to cadmium ion	AT4G02520|AT3G02570|AT3G23250|AT3G09440|AT4G24190|AT5G15650|AT5G26220|AT1G18330|AT2G30870|AT1G11840|AT5G44070|AT1G67070|AT2G21330|AT1G02920|AT5G02490|AT3G44320|AT3G20390|AT3G13782|AT4G16760|AT5G59780|AT3G53230|AT5G42020|AT1G56340|AT2G30860|AT5G61780|AT1G13930|AT5G65140|AT5G07350|AT1G02930|AT5G11670|AT3G13110|AT4G29040|AT1G77510|AT1G27130|AT3G12580|AT2G45290|AT1G45145|AT5G03630|AT2G47470|AT4G39230
52542	0.00066431	defense response by callose deposition	AT4G39950|AT3G54640|AT2G22330|AT1G24100|AT4G31500|AT1G59870|AT5G44070
31407	0.00068952	oxylipin metabolic process	AT1G72520|AT5G42650|AT1G19640|AT3G45140|AT1G17420|AT5G48880|AT2G06050|AT3G22400
10038	0.00070611	response to metal ion	AT3G02570|AT3G51860|AT4G01850|AT3G09440|AT1G18330|AT2G30870|AT5G44070|AT1G67070|AT4G11850|AT3G44320|AT3G20390|AT3G13782|AT5G42020|AT1G56340|AT5G24290|AT1G13930|AT2G37430|AT1G02930|AT5G11670|AT3G13110|AT4G29040|AT1G77510|AT1G27130|AT3G12580|AT2G45290|AT1G45145|AT2G47470|AT4G39230|AT1G21750|AT1G08830|AT3G07720|AT4G02520|AT3G23250|AT4G24190|AT5G15650|AT5G26220|AT4G27860|AT1G11840|AT2G21330|AT1G02920…
187	0.00073533	activation of MAPK activity	AT4G29810|AT3G45640|AT1G51660|AT4G26070|AT3G21220|AT1G73500
97305	0.00074933	response to alcohol	AT5G17490|AT2G05070|AT1G32640|AT4G23600|AT3G59220|AT2G38310|AT2G38750|AT1G52400|AT4G11890|AT2G43140|AT5G13200|AT3G46620|AT1G08920|AT5G52050|AT1G12240|AT1G62660|AT3G19580|AT5G64750|AT5G63980|AT1G65690|AT1G27730|AT3G15210|AT3G17510|AT1G01560|AT3G45640|AT5G28770|AT2G17290|AT1G15080|AT3G28580|AT2G32510|AT3G06550|AT1G61340|AT1G66350|AT1G70810|AT2G46510|AT3G14050|AT1G16060|AT4G17615|AT4G34390|AT2G26980…
1902679	0.00076113	negative regulation of RNA biosynthetic process	AT4G28910|AT1G66230|AT3G17860|AT1G72450|AT5G06270|AT1G74950|AT5G13220|AT5G20900|AT1G80840|AT4G32570|AT5G13080|AT5G01840|AT3G56400|AT2G34600|AT1G33240|AT3G19580|AT5G63980|AT3G22275|AT1G30135|AT1G70700|AT1G27730|AT1G19180|AT3G15210|AT1G17380|AT4G03190|AT2G30424|AT1G02450|AT4G14550|AT5G58360
1903507	0.00076113	negative regulation of nucleic acid-templated transcription	AT4G28910|AT1G66230|AT3G17860|AT1G72450|AT5G06270|AT1G74950|AT5G13220|AT5G20900|AT1G80840|AT4G32570|AT5G13080|AT5G01840|AT3G56400|AT2G34600|AT1G33240|AT3G19580|AT5G63980|AT3G22275|AT1G30135|AT1G70700|AT1G27730|AT1G19180|AT3G15210|AT1G17380|AT4G03190|AT2G30424|AT1G02450|AT4G14550|AT5G58360
2237	0.00077848	response to molecule of bacterial origin	AT4G31800|AT5G26920|AT4G26070|AT1G16670|AT1G07000|AT1G80840|AT1G51800|AT4G23210|AT3G50930
6629	0.00086694	lipid metabolic process	AT3G55940|AT3G48090|AT4G00400|AT2G43900|AT5G42650|AT1G61120|AT1G31550|AT2G30550|AT4G01130|AT2G39400|AT1G52400|AT1G49430|AT4G34250|AT4G16740|AT1G77420|AT3G16370|AT1G72970|AT4G11850|AT1G48300|AT3G44560|AT1G29660|AT3G45130|AT2G03760|AT1G54020|AT5G01220|AT5G04530|AT5G52570|AT2G06050|AT3G25180|AT1G64400|AT3G48080|AT1G15550|AT5G27520|AT1G30370|AT5G65640|AT5G63980|AT1G65890|AT4G28780|AT5G48880|AT1G71697…
71396	0.00088513	cellular response to lipid	AT5G17490|AT2G05070|AT3G02110|AT5G40350|AT2G32510|AT4G30610|AT1G32640|AT2G13790|AT3G59220|AT2G18300|AT1G66350|AT2G38310|AT1G70810|AT1G22690|AT1G52400|AT2G43140|AT1G74670|AT2G46510|AT4G17615|AT3G46620|AT1G05010|AT2G26980|AT2G20180|AT1G79460|AT1G10560|AT1G12240|AT4G04695|AT1G15550|AT1G62660|AT3G19580|AT5G64750|AT5G63980|AT5G23580|AT1G65690|AT1G51800|AT2G30020|AT3G63010|AT3G45640|AT5G03470|AT5G28770…
9626	0.00090432	plant-type hypersensitive response	AT3G50480|AT3G48090|AT1G14780|AT3G21220|AT1G32540|AT4G23210|AT4G25230|AT3G45640|AT1G51660|AT5G13320|AT4G12720|AT2G47130|AT3G50930|AT1G02860
65008	0.00090432	regulation of biological quality	AT2G05070|AT4G31500|AT1G14130|AT3G51860|AT2G37460|AT4G29140|AT3G57280|AT4G29740|AT1G52400|AT1G25220|AT1G29500|AT2G03760|AT5G60800|AT5G04930|AT3G17700|AT1G13210|AT5G18010|AT1G56340|AT1G30690|AT5G27520|AT1G33240|AT5G48400|AT3G57330|AT5G24290|AT4G20140|AT4G39950|AT5G56100|AT2G25900|AT1G29510|AT1G75450|AT5G04340|AT5G28770|AT2G20610|AT1G17140|AT1G77510|AT1G29430|AT2G26710|AT5G11790|AT1G45145|AT4G16370…
52033	0.00096813	pathogen-associated molecular pattern dependent induction by symbiont of host innate immune response	AT3G09830|AT3G49120|AT3G49110|AT3G62600|AT2G25110
52166	0.00096813	positive regulation by symbiont of host innate immune response	AT3G09830|AT3G49120|AT3G49110|AT3G62600|AT2G25110
52167	0.00096813	modulation by symbiont of host innate immune response	AT3G09830|AT3G49120|AT3G49110|AT3G62600|AT2G25110
52169	0.00096813	pathogen-associated molecular pattern dependent modulation by symbiont of host innate immune response	AT3G09830|AT3G49120|AT3G49110|AT3G62600|AT2G25110
52257	0.00096813	pathogen-associated molecular pattern dependent modulation by symbiont of host innate immune response	AT3G09830|AT3G49120|AT3G49110|AT3G62600|AT2G25110
52305	0.00096813	positive regulation by organism of innate immune response in other organism involved in symbiotic interaction	AT3G09830|AT3G49120|AT3G49110|AT3G62600|AT2G25110
52306	0.00096813	modulation by organism of innate immune response in other organism involved in symbiotic interaction	AT3G09830|AT3G49120|AT3G49110|AT3G62600|AT2G25110
52308	0.00096813	pathogen-associated molecular pattern dependent modulation by organism of innate immune response in other organism involved in symbiotic interaction	AT3G09830|AT3G49120|AT3G49110|AT3G62600|AT2G25110
52509	0.00096813	positive regulation by symbiont of host defense response	AT3G09830|AT3G49120|AT3G49110|AT3G62600|AT2G25110
52510	0.00096813	positive regulation by organism of defense response of other organism involved in symbiotic interaction	AT3G09830|AT3G49120|AT3G49110|AT3G62600|AT2G25110
32147	0.0009842	activation of protein kinase activity	AT2G30040|AT4G29810|AT4G11990|AT3G45640|AT2G32510|AT5G67080|AT1G51660|AT4G26070|AT3G21220|AT1G73500|AT4G36950
9225	0.0009842	nucleotide-sugar metabolic process	AT1G67070|AT3G02570|AT5G15490|AT3G02230|AT1G12780|AT5G15650|AT1G17890|AT3G56040|AT2G39770|AT1G08200|AT3G24090|AT2G47650
9808	0.0009842	lignin metabolic process	AT1G15950|AT1G33030|AT2G37040|AT5G14700|AT2G36880|AT2G22420|AT4G37990|AT5G04330|AT1G77520|AT5G05340|AT1G76470|AT3G50740|AT1G80820|AT1G61820|AT4G34230|AT5G54160
34050	0.0009842	host programmed cell death induced by symbiont	AT3G50480|AT3G48090|AT1G14780|AT3G21220|AT1G32540|AT4G23210|AT4G25230|AT3G45640|AT1G51660|AT5G13320|AT4G12720|AT2G47130|AT3G50930|AT1G02860
10941	0.0009842	regulation of cell death	AT3G50260|AT3G48090|AT2G13790|AT3G57330|AT1G32540|AT4G25230|AT5G48380|AT5G65600|AT5G13320|AT1G08860|AT5G47910|AT3G11820|AT1G21750|AT5G13190

## Sheet: 2 dai
Supplementary Table 4. Enriched Biological processes (BPs) at each time point assessed after the infestation of Arabidopsis thaliana plants with Brevipalpus yothersi mites. Overrepresented BPs were identified based on a hypergeometric test with False Discovery Rate (FDR)-adjusted p-values ≤ 0.001. GO: Gene ontology, FDR: FDR-corrected p-values, hai: hours after the infestation, dai: days after th…
GO-ID	FDR	Description	Genes in test set
50896	1.69e-98	response to stimulus	AT3G53240|AT1G59960|AT5G42650|AT5G62020|AT3G21890|AT4G00360|AT2G26440|AT1G60950|AT5G52450|AT2G25110|AT3G11840|AT1G06180|AT4G02530|AT4G26520|AT3G53250|AT1G09210|AT5G43750|AT1G33560|AT3G19580|AT2G39770|AT1G69530|AT2G16870|AT1G72940|AT4G33050|AT1G20020|AT5G53550|AT3G09780|AT5G45930|AT1G78000|AT3G05180|AT3G10520|AT4G10390|AT4G11480|AT4G37410|AT2G24010|AT4G02520|AT1G73805|AT1G57560|AT3G55880|AT5G40010…
42221	9.4643e-70	response to chemical	AT4G03510|AT5G40350|AT1G09340|AT5G42650|AT5G62020|AT5G48070|AT1G66370|AT5G25190|AT5G05340|AT3G06380|AT5G45800|AT3G11840|AT4G36430|AT2G26560|AT4G35100|AT1G06180|AT4G02530|AT3G56400|AT3G53250|AT1G33560|AT1G56340|AT3G19580|AT2G39770|AT1G69530|AT1G66380|AT4G33050|AT1G02930|AT1G20020|AT5G53550|AT1G18075|AT5G45930|AT3G10520|AT2G24010|AT4G11360|AT4G38860|AT4G02520|AT4G23140|AT4G01310|AT1G73805|AT1G57560…
10033	4.599e-60	response to organic substance	AT4G03510|AT5G40350|AT5G42650|AT5G62020|AT5G48070|AT1G66370|AT5G25190|AT3G06380|AT5G45800|AT3G11840|AT4G35100|AT1G06180|AT4G02530|AT3G56400|AT3G53250|AT3G19580|AT2G39770|AT1G69530|AT1G66380|AT4G33050|AT1G20020|AT1G18075|AT5G45930|AT3G10520|AT2G24010|AT4G11360|AT4G38860|AT4G02520|AT4G01310|AT1G73805|AT1G57560|AT5G40010|AT3G54430|AT1G70410|AT5G65310|AT3G22640|AT1G29290|AT3G63140|AT4G35480|AT4G09160…
6950	1.8457e-52	response to stress	AT4G03510|AT1G09340|AT1G59960|AT5G42650|AT5G16000|AT1G64195|AT4G00360|AT3G44400|AT5G05340|AT5G45800|AT2G25110|AT3G11840|AT4G36430|AT2G26560|AT1G06180|AT3G56400|AT4G26520|AT1G55490|AT1G09210|AT5G43750|AT1G33560|AT1G56340|AT2G43910|AT3G19580|AT2G39770|AT2G16870|AT1G72940|AT5G26030|AT4G10030|AT3G20200|AT1G02930|AT1G20020|AT1G78000|AT3G05180|AT4G10390|AT4G11480|AT4G37410|AT4G02520|AT4G23140|AT1G73805…
9719	3.1357e-51	response to endogenous stimulus	AT5G40350|AT5G42650|AT5G48070|AT1G66370|AT5G25190|AT3G06380|AT5G45800|AT4G35100|AT1G06180|AT4G02530|AT3G56400|AT3G53250|AT3G19580|AT2G39770|AT1G69530|AT1G66380|AT1G20020|AT1G18075|AT5G45930|AT3G10520|AT2G24010|AT4G38860|AT4G02520|AT4G01310|AT1G57560|AT5G40010|AT3G54430|AT5G65310|AT3G22640|AT3G63140|AT4G09160|AT5G05440|AT1G20470|AT4G34390|AT5G55620|AT3G07370|AT1G79460|AT1G78370|AT4G01540|AT1G10560…
9725	1.3877e-50	response to hormone	AT2G05070|AT1G15100|AT5G40350|AT5G24780|AT5G42650|AT1G61120|AT3G59220|AT5G46570|AT5G48070|AT1G66370|AT3G57040|AT5G25190|AT2G32690|AT1G52400|AT1G74430|AT1G74670|AT1G29500|AT3G06380|AT5G45800|AT3G50530|AT3G50410|AT5G58670|AT4G35100|AT1G06180|AT4G02530|AT3G56400|AT5G52900|AT3G53250|AT3G50660|AT5G24770|AT3G19580|AT2G39770|AT1G69530|AT1G66380|AT2G43350|AT1G72260|AT5G61600|AT1G29510|AT1G20020|AT4G03190…
1901700	2.4059e-46	response to oxygen-containing compound	AT2G13810|AT2G05070|AT1G15100|AT5G40350|AT5G24780|AT1G09340|AT5G42650|AT1G61120|AT5G62020|AT3G59220|AT5G46570|AT1G66370|AT2G32690|AT1G52400|AT1G74430|AT1G74670|AT1G52760|AT4G17230|AT3G06380|AT3G50530|AT3G50410|AT2G06050|AT5G58670|AT3G11840|AT4G35100|AT1G06180|AT3G56400|AT1G66700|AT5G52900|AT1G33560|AT3G50660|AT5G24530|AT5G24770|AT3G19580|AT2G39770|AT1G69530|AT1G66380|AT2G43350|AT4G33050|AT1G72260…
6952	3.0873e-40	defense response	AT3G01480|AT2G13810|AT5G46330|AT2G35960|AT5G24780|AT1G09340|AT5G42650|AT1G14370|AT5G16000|AT5G14740|AT1G64195|AT4G00360|AT1G52400|AT5G57220|AT3G44400|AT2G43580|AT4G19530|AT3G14310|AT4G16260|AT2G25110|AT3G11840|AT3G45290|AT2G26560|AT3G56400|AT1G66700|AT1G55490|AT5G47550|AT1G33560|AT3G52960|AT5G24530|AT2G43910|AT3G25560|AT1G64760|AT5G24770|AT2G39770|AT2G16870|AT1G72940|AT4G08870|AT1G72260|AT2G43590…
9607	6.4752e-39	response to biotic stimulus	AT3G01480|AT2G13810|AT5G46330|AT5G24540|AT3G51860|AT1G09340|AT5G42650|AT1G61120|AT5G16000|AT5G14740|AT1G64195|AT1G52400|AT5G57220|AT2G43580|AT3G43790|AT2G26440|AT3G06380|AT5G45800|AT5G52450|AT3G14310|AT4G16260|AT3G13100|AT2G06050|AT2G25110|AT3G45290|AT4G36430|AT2G26560|AT3G56400|AT1G66700|AT1G55490|AT1G33560|AT3G52960|AT5G24530|AT5G24770|AT2G39770|AT4G08870|AT1G02930|AT5G61600|AT1G20020|AT5G53550…
43207	6.4752e-39	response to external biotic stimulus	AT3G01480|AT2G13810|AT5G46330|AT5G24540|AT3G51860|AT1G09340|AT5G42650|AT1G61120|AT5G16000|AT5G14740|AT1G64195|AT1G52400|AT5G57220|AT2G43580|AT3G43790|AT2G26440|AT3G06380|AT5G45800|AT5G52450|AT3G14310|AT4G16260|AT3G13100|AT2G06050|AT2G25110|AT4G36430|AT2G26560|AT3G56400|AT1G66700|AT1G55490|AT1G33560|AT3G52960|AT5G24530|AT5G24770|AT2G39770|AT4G08870|AT1G02930|AT5G61600|AT1G20020|AT5G53550|AT4G23810…
51707	1.1889e-38	response to other organism	AT3G01480|AT2G13810|AT5G46330|AT5G24540|AT3G51860|AT1G09340|AT5G42650|AT1G61120|AT5G16000|AT5G14740|AT1G64195|AT1G52400|AT5G57220|AT2G43580|AT3G43790|AT2G26440|AT3G06380|AT5G45800|AT5G52450|AT3G14310|AT4G16260|AT3G13100|AT2G06050|AT2G25110|AT4G36430|AT2G26560|AT3G56400|AT1G66700|AT1G55490|AT1G33560|AT3G52960|AT5G24530|AT5G24770|AT2G39770|AT4G08870|AT1G02930|AT5G61600|AT1G20020|AT5G53550|AT4G23810…
51716	3.8029e-34	cellular response to stimulus	AT4G03510|AT3G53240|AT5G40350|AT1G09340|AT5G16000|AT5G48070|AT5G25190|AT3G44400|AT5G05340|AT3G06380|AT5G45800|AT2G25470|AT4G36430|AT2G26560|AT3G56400|AT1G33560|AT5G43870|AT3G19580|AT2G16870|AT1G72940|AT3G09780|AT1G78000|AT2G24010|AT4G02520|AT1G73805|AT3G55880|AT3G54430|AT2G41820|AT2G33080|AT5G65310|AT4G26890|AT1G66150|AT4G27860|AT4G09160|AT4G14740|AT5G02290|AT5G05440|AT4G34390|AT5G53320|AT5G55620…
9605	6.6411e-34	response to external stimulus	AT3G01480|AT2G13810|AT5G46330|AT5G24540|AT3G51860|AT1G09340|AT5G42650|AT1G61120|AT5G16000|AT5G14740|AT1G64195|AT1G52400|AT5G57220|AT2G43580|AT3G43790|AT2G26440|AT3G06380|AT5G45800|AT5G02750|AT5G52450|AT3G14310|AT4G16260|AT3G13100|AT2G06050|AT2G25110|AT4G36430|AT2G26560|AT3G56400|AT1G66700|AT1G55490|AT1G33560|AT3G52960|AT5G24530|AT5G24770|AT2G39770|AT4G08870|AT2G43350|AT1G02930|AT5G61600|AT1G20020…
23052	1.1164e-33	signaling	AT2G13810|AT5G46330|AT3G53240|AT1G15100|AT2G35960|AT5G40350|AT1G14370|AT5G16000|AT3G59220|AT5G46570|AT4G00480|AT3G57040|AT5G25190|AT1G52400|AT3G44400|AT1G74670|AT1G29500|AT5G10250|AT1G75640|AT3G06380|AT5G45800|AT4G19530|AT3G50530|AT5G58670|AT2G25470|AT3G56400|AT5G52900|AT3G49670|AT1G33560|AT3G50660|AT5G43870|AT3G25560|AT3G19580|AT2G16870|AT3G27500|AT1G72940|AT2G43350|AT1G72260|AT5G61600|AT2G01950…
9617	1.1164e-33	response to bacterium	AT3G01480|AT2G13810|AT3G05200|AT5G46330|AT1G09340|AT1G61120|AT5G40990|AT5G14740|AT1G74710|AT5G46050|AT5G57220|AT3G14150|AT1G19670|AT2G26440|AT5G57060|AT3G14310|AT1G80840|AT2G41560|AT2G25110|AT3G50930|AT3G56400|AT3G50260|AT1G66700|AT1G12240|AT1G33560|AT3G52960|AT5G24530|AT2G39770|AT1G33960|AT5G46180|AT5G67300|AT3G57330|AT5G06290|AT5G66570|AT1G69370|AT1G02930|AT1G20020|AT4G23810|AT5G10380|AT2G40000…
9611	1.1821e-33	response to wounding	AT1G09340|AT5G42650|AT1G61120|AT5G40990|AT1G32640|AT4G23600|AT1G73500|AT1G17840|AT1G32920|AT5G46050|AT2G20340|AT3G17860|AT1G72450|AT4G08170|AT1G76930|AT1G74950|AT2G28900|AT2G02990|AT1G80840|AT2G27690|AT3G48360|AT4G39980|AT3G54420|AT2G34600|AT5G24770|AT1G30135|AT4G22880|AT5G13930|AT1G27730|AT5G10300|AT5G07690|AT2G24850|AT1G05800|AT3G45640|AT1G17380|AT3G13790|AT3G44550|AT5G53750|AT1G52030|AT5G47910…
9753	2.7562e-33	response to jasmonic acid	AT5G17490|AT5G47220|AT5G40350|AT5G24780|AT5G42650|AT1G56650|AT1G61120|AT1G32640|AT4G23600|AT5G15310|AT1G66370|AT2G36890|AT5G46050|AT3G17860|AT1G74430|AT3G16770|AT1G72450|AT1G76930|AT1G74950|AT2G28900|AT5G09980|AT3G48360|AT1G06180|AT3G56400|AT3G51430|AT3G50660|AT2G34600|AT5G24770|AT1G12160|AT4G20860|AT2G39770|AT5G67300|AT1G66380|AT4G22880|AT5G13930|AT5G07010|AT5G07690|AT3G15210|AT1G72260|AT2G24850…
1101	1.0371e-32	response to acid chemical	AT2G13810|AT2G05070|AT1G15100|AT5G40350|AT5G24780|AT1G09340|AT5G42650|AT1G61120|AT3G59220|AT1G66370|AT2G32690|AT1G52400|AT1G74430|AT1G74670|AT3G06380|AT3G50530|AT3G50410|AT2G06050|AT5G58670|AT4G35100|AT1G06180|AT3G56400|AT1G66700|AT5G52900|AT1G33560|AT3G50660|AT5G24530|AT5G24770|AT3G19580|AT2G39770|AT1G69530|AT1G66380|AT2G43350|AT1G72260|AT1G02930|AT2G17290|AT4G23810|AT1G18075|AT4G39030|AT3G23050…
7154	1.2195e-32	cell communication	AT3G53240|AT5G40350|AT1G09340|AT5G16000|AT1G34300|AT4G00480|AT5G25190|AT3G44400|AT3G06380|AT5G45800|AT2G25470|AT3G56400|AT1G33560|AT5G43870|AT3G19580|AT2G16870|AT1G72940|AT3G09780|AT1G78000|AT2G24010|AT4G02520|AT3G55880|AT3G54430|AT2G41820|AT2G33080|AT5G65310|AT4G26890|AT1G66150|AT4G14740|AT5G02290|AT5G05440|AT4G34390|AT5G53320|AT1G79460|AT4G01540|AT3G57830|AT1G10560|AT5G17300|AT2G34180|AT5G64330…
7165	1.2552e-32	signal transduction	AT2G13810|AT5G46330|AT3G53240|AT1G15100|AT2G35960|AT5G40350|AT1G14370|AT5G16000|AT3G59220|AT5G46570|AT3G57040|AT5G25190|AT1G52400|AT3G44400|AT1G74670|AT1G29500|AT5G10250|AT1G75640|AT3G06380|AT5G45800|AT4G19530|AT3G50530|AT5G58670|AT2G25470|AT3G56400|AT5G52900|AT3G49670|AT1G33560|AT3G50660|AT5G43870|AT3G25560|AT3G19580|AT2G16870|AT3G27500|AT1G72940|AT2G43350|AT1G72260|AT5G61600|AT2G01950|AT2G17290…
9628	3.276e-32	response to abiotic stimulus	AT1G09340|AT1G59960|AT3G21890|AT5G05580|AT1G19150|AT5G45800|AT1G60950|AT2G26560|AT1G06180|AT4G26520|AT1G55490|AT1G09210|AT1G33560|AT1G56340|AT3G19580|AT2G39770|AT1G69530|AT4G10030|AT1G02930|AT1G44575|AT4G35110|AT4G02520|AT1G73805|AT5G40010|AT5G17310|AT1G30040|AT1G32583|AT3G02910|AT1G29290|AT2G38530|AT1G66390|AT1G17190|AT4G34150|AT3G07370|AT2G06850|AT3G21780|AT5G64330|AT1G12860|AT1G66280|AT4G36220…
42742	2.2302e-29	defense response to bacterium	AT3G01480|AT2G13810|AT3G05200|AT5G46330|AT1G09340|AT5G40990|AT5G14740|AT1G74710|AT5G46050|AT5G57220|AT3G14150|AT1G19670|AT5G57060|AT3G14310|AT1G80840|AT2G41560|AT2G25110|AT3G56400|AT3G50260|AT1G66700|AT1G33560|AT3G52960|AT5G24530|AT2G39770|AT5G46180|AT5G67300|AT3G57330|AT5G06290|AT5G66570|AT1G69370|AT1G02930|AT1G20020|AT4G23810|AT2G40000|AT4G39030|AT3G53810|AT4G11480|AT1G32060|AT4G02520|AT3G10930…
70887	5.5504e-29	cellular response to chemical stimulus	AT2G13810|AT4G03510|AT2G05070|AT1G15100|AT5G40350|AT1G09340|AT3G59220|AT5G46570|AT5G48070|AT3G57040|AT5G25190|AT1G52400|AT5G57220|AT1G74670|AT1G29500|AT5G05340|AT3G06380|AT3G50530|AT5G58670|AT4G36430|AT2G26560|AT3G56400|AT5G52900|AT3G50660|AT3G52960|AT3G19580|AT2G43350|AT1G72260|AT5G61600|AT4G03190|AT2G01950|AT2G17290|AT5G11590|AT3G16500|AT2G24010|AT4G02520|AT3G23050|AT3G02110|AT1G14350|AT3G28860…
51704	6.6814e-29	multi-organism process	AT3G01480|AT2G13810|AT5G46330|AT5G24540|AT1G61360|AT3G51860|AT1G09340|AT5G42650|AT1G61120|AT5G16000|AT1G34300|AT5G14740|AT1G64195|AT1G52400|AT5G57220|AT2G43580|AT5G03160|AT3G43790|AT2G26440|AT3G06380|AT5G45800|AT5G52450|AT3G14310|AT4G16260|AT3G13100|AT2G06050|AT2G25110|AT4G36430|AT2G26560|AT3G56400|AT1G66700|AT1G55490|AT5G46220|AT1G33560|AT3G52960|AT5G24530|AT3G25560|AT5G24770|AT2G39770|AT4G08870…
10200	1.6404e-27	response to chitin	AT3G05200|AT5G47220|AT5G49520|AT3G23230|AT3G55980|AT5G62020|AT1G32640|AT2G38470|AT4G01250|AT2G33580|AT3G16530|AT3G61460|AT3G46620|AT4G17230|AT4G18880|AT4G34410|AT1G80840|AT2G23770|AT3G18710|AT3G11840|AT3G56400|AT3G50260|AT3G50060|AT2G34600|AT2G35930|AT3G19580|AT5G67300|AT5G47230|AT2G37430|AT1G27730|AT4G33050|AT3G15210|AT4G17500|AT2G23320|AT3G45640|AT4G23810|AT1G75490|AT5G10380|AT2G44840|AT1G34180…
8152	7.2525e-26	metabolic process	AT1G69526|AT1G69523|AT1G59960|AT5G42650|AT5G62020|AT5G57900|AT1G34420|AT4G00360|AT1G29070|AT3G46700|AT1G19270|AT2G34080|AT5G05460|AT2G26440|AT1G54020|AT1G60950|AT1G21100|AT2G29710|AT5G38140|AT2G25110|AT3G11840|AT1G06180|AT4G02530|AT4G26520|AT4G02770|AT1G59970|AT1G33560|AT1G32470|AT5G57910|AT3G19580|AT2G39770|AT2G17720|AT1G15910|AT5G63580|AT4G24340|AT4G39830|AT1G20020|AT1G70760|AT3G44990|AT4G28706…
43436	1.0661e-24	oxoacid metabolic process	AT5G42650|AT1G72810|AT4G03070|AT4G00360|AT1G52400|AT2G20340|AT5G57220|AT5G05580|AT2G21550|AT1G21100|AT3G17820|AT5G56490|AT2G06050|AT2G43100|AT2G26560|AT1G64400|AT4G26520|AT2G43910|AT1G32470|AT2G39770|AT2G17720|AT5G48880|AT1G18500|AT4G08870|AT5G05590|AT5G37600|AT5G52100|AT4G39030|AT2G05990|AT3G10520|AT1G71170|AT4G37410|AT4G26530|AT1G17745|AT5G15490|AT1G30040|AT5G66760|AT3G22400|AT1G16410|AT5G04230…
6082	1.537e-24	organic acid metabolic process	AT5G42650|AT1G72810|AT4G03070|AT4G00360|AT1G52400|AT2G20340|AT5G57220|AT5G05580|AT2G21550|AT1G21100|AT3G17820|AT5G56490|AT2G06050|AT2G43100|AT2G26560|AT1G64400|AT4G26520|AT2G43910|AT1G32470|AT2G39770|AT2G17720|AT5G48880|AT1G18500|AT4G08870|AT5G05590|AT5G37600|AT5G52100|AT4G39030|AT2G05990|AT3G10520|AT1G71170|AT4G37410|AT4G26530|AT1G17745|AT5G15490|AT1G30040|AT5G66760|AT3G22400|AT1G16410|AT5G04230…
10243	7.2849e-24	response to organonitrogen compound	AT4G03510|AT3G05200|AT5G47220|AT5G49520|AT3G23230|AT3G55980|AT5G62020|AT1G32640|AT2G38470|AT4G01250|AT2G33580|AT5G46050|AT3G16530|AT3G61460|AT3G46620|AT5G28540|AT4G17230|AT4G18880|AT2G29630|AT4G34410|AT1G80840|AT2G23770|AT3G18710|AT3G11840|AT3G56400|AT3G50260|AT3G50060|AT2G34600|AT2G35930|AT2G14610|AT3G19580|AT5G67300|AT5G47230|AT2G37430|AT1G27730|AT4G33050|AT3G15210|AT4G17500|AT2G23320|AT3G45640…
71495	9.7966e-24	cellular response to endogenous stimulus	AT5G18020|AT2G05070|AT1G15100|AT5G40350|AT4G30610|AT5G40990|AT1G32640|AT3G59220|AT1G73500|AT5G46570|AT5G48070|AT3G57040|AT5G25190|AT1G52400|AT1G74670|AT1G29500|AT4G30290|AT3G16570|AT2G01540|AT2G01420|AT3G06380|AT3G50530|AT4G34410|AT5G58670|AT3G56400|AT3G50260|AT5G52900|AT5G18010|AT1G12240|AT3G50660|AT4G32800|AT1G68840|AT3G19580|AT5G67300|AT1G65690|AT5G66210|AT1G51940|AT2G43350|AT4G29080|AT4G17500…
15979	1.6537e-23	photosynthesis	AT2G34430|AT2G05070|AT1G61520|AT1G15980|AT1G30380|AT3G54890|AT2G06520|AT1G67740|AT3G04790|AT3G54050|AT3G21055|AT3G01440|AT4G09650|AT1G18730|AT1G15820|AT5G64040|AT4G05180|AT1G19150|AT2G47940|AT3G16250|AT5G38420|AT1G60950|AT2G05100|AT3G09490|AT1G79040|AT2G20260|AT5G54270|AT4G02530|AT4G02770|AT5G23120|AT2G01918|AT4G28660|AT5G66570|AT1G27730|AT3G56090|AT3G61470|AT1G20020|AT2G46820|AT1G70760|AT3G16140…
44281	2.1434e-23	small molecule metabolic process	AT5G24420|AT1G09340|AT5G42650|AT1G72810|AT4G03070|AT4G00360|AT1G30620|AT1G52400|AT2G20340|AT5G57220|AT5G05580|AT2G21550|AT1G21100|AT3G17820|AT5G56490|AT2G06050|AT2G43100|AT2G26560|AT1G64400|AT4G26520|AT2G43910|AT1G32470|AT2G39770|AT2G17720|AT5G48880|AT1G18500|AT4G08870|AT4G24340|AT5G05590|AT5G37600|AT5G52100|AT4G39030|AT3G52720|AT2G05990|AT3G10520|AT1G71170|AT4G37410|AT3G27190|AT4G26530|AT1G17745…
32870	4.1843e-23	cellular response to hormone stimulus	AT5G18020|AT2G05070|AT1G15100|AT5G40350|AT4G30610|AT5G40990|AT1G32640|AT3G59220|AT1G73500|AT5G46570|AT5G48070|AT3G57040|AT5G25190|AT1G52400|AT1G74670|AT1G29500|AT4G30290|AT3G16570|AT2G01540|AT2G01420|AT3G06380|AT3G50530|AT4G34410|AT5G58670|AT3G56400|AT3G50260|AT5G52900|AT5G18010|AT1G12240|AT3G50660|AT4G32800|AT1G68840|AT3G19580|AT5G67300|AT1G65690|AT5G66210|AT1G51940|AT2G43350|AT4G29080|AT4G17500…
71310	4.42e-22	cellular response to organic substance	AT2G13810|AT4G03510|AT2G05070|AT1G15100|AT5G40350|AT3G59220|AT5G46570|AT5G48070|AT3G57040|AT5G25190|AT1G52400|AT1G74670|AT1G29500|AT3G06380|AT3G50530|AT5G58670|AT3G56400|AT5G52900|AT3G50660|AT3G19580|AT2G43350|AT1G72260|AT5G61600|AT2G01950|AT2G17290|AT5G11590|AT3G16500|AT2G24010|AT4G02520|AT3G23050|AT3G02110|AT1G14350|AT3G28860|AT1G13260|AT3G54430|AT2G35700|AT5G65310|AT3G42800|AT5G60300|AT4G09160…
98542	4.7483e-22	defense response to other organism	AT3G01480|AT2G13810|AT5G46330|AT1G09340|AT5G42650|AT5G16000|AT5G14740|AT1G64195|AT1G52400|AT5G57220|AT3G14310|AT4G16260|AT2G25110|AT2G26560|AT3G56400|AT1G66700|AT1G55490|AT1G33560|AT3G52960|AT5G24530|AT2G39770|AT4G08870|AT1G02930|AT5G61600|AT1G20020|AT4G23810|AT4G39030|AT3G53810|AT3G05180|AT4G11480|AT4G37410|AT4G02520|AT4G23140|AT1G73805|AT3G23170|AT5G46350|AT1G16410|AT3G57260|AT5G60300|AT2G22300…
19752	9.2701e-22	carboxylic acid metabolic process	AT5G42650|AT1G72810|AT4G00360|AT1G52400|AT2G20340|AT5G05580|AT2G21550|AT3G17820|AT5G56490|AT2G06050|AT2G43100|AT2G26560|AT1G64400|AT4G26520|AT1G32470|AT2G39770|AT2G17720|AT5G48880|AT1G18500|AT4G08870|AT5G05590|AT5G37600|AT5G52100|AT4G39030|AT2G05990|AT3G10520|AT1G71170|AT4G26530|AT1G17745|AT5G15490|AT1G30040|AT5G66760|AT3G22400|AT1G16410|AT5G04230|AT1G26570|AT4G27070|AT2G47240|AT1G04220|AT2G02010…
9987	3.8063e-21	cellular process	AT5G62020|AT2G34070|AT5G57900|AT4G00360|AT5G05460|AT2G26440|AT1G60950|AT1G20010|AT2G25110|AT1G06180|AT4G02530|AT4G26520|AT1G09210|AT1G32470|AT3G19580|AT2G39770|AT1G72940|AT1G15910|AT4G24340|AT1G20020|AT1G70760|AT3G44990|AT4G28706|AT3G09780|AT5G45930|AT2G05990|AT5G21940|AT4G11480|AT3G27190|AT4G10150|AT4G26530|AT4G02520|AT1G73805|AT2G45190|AT4G24350|AT4G27860|AT4G35480|AT4G09160|AT5G05440|AT5G39210…
9755	3.9982e-21	hormone-mediated signaling pathway	AT5G18020|AT1G15100|AT5G40350|AT4G30610|AT5G40990|AT1G32640|AT3G59220|AT1G73500|AT5G46570|AT3G57040|AT5G25190|AT1G52400|AT1G74670|AT1G29500|AT3G16570|AT2G01540|AT2G01420|AT3G06380|AT3G50530|AT4G34410|AT5G58670|AT3G56400|AT3G50260|AT5G52900|AT5G18010|AT1G12240|AT3G50660|AT4G32800|AT1G68840|AT3G19580|AT5G67300|AT1G65690|AT5G66210|AT1G51940|AT2G43350|AT4G29080|AT4G17500|AT1G72260|AT5G61600|AT2G01950…
55114	3.3902e-17	oxidation-reduction process	AT5G46330|AT1G14130|AT5G18660|AT1G59960|AT5G42650|AT3G26300|AT4G03070|AT4G00360|AT1G18730|AT5G44390|AT5G57220|AT5G05580|AT2G21550|AT2G45400|AT2G30830|AT4G22710|AT5G05340|AT1G60950|AT5G56490|AT2G06050|AT4G36430|AT1G06620|AT3G53130|AT3G50660|AT3G52960|AT5G24530|AT3G25560|AT2G17720|AT1G17650|AT5G48880|AT5G63580|AT2G43350|AT4G39830|AT5G59530|AT1G20020|AT1G70760|AT2G26550|AT5G52100|AT2G05990|AT3G46490…
46394	4.3479e-17	carboxylic acid biosynthetic process	AT5G42650|AT3G02610|AT1G72810|AT5G46290|AT1G74710|AT5G65010|AT5G05580|AT2G21550|AT3G20390|AT5G04530|AT3G17820|AT5G56490|AT2G06050|AT2G43100|AT2G26560|AT1G64400|AT5G22630|AT1G10060|AT2G39770|AT5G46180|AT5G48880|AT1G18500|AT1G69370|AT5G05590|AT5G37600|AT1G05800|AT2G44040|AT5G52100|AT1G08630|AT4G39030|AT2G05990|AT4G35630|AT2G22230|AT1G17745|AT5G15490|AT4G24510|AT1G66430|AT1G30040|AT1G19640|AT2G37040…
16053	4.3479e-17	organic acid biosynthetic process	AT5G42650|AT3G02610|AT1G72810|AT5G46290|AT1G74710|AT5G65010|AT5G05580|AT2G21550|AT3G20390|AT5G04530|AT3G17820|AT5G56490|AT2G06050|AT2G43100|AT2G26560|AT1G64400|AT5G22630|AT1G10060|AT2G39770|AT5G46180|AT5G48880|AT1G18500|AT1G69370|AT5G05590|AT5G37600|AT1G05800|AT2G44040|AT5G52100|AT1G08630|AT4G39030|AT2G05990|AT4G35630|AT2G22230|AT1G17745|AT5G15490|AT4G24510|AT1G66430|AT1G30040|AT1G19640|AT2G37040…
65007	1.5867e-16	biological regulation	AT3G53240|AT5G62020|AT3G21890|AT1G19270|AT2G26440|AT5G38140|AT2G25110|AT1G06180|AT1G33560|AT3G19580|AT1G69530|AT2G16870|AT1G72940|AT1G15910|AT4G33050|AT3G09780|AT1G53160|AT2G24010|AT3G27190|AT4G02520|AT1G73805|AT1G57560|AT2G45190|AT2G41820|AT2G19930|AT5G65310|AT4G27860|AT4G09160|AT4G36570|AT4G14740|AT5G05440|AT4G34390|AT5G53320|AT1G78490|AT3G57830|AT1G12860|AT1G10200|AT4G26540|AT4G34160|AT5G56840…
50789	1.9689e-16	regulation of biological process	AT3G53240|AT5G40350|AT1G09340|AT1G80440|AT5G16000|AT5G62020|AT3G21890|AT4G00480|AT1G66370|AT5G25190|AT3G44400|AT5G03160|AT1G19270|AT3G43790|AT5G05340|AT3G06380|AT5G45800|AT2G23290|AT5G20740|AT5G38140|AT2G25110|AT2G25470|AT5G22920|AT1G06180|AT3G56400|AT5G19740|AT1G33560|AT5G42780|AT5G43870|AT3G19580|AT1G69530|AT3G20670|AT2G16870|AT1G72940|AT1G15910|AT1G66380|AT3G53370|AT4G27970|AT4G33050|AT1G18075…
1901698	9.7249e-16	response to nitrogen compound	AT4G03510|AT3G05200|AT5G47220|AT5G49520|AT3G23230|AT3G55980|AT5G62020|AT1G32640|AT2G38470|AT4G01250|AT2G33580|AT5G46050|AT3G16530|AT3G61460|AT3G46620|AT5G28540|AT4G17230|AT4G18880|AT2G29630|AT4G34410|AT1G80840|AT2G23770|AT3G18710|AT3G48360|AT3G11840|AT3G56400|AT3G50260|AT3G50060|AT2G34600|AT2G15620|AT2G35930|AT2G14610|AT3G19580|AT2G39770|AT5G67300|AT5G47230|AT2G37430|AT1G27730|AT4G33050|AT3G15210…
10035	1.5441e-15	response to inorganic substance	AT5G42130|AT2G05070|AT3G51860|AT4G01850|AT1G09340|AT1G61120|AT1G32640|AT5G15310|AT4G22790|AT1G52400|AT1G52760|AT3G16450|AT5G12030|AT3G20390|AT2G05100|AT2G29550|AT3G17820|AT2G06050|AT5G58670|AT2G26560|AT1G35580|AT5G42020|AT1G33560|AT1G56340|AT5G24770|AT2G14610|AT3G19580|AT2G39770|AT5G67300|AT2G43350|AT1G27730|AT1G02930|AT3G56090|AT3G17790|AT5G53550|AT3G12780|AT4G23810|AT3G47860|AT1G45145|AT2G42540…
50794	1.9868e-15	regulation of cellular process	AT3G53240|AT5G40350|AT1G09340|AT1G80440|AT5G16000|AT5G62020|AT3G21890|AT4G00480|AT1G66370|AT5G25190|AT3G44400|AT1G19270|AT3G43790|AT5G05340|AT3G06380|AT5G45800|AT2G23290|AT5G38140|AT2G25470|AT5G22920|AT1G06180|AT3G56400|AT1G33560|AT5G42780|AT5G43870|AT3G19580|AT1G69530|AT3G20670|AT2G16870|AT1G72940|AT1G15910|AT1G66380|AT3G53370|AT4G33050|AT1G18075|AT3G09780|AT1G53160|AT2G24010|AT3G27190|AT4G29920…
44283	2.2453e-15	small molecule biosynthetic process	AT5G42650|AT3G02610|AT1G72810|AT3G54050|AT5G46290|AT1G74710|AT5G65010|AT1G30620|AT5G05580|AT2G21550|AT3G20390|AT5G04530|AT3G17820|AT5G56490|AT2G06050|AT2G43100|AT2G26560|AT1G64400|AT4G26520|AT5G22630|AT1G10060|AT2G39770|AT5G46180|AT5G48880|AT1G18500|AT4G21470|AT1G69370|AT5G13930|AT5G05590|AT5G37600|AT1G05800|AT2G44040|AT5G52100|AT1G08630|AT4G39030|AT2G05990|AT4G35630|AT2G22230|AT4G26530|AT1G10030…
2376	2.6528e-15	immune system process	AT2G13810|AT3G05200|AT5G26920|AT3G48090|AT5G47220|AT3G56710|AT1G08450|AT4G31500|AT1G61560|AT5G16000|AT5G40990|AT1G32960|AT1G74710|AT2G33580|AT2G18660|AT5G57220|AT1G03830|AT5G38900|AT3G14150|AT4G11850|AT1G29660|AT5G09980|AT4G19530|AT1G75040|AT5G37770|AT4G18360|AT4G16260|AT2G23770|AT3G50930|AT3G11840|AT2G26560|AT3G54420|AT3G56400|AT1G55490|AT1G33560|AT1G14780|AT2G35930|AT2G14610|AT5G46180|AT4G23210…
19684	1.5801e-14	photosynthesis, light reaction	AT2G34430|AT3G27690|AT2G05070|AT1G61520|AT1G15980|AT3G54890|AT1G14150|AT4G12800|AT3G54050|AT3G01440|AT4G09650|AT1G18730|AT1G15820|AT5G64040|AT1G29920|AT4G15510|AT4G10340|AT1G19150|AT2G47940|AT3G16250|AT1G60950|AT2G05100|AT3G09490|AT1G79040|AT5G54270|AT4G02530|AT1G08380|AT2G34420|AT1G06680|AT1G55670|AT2G01918|AT4G03280|AT5G66570|AT1G29930|AT1G03600|AT3G61470|AT2G46820|AT1G70760|AT3G15095|AT5G52100…
6955	2.0385e-14	immune response	AT2G13810|AT3G05200|AT5G26920|AT3G48090|AT5G47220|AT3G56710|AT1G08450|AT4G31500|AT1G61560|AT5G40990|AT1G32960|AT1G74710|AT2G33580|AT2G18660|AT5G57220|AT1G03830|AT5G38900|AT4G11850|AT1G29660|AT5G09980|AT1G75040|AT5G37770|AT4G16260|AT2G23770|AT3G50930|AT2G26560|AT3G54420|AT3G56400|AT1G55490|AT1G33560|AT1G14780|AT2G14610|AT5G46180|AT4G23210|AT1G51940|AT3G04720|AT5G07690|AT3G15210|AT1G20020|AT3G45640…
45087	4.9962e-14	innate immune response	AT2G13810|AT3G05200|AT5G26920|AT3G48090|AT5G47220|AT3G56710|AT1G08450|AT4G31500|AT1G61560|AT5G40990|AT1G32960|AT1G74710|AT2G33580|AT2G18660|AT5G57220|AT5G38900|AT4G11850|AT1G29660|AT5G09980|AT1G75040|AT5G37770|AT4G16260|AT2G23770|AT3G50930|AT2G26560|AT3G54420|AT3G56400|AT1G55490|AT1G33560|AT1G14780|AT2G14610|AT5G46180|AT4G23210|AT1G51940|AT3G04720|AT5G07690|AT3G15210|AT1G20020|AT3G45640|AT5G65600…
19748	9.2941e-14	secondary metabolic process	AT3G48290|AT4G14090|AT1G33730|AT3G26300|AT4G03070|AT1G73500|AT5G57220|AT1G52760|AT4G22710|AT5G05340|AT1G21100|AT3G25180|AT2G43100|AT3G48280|AT4G19370|AT2G43910|AT5G66690|AT5G13930|AT1G02930|AT5G04660|AT1G69930|AT3G09260|AT3G46490|AT4G37410|AT4G22690|AT4G02520|AT1G09480|AT2G29460|AT3G26200|AT1G33030|AT5G61590|AT2G37040|AT3G58990|AT2G30770|AT1G16410|AT1G17190|AT2G02930|AT5G04230|AT3G14210|AT4G37260…
7167	3.3464e-13	enzyme linked receptor protein signaling pathway	AT4G21380|AT2G27060|AT2G31880|AT5G46330|AT4G32710|AT1G14370|AT5G16000|AT2G36570|AT2G33580|AT5G46570|AT1G10850|AT3G17420|AT2G42290|AT1G75640|AT5G45800|AT5G51560|AT1G09970|AT2G23770|AT4G18640|AT3G49670|AT3G08760|AT1G68400|AT3G25560|AT5G14210|AT1G51940|AT2G01950|AT3G09780|AT1G60800|AT1G72180|AT4G34220|AT4G20270|AT2G41820|AT3G56370|AT4G22730|AT1G66150|AT5G41180|AT4G22130|AT3G17840|AT1G75820|AT5G02290…
42430	4.6172e-13	indole-containing compound metabolic process	AT3G55840|AT5G17990|AT4G31500|AT2G38470|AT5G54810|AT1G73500|AT2G30770|AT1G16410|AT4G24670|AT5G57220|AT1G25220|AT1G21120|AT5G36220|AT4G35160|AT4G27070|AT1G76790|AT1G21100|AT4G30530|AT2G43000|AT3G54640|AT1G59870|AT5G27520|AT3G26830|AT5G10600|AT1G69370|AT5G05590|AT2G22330|AT4G34180|AT3G45640|AT1G18570|AT1G70560|AT2G04400|AT5G05730|AT2G40000|AT5G28237|AT3G09260|AT4G37410|AT5G54160
1901701	7.2033e-13	cellular response to oxygen-containing compound	AT2G13810|AT2G05070|AT1G15100|AT5G40350|AT4G30610|AT1G09340|AT1G32640|AT3G59220|AT5G46570|AT4G22790|AT1G52400|AT1G74670|AT3G16570|AT2G01540|AT3G06380|AT1G05010|AT3G50530|AT5G58670|AT3G50930|AT3G56400|AT5G52900|AT1G12240|AT3G50660|AT3G19580|AT5G67300|AT1G65690|AT5G66210|AT1G51940|AT2G43350|AT1G72260|AT2G01950|AT2G17290|AT4G20940|AT5G39860|AT2G24010|AT5G67450|AT3G02110|AT1G19640|AT2G15970|AT5G65310…
32787	9.9355e-13	monocarboxylic acid metabolic process	AT3G23790|AT5G42650|AT3G02610|AT5G46290|AT1G74710|AT5G65010|AT4G00360|AT1G52400|AT5G05580|AT3G48720|AT5G09660|AT5G04530|AT2G06050|AT2G26560|AT1G64400|AT4G26520|AT5G27520|AT5G48880|AT5G07010|AT1G05800|AT5G04660|AT3G12780|AT4G39030|AT2G05990|AT4G15440|AT3G10520|AT2G23560|AT2G22230|AT1G56190|AT4G26530|AT2G11810|AT4G24510|AT1G66430|AT1G19640|AT2G37040|AT3G55360|AT5G54810|AT3G22400|AT1G16410|AT5G04230…
71229	1.5292e-12	cellular response to acid chemical	AT2G13810|AT2G05070|AT1G15100|AT5G40350|AT1G09340|AT1G32640|AT3G59220|AT1G52400|AT1G74670|AT2G01540|AT3G06380|AT1G05010|AT3G50530|AT5G58670|AT3G50930|AT3G56400|AT5G52900|AT1G12240|AT3G50660|AT3G19580|AT5G67300|AT1G65690|AT5G66210|AT1G51940|AT2G43350|AT1G72260|AT2G17290|AT4G20940|AT5G39860|AT5G67450|AT1G19640|AT2G15970|AT5G65310|AT1G28480|AT4G03450|AT1G70810|AT5G05440|AT2G03500|AT4G17615|AT1G79460…
1901605	1.7458e-12	alpha-amino acid metabolic process	AT4G31500|AT4G26910|AT1G72810|AT1G31230|AT5G65010|AT1G11860|AT2G20340|AT5G35630|AT3G44720|AT1G25220|AT1G17290|AT3G62030|AT2G21550|AT2G26400|AT1G72330|AT3G20390|AT3G17820|AT2G43100|AT2G26080|AT3G06300|AT5G22630|AT1G32470|AT1G10060|AT1G66860|AT2G35370|AT2G17720|AT5G46180|AT1G18500|AT1G15710|AT4G08870|AT1G69370|AT5G05590|AT5G37600|AT2G44040|AT4G34180|AT5G52100|AT1G08630|AT2G40000|AT4G34740|AT4G11280…
33993	2.4894e-12	response to lipid	AT2G05070|AT1G15100|AT5G40350|AT4G30610|AT1G32640|AT5G15310|AT3G59220|AT5G46570|AT2G32690|AT2G36890|AT5G46050|AT1G52400|AT1G74670|AT5G61210|AT3G16570|AT2G01540|AT3G06380|AT1G05010|AT3G50530|AT5G58670|AT5G52050|AT4G35100|AT1G06180|AT5G52900|AT1G12240|AT3G50660|AT3G19580|AT1G69530|AT5G67300|AT1G65690|AT5G66210|AT1G51940|AT2G43350|AT1G27730|AT2G01950|AT2G17290|AT1G18075|AT3G47860|AT4G20940|AT5G39860…
6970	8.5092e-12	response to osmotic stress	AT1G15100|AT1G59960|AT5G15310|AT1G73500|AT5G65010|AT5G46050|AT1G52400|AT5G45800|AT5G12030|AT4G16260|AT2G29550|AT2G41560|AT5G58670|AT1G06180|AT3G08720|AT1G09210|AT1G56340|AT5G24770|AT3G19580|AT2G39770|AT5G46180|AT5G67300|AT1G65690|AT1G27730|AT2G15390|AT1G02930|AT5G57630|AT3G09260|AT2G42540|AT1G21750|AT4G02520|AT3G10930|AT5G67450|AT3G09940|AT3G02230|AT5G25610|AT5G40010|AT5G17310|AT4G24190|AT5G15650…
9651	2.0118e-11	response to salt stress	AT1G15100|AT1G59960|AT5G15310|AT1G73500|AT5G65010|AT5G46050|AT1G52400|AT4G16260|AT2G29550|AT2G41560|AT5G58670|AT1G06180|AT3G08720|AT1G09210|AT1G56340|AT5G24770|AT3G19580|AT2G39770|AT5G46180|AT5G67300|AT1G27730|AT2G15390|AT1G02930|AT5G57630|AT3G09260|AT2G42540|AT1G21750|AT4G02520|AT3G10930|AT5G67450|AT3G09940|AT3G02230|AT5G25610|AT5G40010|AT5G17310|AT4G24190|AT5G15650|AT5G54810|AT1G18710|AT2G30250…
7166	2.3101e-11	cell surface receptor signaling pathway	AT4G21380|AT2G27060|AT2G31880|AT5G46330|AT4G32710|AT1G14370|AT5G16000|AT2G36570|AT1G16110|AT2G33580|AT5G46570|AT1G10850|AT3G17420|AT2G42290|AT1G75640|AT5G45800|AT5G51560|AT1G09970|AT2G29110|AT2G23770|AT4G18640|AT3G49670|AT3G08760|AT1G68400|AT3G25560|AT5G14210|AT1G51940|AT2G01950|AT3G09780|AT1G60800|AT1G72180|AT4G34220|AT4G20270|AT3G51480|AT2G41820|AT3G56370|AT4G22730|AT1G66150|AT5G41180|AT4G22130…
42435	2.5802e-11	indole-containing compound biosynthetic process	AT5G17990|AT4G31500|AT2G38470|AT5G54810|AT1G73500|AT2G30770|AT1G16410|AT4G24670|AT5G57220|AT1G25220|AT4G35160|AT4G27070|AT1G76790|AT4G30530|AT2G43000|AT3G54640|AT3G26830|AT1G69370|AT5G05590|AT2G22330|AT3G45640|AT1G18570|AT1G70560|AT2G04400|AT5G05730|AT5G28237|AT5G54160
44237	2.9464e-11	cellular metabolic process	AT5G42650|AT5G62020|AT5G57900|AT1G34420|AT4G00360|AT1G29070|AT5G05460|AT1G60950|AT1G21100|AT5G38140|AT2G25110|AT3G11840|AT1G06180|AT4G02530|AT4G26520|AT4G02770|AT1G33560|AT1G32470|AT3G19580|AT2G39770|AT2G17720|AT1G15910|AT4G24340|AT1G20020|AT1G70760|AT3G44990|AT4G28706|AT3G09780|AT5G45930|AT1G21110|AT1G53160|AT2G05990|AT3G10520|AT5G21940|AT4G10390|AT4G11480|AT4G37410|AT2G24010|AT3G27190|AT4G10150…
9751	3.5988e-11	response to salicylic acid	AT2G13810|AT5G17490|AT5G01900|AT3G48090|AT2G16720|AT5G40990|AT5G15310|AT2G32690|AT2G36890|AT5G46050|AT1G74430|AT1G76930|AT3G20470|AT3G50410|AT1G80840|AT3G48360|AT3G50930|AT1G06180|AT3G56400|AT1G66700|AT3G50060|AT3G51430|AT5G24530|AT1G12160|AT5G67300|AT5G07690|AT5G65600|AT4G23810|AT2G40000|AT4G39030|AT3G04290|AT3G52400|AT4G31800|AT1G15520|AT1G57560|AT3G51440|AT4G10500|AT1G28480|AT4G03450|AT1G74650…
9768	4.7227e-11	photosynthesis, light harvesting in photosystem I	AT1G08380|AT2G34420|AT2G34430|AT3G27690|AT2G05070|AT1G61520|AT3G54890|AT1G15820|AT1G29920|AT1G29930|AT4G10340|AT1G19150|AT3G61470|AT2G05100|AT5G01530|AT1G29910|AT5G54270
71704	8.3077e-11	organic substance metabolic process	AT5G42650|AT5G62020|AT5G57900|AT1G34420|AT4G00360|AT1G29070|AT1G19270|AT2G34080|AT5G05460|AT2G26440|AT1G54020|AT1G21100|AT5G38140|AT2G25110|AT3G11840|AT1G06180|AT4G02530|AT4G26520|AT1G59970|AT1G32470|AT3G19580|AT2G39770|AT2G17720|AT1G15910|AT5G63580|AT4G24340|AT3G44990|AT3G09780|AT5G45930|AT1G53160|AT3G05180|AT2G05990|AT3G10520|AT4G10390|AT4G11480|AT4G37410|AT2G24010|AT3G27190|AT4G10150|AT4G26530…
31347	1.4793e-10	regulation of defense response	AT5G26920|AT2G31880|AT5G47220|AT3G01080|AT1G08450|AT3G07780|AT4G01895|AT5G40990|AT1G32640|AT4G29140|AT1G74710|AT3G17860|AT1G72450|AT3G14150|AT1G74950|AT4G19530|AT1G80840|AT4G18360|AT5G05300|AT2G25110|AT3G56400|AT3G49110|AT2G34600|AT3G25882|AT3G62600|AT5G66210|AT1G30135|AT1G51940|AT5G14930|AT3G15210|AT1G51780|AT1G17380|AT5G65600|AT4G23810|AT4G39030|AT3G52400|AT3G09260|AT1G56190|AT4G31800|AT1G73805…
9723	1.8834e-10	response to ethylene	AT5G17490|AT5G47220|AT3G23230|AT1G56650|AT5G40990|AT5G15310|AT5G61890|AT1G73500|AT5G25190|AT3G16770|AT2G22200|AT1G25220|AT3G60490|AT1G01250|AT4G34410|AT3G50260|AT3G50060|AT3G51430|AT5G67180|AT4G32800|AT1G68840|AT3G61630|AT2G38120|AT5G67300|AT1G33760|AT5G47230|AT3G04720|AT3G15210|AT4G17500|AT5G61600|AT1G70560|AT2G25820|AT5G11590|AT2G44840|AT4G11280|AT3G12500|AT1G15520|AT3G23250|AT1G13260|AT2G35700…
6520	1.8932e-10	cellular amino acid metabolic process	AT4G31500|AT4G26910|AT4G23600|AT1G72810|AT1G31230|AT5G65010|AT1G11860|AT2G20340|AT5G35630|AT3G44720|AT1G25220|AT1G17290|AT3G62030|AT2G21550|AT2G26400|AT1G72330|AT3G20390|AT3G17820|AT4G39980|AT2G43100|AT2G02390|AT2G26080|AT3G06300|AT1G35580|AT5G22630|AT1G32470|AT1G10060|AT1G66860|AT2G35370|AT2G17720|AT5G46180|AT1G18500|AT1G15710|AT4G08870|AT1G69370|AT5G05590|AT5G37600|AT5G16715|AT2G24850|AT2G44040…
14070	3.713e-10	response to organic cyclic compound	AT2G13810|AT5G17490|AT5G01900|AT3G48090|AT4G30410|AT4G30610|AT2G16720|AT5G40990|AT5G15310|AT3G05800|AT5G46570|AT2G32690|AT2G36890|AT5G46050|AT1G74430|AT1G76930|AT1G19350|AT3G61460|AT3G16570|AT3G20470|AT2G29630|AT3G50410|AT1G80840|AT3G48360|AT3G50930|AT1G06180|AT3G56400|AT1G66700|AT3G50060|AT4G02330|AT3G51430|AT3G50660|AT5G24530|AT1G12160|AT2G14610|AT5G26230|AT5G67300|AT4G08950|AT5G07690|AT5G65600…
9266	1.1423e-09	response to temperature stimulus	AT2G05070|AT1G61520|AT1G09340|AT3G54050|AT1G74710|AT5G05580|AT2G28900|AT3G16450|AT5G12030|AT2G05100|AT5G04530|AT5G58670|AT3G50260|AT3G08720|AT1G55490|AT5G42020|AT5G47550|AT2G39770|AT5G06290|AT4G10030|AT1G27730|AT3G12780|AT3G16460|AT3G47860|AT3G09260|AT2G42540|AT1G32060|AT4G02520|AT5G67450|AT5G51820|AT5G40010|AT4G24190|AT2G15970|AT1G32583|AT1G09080|AT3G57260|AT2G30250|AT1G17190|AT2G22300|AT4G34150…
80134	1.2517e-09	regulation of response to stress	AT5G26920|AT2G31880|AT5G47220|AT1G15100|AT3G01080|AT1G08450|AT3G07780|AT4G01895|AT5G40990|AT1G32640|AT4G29140|AT1G74710|AT3G17860|AT1G72450|AT3G14150|AT1G74950|AT4G19530|AT1G80840|AT4G18360|AT5G05300|AT2G25110|AT5G52050|AT3G56400|AT3G49110|AT2G34600|AT3G25882|AT3G62600|AT5G66210|AT1G15910|AT1G30135|AT1G51940|AT5G14930|AT5G07690|AT3G15210|AT3G45640|AT1G51780|AT1G17380|AT5G65600|AT4G23810|AT4G39030…
72330	1.3348e-09	monocarboxylic acid biosynthetic process	AT5G26920|AT3G25770|AT4G31500|AT5G42650|AT3G02610|AT5G46290|AT1G74710|AT5G65010|AT1G49430|AT5G05580|AT2G26640|AT5G04530|AT2G06050|AT2G26560|AT1G64400|AT3G25760|AT3G19260|AT5G48880|AT1G01120|AT1G05800|AT1G70560|AT4G39030|AT2G05990|AT4G11280|AT2G22230|AT1G77590|AT4G24510|AT4G30950|AT1G66430|AT1G19640|AT2G37040|AT3G55360|AT5G54810|AT1G17420|AT3G53260|AT3G22400|AT1G16410|AT4G24670|AT5G13420|AT5G04230…
9409	1.442e-09	response to cold	AT3G05880|AT2G05070|AT1G61520|AT3G25770|AT3G54890|AT1G09340|AT1G29395|AT3G54050|AT2G38470|AT1G74710|AT4G09650|AT1G29390|AT2G38750|AT2G28900|AT3G16450|AT5G35750|AT5G37770|AT2G26640|AT2G05100|AT5G04530|AT3G48360|AT5G58670|AT3G50260|AT3G08720|AT1G55490|AT4G02330|AT2G01918|AT5G47230|AT5G06290|AT3G08920|AT2G38760|AT4G10030|AT1G27730|AT1G01120|AT3G61470|AT3G45640|AT3G12780|AT3G16460|AT1G79410|AT3G09260…
6629	1.6878e-09	lipid metabolic process	AT3G55940|AT4G00400|AT3G23790|AT5G42650|AT1G61120|AT5G40990|AT1G62290|AT5G63990|AT3G02610|AT5G46290|AT1G31550|AT4G00360|AT2G39400|AT1G52400|AT5G05580|AT2G45400|AT1G77420|AT1G52760|AT4G38690|AT3G63200|AT1G13170|AT1G54020|AT5G04530|AT4G34650|AT2G06050|AT3G25180|AT5G58670|AT2G26560|AT1G64400|AT3G53130|AT3G50660|AT5G27520|AT1G29120|AT3G03710|AT4G28780|AT5G48880|AT2G39410|AT4G10030|AT1G05800|AT5G04660…
6979	1.6923e-09	response to oxidative stress	AT3G48090|AT5G40150|AT1G56650|AT1G61120|AT1G32640|AT5G64120|AT4G09010|AT3G02730|AT3G62030|AT4G11850|AT1G52760|AT5G63310|AT5G05340|AT4G18880|AT5G12030|AT5G37770|AT1G09970|AT5G05300|AT2G06050|AT3G48360|AT4G36430|AT1G35580|AT1G09210|AT5G43750|AT3G49110|AT1G56340|AT4G17070|AT5G24770|AT2G39770|AT5G26030|AT5G42180|AT5G13930|AT2G43350|AT1G27730|AT2G47510|AT2G44240|AT1G02930|AT3G56090|AT3G17790|AT1G27330…
6790	1.6939e-09	sulfur compound metabolic process	AT5G43780|AT4G28730|AT5G23010|AT4G31500|AT4G01850|AT1G65880|AT4G26910|AT5G26000|AT5G63990|AT5G27450|AT2G38470|AT4G03070|AT2G30870|AT5G64000|AT1G73500|AT5G57220|AT3G62030|AT2G26400|AT3G44560|AT3G44320|AT2G29630|AT1G21100|AT4G30530|AT2G43100|AT2G43910|AT1G12160|AT3G24430|AT1G02930|AT3G45640|AT1G27130|AT3G44550|AT1G69930|AT3G09260|AT4G37410|AT4G02520|AT2G29460|AT3G59760|AT5G26220|AT5G61590|AT3G58990…
6793	1.8477e-09	phosphorus metabolic process	AT5G46330|AT1G61360|AT3G51860|AT5G24420|AT5G24780|AT1G14370|AT5G16000|AT1G34300|AT1G34420|AT5G46570|AT1G30620|AT1G54820|AT2G21550|AT1G51790|AT1G75640|AT5G45800|AT3G50530|AT4G26520|AT3G49670|AT1G33560|AT3G01490|AT3G25560|AT5G24770|AT1G14700|AT5G59650|AT3G20200|AT2G01950|AT3G15095|AT2G17290|AT4G28706|AT3G09780|AT4G30340|AT3G53810|AT3G45040|AT2G22190|AT5G02760|AT5G21940|AT1G71170|AT4G10390|AT5G38250…
9765	3.1983e-09	photosynthesis, light harvesting	AT4G02530|AT1G08380|AT2G34420|AT2G34430|AT3G27690|AT2G05070|AT1G61520|AT3G54890|AT1G15820|AT1G29920|AT1G29930|AT4G10340|AT1G19150|AT1G03600|AT2G47940|AT3G61470|AT1G75690|AT2G05100|AT5G01530|AT5G57030|AT1G29910|AT5G54270
9056	3.4811e-09	catabolic process	AT4G03510|AT1G15100|AT1G14130|AT1G09340|AT1G80440|AT2G20340|AT2G43580|AT2G47940|AT5G05340|AT2G26440|AT1G54020|AT5G02750|AT3G14310|AT5G58670|AT4G11370|AT4G36430|AT2G26560|AT4G26520|AT1G65610|AT2G43910|AT1G32470|AT5G43190|AT2G43590|AT1G02930|AT4G03190|AT3G44990|AT3G60220|AT2G26550|AT5G10380|AT3G05180|AT5G03610|AT1G71170|AT2G24010|AT5G55050|AT4G11360|AT4G26530|AT4G02520|AT5G51820|AT3G02110|AT5G19730…
9737	4.6742e-09	response to abscisic acid	AT2G05070|AT1G15100|AT1G32640|AT3G59220|AT2G32690|AT2G36890|AT5G46050|AT1G52400|AT5G61210|AT2G01540|AT3G06380|AT3G50530|AT5G58670|AT5G52050|AT4G35100|AT5G52900|AT1G12240|AT3G19580|AT5G67300|AT1G65690|AT5G66210|AT1G51940|AT2G43350|AT1G27730|AT2G17290|AT1G18075|AT3G47860|AT4G20940|AT2G42540|AT5G67450|AT3G28580|AT1G63840|AT5G25610|AT1G14350|AT5G40010|AT2G15970|AT5G65310|AT5G46350|AT1G70810|AT1G48000…
7169	5.6712e-09	transmembrane receptor protein tyrosine kinase signaling pathway	AT4G20270|AT2G27060|AT2G31880|AT5G46330|AT2G41820|AT3G56370|AT4G22730|AT2G36570|AT5G41180|AT1G10850|AT3G17840|AT1G75820|AT5G65710|AT2G42290|AT5G53320|AT1G75640|AT5G45800|AT5G51560|AT1G09970|AT4G18640|AT2G45340|AT3G57830|AT3G47090|AT1G12460|AT3G49670|AT1G68400|AT5G14210|AT1G17750|AT5G58300|AT5G65700|AT2G01210|AT2G01950|AT4G36180|AT4G28490|AT5G01890|AT2G02780|AT2G24230|AT1G72180|AT5G56040|AT4G34220
97305	7.0254e-09	response to alcohol	AT2G05070|AT1G15100|AT1G32640|AT3G59220|AT2G32690|AT2G36890|AT5G46050|AT1G52400|AT5G61210|AT2G01540|AT3G06380|AT3G50530|AT5G58670|AT5G52050|AT4G35100|AT5G52900|AT1G12240|AT3G19580|AT5G67300|AT1G65690|AT5G66210|AT1G51940|AT2G43350|AT1G27730|AT2G17290|AT1G18075|AT3G47860|AT4G20940|AT2G42540|AT5G67450|AT3G28580|AT1G63840|AT5G25610|AT1G14350|AT5G40010|AT2G15970|AT5G65310|AT5G46350|AT1G70810|AT1G48000…
44550	9.5925e-09	secondary metabolite biosynthetic process	AT3G48290|AT5G23010|AT4G31500|AT1G65880|AT3G26220|AT1G33730|AT3G26300|AT2G38470|AT4G03070|AT1G73500|AT5G14700|AT5G57220|AT1G52760|AT3G44560|AT4G22710|AT5G05340|AT4G30530|AT3G25180|AT2G43100|AT2G45560|AT3G48280|AT3G26210|AT3G26330|AT1G12160|AT1G55210|AT1G64160|AT4G22880|AT5G13930|AT3G45640|AT5G04660|AT3G44550|AT4G37410|AT5G54160|AT4G22690|AT1G09480|AT3G26200|AT1G33030|AT3G21230|AT2G37040|AT3G58990…
80167	1.2763e-08	response to karrikin	AT1G33590|AT2G34650|AT4G37290|AT5G62680|AT2G37040|AT1G17200|AT3G02910|AT3G53260|AT1G66390|AT3G60290|AT3G44720|AT1G74670|AT1G71100|AT5G57785|AT5G66920|AT2G36080|AT4G14440|AT5G05600|AT5G18470|AT3G52360|AT1G33560|AT4G30400|AT5G40780|AT1G61890|AT5G25460|AT4G03280|AT4G27030|AT5G08050|AT1G25275|AT2G47930|AT5G08640|AT4G27280|AT5G64410|AT3G13790|AT5G51550|AT4G31870|AT1G44575|AT2G26250|AT4G35110
16310	1.4612e-08	phosphorylation	AT5G46330|AT1G61360|AT1G14370|AT5G16000|AT1G34300|AT1G34420|AT5G46570|AT1G54820|AT1G51790|AT1G75640|AT5G45800|AT3G50530|AT4G26520|AT3G49670|AT1G33560|AT3G01490|AT3G25560|AT5G59650|AT3G20200|AT2G01950|AT3G15095|AT2G17290|AT4G28706|AT3G09780|AT4G30340|AT3G53810|AT3G45040|AT5G21940|AT4G10390|AT5G38250|AT4G11480|AT3G27190|AT4G26530|AT4G23140|AT2G41820|AT1G67000|AT4G22730|AT5G66760|AT4G26890|AT1G49580…
6796	2.1684e-08	phosphate-containing compound metabolic process	AT5G46330|AT1G61360|AT5G24420|AT5G24780|AT1G14370|AT5G16000|AT1G34300|AT1G34420|AT5G46570|AT1G54820|AT2G21550|AT1G51790|AT1G75640|AT5G45800|AT3G50530|AT4G26520|AT3G49670|AT1G33560|AT3G01490|AT3G25560|AT5G24770|AT1G14700|AT5G59650|AT3G20200|AT2G01950|AT3G15095|AT2G17290|AT4G28706|AT3G09780|AT4G30340|AT3G53810|AT3G45040|AT2G22190|AT5G02760|AT5G21940|AT1G71170|AT4G10390|AT5G38250|AT4G11480|AT3G27190…
9814	3.2768e-08	defense response, incompatible interaction	AT2G13810|AT3G05200|AT5G26920|AT3G48090|AT3G56710|AT1G61560|AT5G40990|AT1G74710|AT2G18660|AT5G38900|AT4G11850|AT1G29660|AT1G75040|AT4G16260|AT3G56400|AT1G55490|AT2G14610|AT5G46180|AT3G04720|AT1G20020|AT5G65600|AT4G23810|AT2G40000|AT3G05180|AT2G23560|AT2G22230|AT3G12500|AT2G27040|AT3G23170|AT3G01500|AT3G57260|ATCG00480|AT1G02920|AT1G09750|AT5G45110|AT1G59870|AT1G06160|AT3G49530|AT5G44420|AT5G27420…
71395	3.7712e-08	cellular response to jasmonic acid stimulus	AT5G17490|AT5G47220|AT3G51480|AT5G40350|AT1G56650|AT1G32640|AT1G19640|AT1G28480|AT3G17860|AT5G63970|AT3G11820|AT3G03450|AT3G56400|AT3G50660|AT3G23240|AT4G09820|AT3G22275|AT1G19180|AT5G07690|AT3G15210|AT1G72260|AT5G64810|AT2G32800|AT3G52400|AT5G41315|AT3G15356|AT5G54060
9072	5.3337e-08	aromatic amino acid family metabolic process	AT3G55840|AT5G17990|AT4G31500|AT2G37040|AT5G54810|AT3G53260|AT2G20340|AT3G44720|AT1G25220|AT5G04230|AT4G27070|AT4G39980|AT2G02390|AT1G22410|AT3G54640|AT5G22630|AT1G15710|AT4G08870|AT1G69370|AT5G05590|AT2G22330|AT4G34180|AT2G04400|AT3G10340|AT5G05730|AT2G40000|AT5G28237
1901607	6.6393e-08	alpha-amino acid biosynthetic process	AT4G31500|AT1G72810|AT1G31230|AT5G65010|AT5G35630|AT3G44720|AT1G25220|AT3G62030|AT2G21550|AT2G26400|AT3G20390|AT3G17820|AT2G43100|AT5G22630|AT5G46180|AT1G18500|AT1G15710|AT1G69370|AT5G05590|AT5G37600|AT2G44040|AT5G52100|AT1G08630|AT4G11280|AT4G35630|AT1G17745|AT3G49680|AT5G17990|AT1G10070|AT4G24830|AT3G59760|AT5G54810|AT3G58990|AT4G19710|AT4G27070|AT2G43000|AT3G54640|AT1G64660|AT5G16570|AT5G67520…
5975	8.3567e-08	carbohydrate metabolic process	AT2G28470|AT5G24300|AT5G24540|AT3G06770|AT5G24420|AT1G09340|AT3G54050|AT1G19300|AT5G48070|AT1G30620|AT1G52400|AT2G43580|AT4G30290|AT3G16850|AT3G62110|AT5G38420|AT5G09660|AT3G62750|AT2G26440|AT3G43270|AT4G37800|AT2G43620|AT3G14310|AT4G16260|AT5G56490|AT4G15210|AT4G33440|AT4G26520|AT1G35580|AT5G63180|AT1G12240|AT1G65610|AT1G64760|AT1G67750|AT2G39770|AT4G02130|AT2G43590|AT2G15390|AT3G12780|AT3G44990…
71554	8.3567e-08	cell wall organization or biogenesis	AT5G46330|AT2G34070|AT1G19300|AT5G48070|AT3G09405|AT1G30620|AT5G57220|AT2G43580|AT4G30290|AT3G16850|AT3G62110|AT1G23480|AT2G26440|AT3G43270|AT4G37800|AT2G43620|AT3G50410|AT3G14310|AT4G33440|AT5G48920|AT1G65610|AT1G64760|AT1G69530|AT1G24070|AT4G02130|AT2G43590|AT3G16860|AT2G15390|AT3G44990|AT5G51890|AT4G18670|AT2G21140|AT5G15490|AT3G02230|AT4G03210|AT5G22740|AT2G40610|AT4G24510|AT5G19730|AT5G17310…
2000022	1.0441e-07	regulation of jasmonic acid mediated signaling pathway	AT5G45110|AT2G34600|AT3G55970|AT3G22275|AT5G67300|AT1G30135|AT1G70700|AT3G17860|AT3G11180|AT1G72450|AT1G19180|AT1G17380|AT1G74950|AT5G13220|AT4G32570|AT5G05600
9620	1.2731e-07	response to fungus	AT5G44430|AT5G42650|AT5G40990|AT1G73500|AT1G64195|AT1G74710|AT1G52400|AT5G57220|AT2G43580|AT1G19670|AT3G06380|AT1G05010|AT4G34410|AT3G14310|AT1G80840|AT4G16260|AT2G06050|AT2G25110|AT3G56400|AT1G66700|AT5G24530|AT5G67300|AT1G51940|AT4G08870|AT5G61600|AT1G05800|AT1G20020|AT5G10380|AT1G45145|AT3G09260|AT2G23560|AT2G22230|AT5G46871|AT3G50470|AT3G09940|AT3G51440|AT5G46350|AT2G30770|AT2G22300|AT5G08790…
8652	1.296e-07	cellular amino acid biosynthetic process	AT4G31500|AT1G72810|AT1G31230|AT5G65010|AT5G35630|AT3G44720|AT1G25220|AT3G62030|AT2G21550|AT2G26400|AT3G20390|AT3G17820|AT4G39980|AT2G43100|AT5G22630|AT1G10060|AT5G46180|AT1G18500|AT1G15710|AT1G69370|AT5G05590|AT5G37600|AT2G44040|AT5G52100|AT1G08630|AT4G11280|AT4G35630|AT1G17745|AT3G49680|AT5G17990|AT1G10070|AT4G24830|AT3G59760|AT5G54810|AT3G58990|AT4G19710|AT4G27070|AT2G43000|AT1G22410|AT3G54640…
9735	1.8823e-07	response to cytokinin	AT1G61520|AT4G01850|AT3G04790|AT3G54050|AT5G46290|AT4G09650|AT3G57040|AT5G35630|AT3G16770|AT3G62030|AT5G09660|AT5G35750|AT4G16780|AT2G40670|AT1G79040|AT2G20260|AT4G02530|AT5G42020|AT5G23120|AT3G26450|AT3G61630|AT3G25920|AT1G20020|AT1G52230|AT1G79530|AT5G45930|AT3G09260|AT3G10520|AT4G35630|AT1G21750|AT1G32060|AT4G01310|AT3G27850|AT3G22640|AT3G21510|AT4G28750|AT3G63140|AT5G62920|AT1G50480|AT2G01760…
6631	2.2706e-07	fatty acid metabolic process	AT3G23790|AT5G42650|AT3G02610|AT5G46290|AT4G00360|AT1G49430|AT5G05580|AT1G72970|AT2G26640|AT5G04530|AT2G06050|AT4G14440|AT2G26560|AT1G64400|AT5G27520|AT3G19260|AT1G65890|AT5G48880|AT2G45970|AT1G01120|AT1G53520|AT5G04660|AT2G05990|AT4G15440|AT3G10520|AT2G22230|AT1G77590|AT2G11810|AT4G24510|AT4G30950|AT1G66430|AT3G03480|AT1G19640|AT3G55360|AT1G17420|AT3G22400|AT3G16910|AT1G76150|AT5G02890|AT2G47240…
9733	2.3719e-07	response to auxin	AT5G18020|AT1G56650|AT5G15310|AT3G03820|AT5G48070|AT2G46530|AT4G36110|AT1G29500|AT4G30290|AT5G63310|AT2G01420|AT5G45800|AT5G37770|AT3G50410|AT3G48360|AT4G16340|AT4G16780|AT4G34770|AT5G18010|AT3G53250|AT2G38120|AT5G67300|AT2G34680|AT5G13930|AT2G45210|AT4G29080|AT1G29510|AT4G03190|AT2G01950|AT1G29430|AT1G70560|AT5G20810|AT4G11280|AT3G16500|AT2G22670|AT4G32880|AT4G38860|AT5G18060|AT4G02520|AT2G34650…
302	2.4877e-07	response to reactive oxygen species	AT3G10930|AT4G23140|AT1G15520|AT3G48090|AT3G28580|AT1G56650|AT1G61120|AT5G46350|AT4G09010|AT1G19570|AT1G52760|AT5G63310|AT5G55620|AT4G12720|AT4G18880|AT5G12030|AT5G04950|AT5G37770|AT5G05300|AT2G06050|AT3G48360|AT2G32120|AT3G10985|AT1G35580|AT4G23150|AT4G17490|AT2G47180|AT2G39770|AT1G17870|AT1G76800|AT1G16420|AT5G67480|AT3G02840|AT2G43350|AT3G56090|AT3G17790|AT1G72520|AT4G21830|AT4G23810|AT5G58940…
1901657	2.5826e-07	glycosyl compound metabolic process	AT5G24540|AT5G23010|AT4G31500|AT1G65880|AT5G26000|AT4G03070|AT1G52400|AT5G57220|AT5G63310|AT3G62750|AT3G44320|AT1G21100|AT4G30530|AT2G41880|AT2G43100|AT2G43910|AT1G12160|AT4G24340|AT5G10300|AT2G44480|AT4G34740|AT3G09260|AT4G37410|AT3G27190|AT1G32060|AT5G61590|AT4G21760|AT3G58990|AT1G16410|AT4G24350|AT2G44450|AT3G14050|AT1G71100|AT1G21120|AT3G14210|AT4G37260|AT5G36220|AT5G11160|AT1G76790|AT1G80050…
6468	3.0707e-07	protein phosphorylation	AT5G01820|AT2G31880|AT5G46330|AT1G14370|AT5G16000|AT1G34420|AT1G73500|AT5G46570|AT1G10850|AT3G17420|AT1G75640|AT3G09010|AT5G45800|AT3G50530|AT1G09970|AT4G36950|AT3G55950|AT3G08720|AT3G49670|AT3G01490|AT3G25560|AT5G14210|AT5G66210|AT1G28390|AT1G51940|AT5G59650|AT3G20200|AT2G01950|AT5G57630|AT2G17290|AT1G53440|AT4G20940|AT3G09780|AT3G53810|AT4G10390|AT4G11480|AT1G03740|AT4G20270|AT4G23140|AT1G61420…
48583	3.6179e-07	regulation of response to stimulus	AT2G31880|AT3G49780|AT1G15100|AT3G01080|AT1G80440|AT5G40990|AT1G32640|AT1G73500|AT1G74710|AT1G52400|AT3G14150|AT1G74950|AT2G01420|AT4G19530|AT1G80840|AT2G25110|AT5G52050|AT3G56400|AT5G67300|AT5G66210|AT1G15910|AT1G51940|AT1G51780|AT1G17380|AT4G23810|AT1G18075|AT4G39030|AT3G09260|AT1G56190|AT3G10930|AT1G73805|AT1G14350|AT3G28860|AT5G65310|AT5G46350|AT4G03450|AT3G22400|AT4G05590|AT5G46590|AT3G11180…
10817	3.7578e-07	regulation of hormone levels	AT4G31500|AT1G14130|AT4G29740|AT3G62150|AT1G25220|AT1G29500|AT2G45400|AT3G63440|AT2G01420|AT2G28305|AT5G18010|AT3G50660|AT5G27520|AT2G38120|AT5G13930|AT5G11950|AT1G29510|AT1G75450|AT1G17140|AT1G29430|AT1G70560|AT5G54160|AT2G34650|AT5G45340|AT1G14350|AT3G28860|AT3G54430|AT1G29450|AT5G54810|AT1G16410|AT4G24670|AT2G18120|AT3G14370|AT3G19820|AT4G09160|AT4G35160|AT1G29440|AT5G01240|AT1G78490|AT5G20960…
71555	3.8428e-07	cell wall organization	AT1G11580|AT5G46330|AT3G55500|AT2G03090|AT1G60590|AT4G31500|AT5G47500|AT5G64120|AT5G61130|AT1G19300|AT5G48070|AT3G09405|AT5G57220|AT1G76930|AT4G30290|AT3G16850|AT3G62110|AT1G23480|AT5G65730|AT1G48100|AT2G26440|AT3G43270|AT4G37800|AT3G50410|AT3G14310|AT5G55480|AT4G33440|AT4G02330|AT1G65610|AT1G64760|AT1G69530|AT1G24070|AT4G02130|AT5G42180|AT5G60950|AT3G16860|AT2G43150|AT3G44990|AT1G21310|AT5G51890…
9812	4.5123e-07	flavonoid metabolic process	AT1G08450|AT4G14090|AT1G56650|AT3G62610|AT3G25710|AT3G11180|AT2G45400|AT2G02990|AT1G06000|AT2G43000|AT5G05600|AT4G27830|AT5G17220|AT5G24530|AT3G55970|AT4G09820|AT4G22880|AT5G63580|AT5G13930|AT1G71030|AT3G19010|AT5G08640|AT5G07990|AT3G29590|AT5G42800|AT5G54060|AT5G54160
9694	4.9191e-07	jasmonic acid metabolic process	AT3G25770|AT3G25760|AT5G42650|AT3G25780|AT1G19640|AT1G17420|AT5G07010|AT1G05800|AT1G44350|AT4G37150|AT1G72520|AT3G45140|AT4G16760|AT2G06050|AT1G20510
9414	5.9396e-07	response to water deprivation	AT2G05070|AT5G23010|AT1G09340|AT1G32640|AT1G29395|AT2G38470|AT2G30870|AT2G38750|AT1G52400|AT5G59320|AT3G46620|AT5G35750|AT5G65730|AT2G05100|AT5G58670|AT4G27410|AT1G33560|AT3G25760|AT2G35930|AT2G14610|AT3G19580|AT5G67300|AT2G38760|AT2G43350|AT1G27730|AT1G02730|AT5G07690|AT1G02930|AT1G16370|AT1G79410|AT3G47860|AT2G46140|AT2G42540|AT4G34220|AT3G27690|AT3G09940|AT3G23050|AT5G25610|AT5G45340|AT3G23250…
9415	7.7521e-07	response to water	AT2G05070|AT5G23010|AT1G09340|AT1G32640|AT1G29395|AT2G38470|AT2G30870|AT2G38750|AT1G52400|AT5G59320|AT3G46620|AT5G35750|AT5G65730|AT3G20470|AT2G05100|AT5G58670|AT4G27410|AT1G33560|AT3G25760|AT2G35930|AT2G14610|AT3G19580|AT5G67300|AT2G38760|AT2G43350|AT1G27730|AT1G02730|AT5G07690|AT1G02930|AT1G16370|AT1G79410|AT3G47860|AT2G46140|AT2G42540|AT4G34220|AT3G27690|AT3G09940|AT3G23050|AT5G25610|AT5G45340…
71369	7.9155e-07	cellular response to ethylene stimulus	AT5G47220|AT3G23230|AT1G13260|AT2G35700|AT5G40990|AT5G61590|AT5G61890|AT1G74930|AT1G73500|AT5G25190|AT3G16770|AT2G22200|AT3G60490|AT5G07580|AT1G01250|AT1G77640|AT1G25560|AT5G55620|AT5G04950|AT4G34410|AT3G50260|AT5G21960|AT4G17490|AT5G67180|AT4G32800|AT1G68840|AT1G06160|AT3G23240|AT4G36900|AT1G64380|AT3G61630|AT1G28370|AT1G33760|AT5G47230|AT1G76800|AT4G23750|AT5G51190|AT5G10520|AT3G15210|AT4G17500…
160	9.3427e-07	phosphorelay signal transduction system	AT4G00760|AT5G47220|AT3G23230|AT5G40990|AT5G61890|AT1G73500|AT3G57040|AT5G25190|AT3G16770|AT2G22200|AT3G60490|AT1G01250|AT5G35750|AT4G34410|AT2G40670|AT3G50260|AT5G67180|AT4G32800|AT1G68840|AT3G61630|AT1G33760|AT5G47230|AT3G15210|AT4G17500|AT5G61600|AT2G25820|AT5G11590|AT2G44840|AT3G12500|AT1G13260|AT2G35700|AT5G61590|AT1G74930|AT3G21510|AT5G07580|AT5G62920|AT1G77640|AT1G25560|AT2G01760|AT5G21960…
6091	9.7398e-07	generation of precursor metabolites and energy	AT4G28730|AT4G19380|AT2G34430|AT2G05070|AT1G61520|AT1G15980|AT3G54890|AT4G26910|AT3G54050|AT4G26270|AT1G32760|AT3G01440|AT4G09650|AT1G18730|AT1G15820|AT2G18660|AT5G44390|AT5G64040|AT1G19150|AT2G47940|AT3G16250|AT5G09660|AT1G60950|AT2G05100|AT1G05575|AT3G09490|AT1G03310|AT1G79040|AT2G21590|AT5G54270|AT4G02530|AT4G26520|AT4G20860|AT2G01918|AT5G66570|AT2G47510|AT3G61470|AT4G20820|AT2G46820|AT1G70760…
9867	9.7398e-07	jasmonic acid mediated signaling pathway	AT3G03450|AT3G56400|AT5G17490|AT5G47220|AT3G51480|AT3G50660|AT5G40350|AT3G23240|AT1G56650|AT1G32640|AT1G19640|AT4G09820|AT3G22275|AT1G28480|AT3G17860|AT1G19180|AT5G07690|AT3G15210|AT1G72260|AT5G64810|AT5G63970|AT3G52400|AT5G41315|AT3G11820
2239	9.7398e-07	response to oomycetes	AT4G02520|AT1G15520|AT1G73805|AT5G24530|AT3G01290|AT1G56650|AT4G10500|AT2G39210|AT3G23550|AT1G51800|AT5G60300|AT4G38540|AT5G60950|AT2G02930|AT3G16530|AT2G22330|AT5G65600|AT5G09440|AT3G11340|AT1G02360|AT4G01700
9873	1.1406e-06	ethylene-activated signaling pathway	AT5G47220|AT3G23230|AT1G13260|AT2G35700|AT5G40990|AT5G61590|AT5G61890|AT1G74930|AT1G73500|AT5G25190|AT3G16770|AT2G22200|AT3G60490|AT5G07580|AT1G01250|AT1G77640|AT1G25560|AT4G34410|AT3G50260|AT5G21960|AT4G17490|AT5G67180|AT4G32800|AT1G68840|AT1G06160|AT3G23240|AT4G36900|AT1G64380|AT3G61630|AT1G28370|AT1G33760|AT5G47230|AT4G23750|AT5G51190|AT3G15210|AT4G17500|AT5G61600|AT5G07310|AT2G25820|AT5G11590…
9813	1.3217e-06	flavonoid biosynthetic process	AT5G24530|AT4G14090|AT1G56650|AT3G55970|AT4G09820|AT3G62610|AT4G22880|AT5G63580|AT3G25710|AT5G13930|AT1G71030|AT3G11180|AT2G45400|AT3G19010|AT5G08640|AT5G07990|AT2G02990|AT3G29590|AT1G06000|AT5G42800|AT2G43000|AT5G54060|AT5G05600|AT5G54160
45229	1.3959e-06	external encapsulating structure organization	AT5G46330|AT1G19300|AT5G48070|AT3G09405|AT1G30620|AT5G57220|AT4G30290|AT3G16850|AT3G62110|AT1G23480|AT2G26440|AT3G43270|AT4G37800|AT3G50410|AT3G14310|AT4G33440|AT1G65610|AT1G64760|AT1G69530|AT1G24070|AT4G02130|AT3G16860|AT3G44990|AT5G51890|AT4G18670|AT2G21140|AT5G15490|AT3G02230|AT4G03210|AT5G22740|AT2G40610|AT4G24510|AT5G19730|AT5G17310|AT1G32860|AT4G23820|AT5G15650|AT4G29360|AT3G54150|AT4G13410…
42440	1.4967e-06	pigment metabolic process	AT1G08450|AT5G18660|AT4G14090|AT1G56650|AT3G62610|AT3G25710|AT5G13800|AT1G50480|AT1G49530|AT1G19670|AT2G02990|AT5G11160|AT3G51820|AT5G40850|AT1G06000|AT2G43000|AT1G80050|AT3G53130|AT4G27830|AT5G17220|AT5G24530|AT3G03710|AT5G26030|AT4G22880|AT5G63580|AT1G71030|AT3G19010|AT4G22920|AT5G08640|AT4G25080|AT2G26550|AT5G45930|AT3G29590|AT4G34740|AT5G42800|AT5G54060|AT5G57030|AT5G54160
9416	1.5513e-06	response to light stimulus	AT2G05070|AT1G61520|AT1G67740|AT3G21890|AT3G59220|AT5G65010|AT2G36890|AT3G02730|AT2G22880|AT1G19150|AT2G45400|AT5G38420|AT5G10250|AT5G12030|AT1G60950|AT2G05100|AT5G04530|AT4G16780|AT3G50930|AT1G66700|AT1G69530|AT5G66570|AT5G13930|AT1G27730|AT5G58960|AT3G19850|AT4G12850|AT5G38410|AT3G47860|AT3G12145|AT5G39860|AT1G44575|AT2G42540|AT3G50820|AT1G29910|AT5G46110|AT1G73805|AT1G35210|AT3G28860|AT1G30040…
9627	1.676e-06	systemic acquired resistance	AT5G45110|AT2G13810|AT3G56400|AT1G55490|AT3G48090|AT1G59870|AT5G40990|AT2G14610|AT4G25050|AT1G74710|AT5G64570|AT2G18660|AT3G57260|AT3G04720|AT5G10760|AT4G37150|AT5G65600|AT1G29660|AT5G03350|AT1G75040|AT3G05180|AT1G09750|AT2G23560
1901575	2.1362e-06	organic substance catabolic process	AT4G03510|AT3G05200|AT3G55940|AT1G15100|AT4G01610|AT4G30610|AT1G09340|AT4G26910|AT1G80440|AT5G40990|AT1G62290|AT1G31550|AT5G13800|AT2G20340|AT2G43580|AT2G47940|AT3G63200|AT1G19670|AT2G26440|AT3G43270|AT1G54020|AT5G02750|AT2G43620|AT3G14310|AT4G15210|AT5G58670|AT4G11370|AT2G26560|AT4G26520|AT1G35580|AT5G63180|AT1G65610|AT2G43910|AT5G27520|AT1G32470|AT1G10060|AT1G67750|AT3G03710|AT5G46180|AT4G28780…
9404	2.1391e-06	toxin metabolic process	AT1G10360|AT4G02520|AT2G29460|AT5G17220|AT3G26830|AT2G38470|AT2G30870|AT1G73500|AT2G30770|AT1G17190|AT2G02930|AT2G22330|AT1G02930|AT1G02920|AT3G45640|AT1G27130|AT1G69930|AT4G30530|AT2G29440|AT2G43000|AT2G02390|AT1G78370
19253	2.4959e-06	reductive pentose-phosphate cycle	AT1G32060|AT3G12780|AT5G38420|AT3G04790|AT5G38410|AT5G38430|AT3G60750|AT1G12900|AT1G42970|AT3G55800|AT1G56190
6568	2.4959e-06	tryptophan metabolic process	AT3G54640|AT3G55840|AT5G17990|AT4G31500|AT5G54810|AT1G69370|AT5G05590|AT1G25220|AT2G22330|AT4G34180|AT4G27070|AT2G04400|AT5G05730|AT2G40000|AT5G28237
6586	2.4959e-06	indolalkylamine metabolic process	AT3G54640|AT3G55840|AT5G17990|AT4G31500|AT5G54810|AT1G69370|AT5G05590|AT1G25220|AT2G22330|AT4G34180|AT4G27070|AT2G04400|AT5G05730|AT2G40000|AT5G28237
9636	2.6722e-06	response to toxic substance	AT4G28730|AT5G40150|AT1G56650|AT4G23600|AT5G64120|AT2G30870|AT4G09010|AT3G02730|AT5G35750|AT5G05340|AT3G20390|AT2G02390|AT4G36430|AT5G54270|AT3G49110|AT3G52960|AT5G06290|AT5G42180|AT2G43350|AT1G02930|AT3G17790|AT1G71695|AT1G27130|AT5G06720|AT5G51890|AT4G31870|AT1G45145|AT1G69930|AT5G47910|AT3G50740|AT3G26060|AT1G20620|AT1G08830|AT4G02520|AT2G29460|AT5G22300|AT1G67600|AT1G52827|AT4G08780|AT1G17190…
55085	5.675e-06	transmembrane transport	AT5G42130|AT2G34355|AT1G14010|AT3G51860|AT1G21900|AT4G29900|AT1G11260|AT5G26200|AT1G23090|AT3G16180|AT3G25610|AT3G23550|AT4G23400|AT1G30220|AT4G24570|AT4G22790|AT1G72130|AT4G36670|AT3G43790|AT2G28900|AT2G01420|AT4G35180|AT5G52450|AT3G13100|AT2G41560|AT5G52050|AT1G77380|AT5G04930|AT4G35100|AT1G13210|AT1G11670|AT5G27520|AT1G61890|AT2G36380|AT3G57330|AT2G34360|AT4G27970|AT1G21070|AT5G11230|AT5G53550…
19685	5.675e-06	photosynthesis, dark reaction	AT1G32060|AT3G12780|AT5G38420|AT3G04790|AT5G38410|AT5G38430|AT3G60750|AT1G12900|AT1G42970|AT3G55800|AT1G56190
9314	7.0276e-06	response to radiation	AT2G05070|AT1G61520|AT1G67740|AT3G21890|AT3G59220|AT5G65010|AT2G36890|AT3G02730|AT2G22880|AT1G19150|AT2G45400|AT5G38420|AT5G10250|AT5G12030|AT1G60950|AT2G05100|AT5G04530|AT4G16780|AT3G50930|AT1G66700|AT1G69530|AT5G66570|AT5G13930|AT1G27730|AT5G58960|AT3G19850|AT4G12850|AT5G38410|AT3G47860|AT3G12145|AT5G39860|AT1G44575|AT2G42540|AT3G50820|AT1G29910|AT5G46110|AT1G73805|AT1G35210|AT3G28860|AT1G30040…
71396	7.0276e-06	cellular response to lipid	AT5G17490|AT2G05070|AT1G15100|AT4G30410|AT5G40350|AT5G15230|AT4G30610|AT5G26000|AT1G32640|AT3G05800|AT3G59220|AT5G46570|AT1G52400|AT2G43140|AT1G74670|AT1G19350|AT3G46620|AT3G16570|AT2G01540|AT5G35750|AT3G06380|AT1G05010|AT3G50530|AT3G48360|AT5G58670|AT5G52900|AT1G12240|AT3G57530|AT1G62660|AT3G19580|AT5G26230|AT5G67300|AT1G65690|AT5G66210|AT1G51940|AT2G43350|AT3G63010|AT3G45640|AT2G01950|AT2G17290…
2682	8.1298e-06	regulation of immune system process	AT4G31800|AT5G26920|AT1G73805|AT5G47220|AT3G51480|AT1G08450|AT4G01895|AT5G40990|AT3G14150|AT5G13220|AT4G12720|AT4G19530|AT1G80840|AT4G18360|AT5G05300|AT3G11820|AT2G25110|AT5G45110|AT3G56400|AT3G09830|AT3G49110|AT3G26830|AT3G25882|AT3G62600|AT5G14930|AT3G15210|AT2G22330|AT1G44350|AT1G51780|AT5G65600|AT3G52400|AT5G13190|AT1G56190
15977	8.5471e-06	carbon fixation	AT1G32060|AT3G12780|AT5G38420|AT3G04790|AT5G38410|AT3G14940|AT5G38430|AT3G60750|AT1G12900|AT1G42970|AT3G55800|AT1G56190
46395	9.0943e-06	carboxylic acid catabolic process	AT3G55840|AT5G45340|AT4G26910|AT1G30040|AT4G10500|AT2G37040|AT1G11860|AT3G53260|AT2G20340|AT1G17290|AT5G04230|AT1G72330|AT1G76150|AT4G16760|AT2G02390|AT4G14440|AT2G26080|AT1G64660|AT5G27520|AT1G32470|AT1G10060|AT2G35370|AT5G46180|AT3G21780|AT5G38710|AT2G22330|AT4G34180|AT3G10340|AT1G08630|AT2G40000|AT1G78440|AT1G71170
19757	9.0943e-06	glycosinolate metabolic process	AT5G23010|AT4G31500|AT1G65880|AT5G26000|AT5G61590|AT4G03070|AT3G58990|AT1G16410|AT5G57220|AT2G44450|AT1G21120|AT3G14210|AT4G37260|AT5G36220|AT3G44320|AT1G76790|AT1G21100|AT4G30530|AT2G43100|AT1G59870|AT1G62560|AT2G43910|AT1G12160|AT5G10600|AT1G74100|AT2G22330|AT1G18570|AT3G09260|AT3G16400|AT4G37410|AT4G12030|AT4G37750
19760	9.0943e-06	glucosinolate metabolic process	AT5G23010|AT4G31500|AT1G65880|AT5G26000|AT5G61590|AT4G03070|AT3G58990|AT1G16410|AT5G57220|AT2G44450|AT1G21120|AT3G14210|AT4G37260|AT5G36220|AT3G44320|AT1G76790|AT1G21100|AT4G30530|AT2G43100|AT1G59870|AT1G62560|AT2G43910|AT1G12160|AT5G10600|AT1G74100|AT2G22330|AT1G18570|AT3G09260|AT3G16400|AT4G37410|AT4G12030|AT4G37750
16054	9.0943e-06	organic acid catabolic process	AT3G55840|AT5G45340|AT4G26910|AT1G30040|AT4G10500|AT2G37040|AT1G11860|AT3G53260|AT2G20340|AT1G17290|AT5G04230|AT1G72330|AT1G76150|AT4G16760|AT2G02390|AT4G14440|AT2G26080|AT1G64660|AT5G27520|AT1G32470|AT1G10060|AT2G35370|AT5G46180|AT3G21780|AT5G38710|AT2G22330|AT4G34180|AT3G10340|AT1G08630|AT2G40000|AT1G78440|AT1G71170
16143	9.0943e-06	S-glycoside metabolic process	AT5G23010|AT4G31500|AT1G65880|AT5G26000|AT5G61590|AT4G03070|AT3G58990|AT1G16410|AT5G57220|AT2G44450|AT1G21120|AT3G14210|AT4G37260|AT5G36220|AT3G44320|AT1G76790|AT1G21100|AT4G30530|AT2G43100|AT1G59870|AT1G62560|AT2G43910|AT1G12160|AT5G10600|AT1G74100|AT2G22330|AT1G18570|AT3G09260|AT3G16400|AT4G37410|AT4G12030|AT4G37750
19438	9.7834e-06	aromatic compound biosynthetic process	AT5G40350|AT5G18660|AT3G50890|AT5G62020|AT4G00480|AT1G66370|AT5G46690|AT3G57040|AT5G25190|AT1G30620|AT5G57220|AT2G21550|AT2G22760|AT1G52760|AT5G05340|AT4G17230|AT1G21100|AT3G50410|AT5G38140|AT1G06180|AT3G56400|AT3G19580|AT2G39770|AT5G26030|AT4G21750|AT1G66380|AT3G53370|AT5G05590|AT5G61600|AT4G23810|AT2G26550|AT4G39030|AT5G11590|AT5G45930|AT1G21110|AT1G53160|AT3G16500|AT4G32880|AT3G27190|AT5G04820…
46283	9.9503e-06	anthocyanin-containing compound metabolic process	AT4G27830|AT5G17220|AT1G08450|AT4G14090|AT1G56650|AT4G22880|AT3G25710|AT1G71030|AT2G02990|AT3G29590|AT5G42800|AT2G43000|AT5G54060
10038	1.109e-05	response to metal ion	AT5G42130|AT3G51860|AT4G01850|AT5G15310|AT2G30870|AT1G11860|AT5G35630|AT1G17290|AT4G11850|AT1G52760|AT3G16450|AT3G44320|AT1G75040|AT3G20390|AT5G37770|AT3G13782|AT2G29550|AT3G17820|AT2G26560|AT5G42020|AT5G23120|AT1G56340|AT5G24770|AT5G67300|AT5G24290|AT2G37430|AT1G02930|AT3G56090|AT5G11670|AT5G53550|AT4G29040|AT3G12780|AT1G77510|AT1G27130|AT2G45290|AT1G45145|AT1G08430|AT2G47470|AT1G20340|AT3G04290…
1901606	1.223e-05	alpha-amino acid catabolic process	AT2G26080|AT3G55840|AT1G64660|AT1G32470|AT4G26910|AT1G10060|AT2G35370|AT5G46180|AT2G37040|AT1G11860|AT3G53260|AT2G20340|AT1G17290|AT5G38710|AT2G22330|AT4G34180|AT5G04230|AT1G72330|AT3G10340|AT1G08630|AT2G40000|AT1G71170
9773	1.3788e-05	photosynthetic electron transport in photosystem I	AT1G15980|AT2G46820|AT1G70760|AT3G16250|AT1G55670|AT3G54050|AT4G09650|AT2G01590|AT1G18730|AT5G64040
9695	1.4937e-05	jasmonic acid biosynthetic process	AT1G05800|AT3G25770|AT3G25760|AT1G72520|AT5G42650|AT3G25780|AT1G19640|AT3G45140|AT1G17420|AT4G16760|AT2G06050|AT1G20510
9625	1.6831e-05	response to insect	AT5G23010|AT5G44420|AT5G24770|AT5G26000|AT3G26830|AT1G16410|AT1G52400|AT5G07690|AT2G22330|AT3G14210|AT1G18570|AT5G61420|AT5G07700|AT5G45800
42542	2.1654e-05	response to hydrogen peroxide	AT2G32120|AT3G10930|AT1G35580|AT2G47180|AT1G17870|AT5G46350|AT1G16420|AT5G67480|AT2G43350|AT3G17790|AT1G19570|AT1G52760|AT5G63310|AT4G23810|AT5G58940|AT5G12030|AT5G37770|AT5G05300|AT3G48360|AT1G20620|AT3G13610
6633	2.2254e-05	fatty acid biosynthetic process	AT4G24510|AT4G30950|AT1G66430|AT5G42650|AT1G19640|AT3G02610|AT5G46290|AT3G55360|AT1G17420|AT3G22400|AT1G49430|AT5G05580|AT5G02890|AT2G47240|AT1G04220|AT4G13050|AT2G26640|AT5G04530|AT2G06050|AT2G26560|AT1G64400|AT1G62640|AT1G06360|AT3G19260|AT4G25050|AT4G27030|AT5G48880|AT1G01120|AT3G12120|AT4G13840|AT1G72520|AT5G35360|AT3G45140|AT2G05990|AT2G26250|AT2G22230|AT1G77590
9063	2.7268e-05	cellular amino acid catabolic process	AT2G26080|AT3G55840|AT1G64660|AT1G32470|AT4G26910|AT1G10060|AT2G35370|AT5G46180|AT2G37040|AT1G11860|AT3G53260|AT2G20340|AT1G17290|AT5G38710|AT2G22330|AT4G34180|AT5G04230|AT1G72330|AT3G10340|AT1G08630|AT2G40000|AT1G71170
7178	3.0316e-05	transmembrane receptor protein serine/threonine kinase signaling pathway	AT4G21380|AT5G46330|AT4G32710|AT1G14370|AT5G16000|AT2G33580|AT5G46570|AT1G66150|AT4G22130|AT3G17420|AT5G02290|AT2G23770|AT5G38280|AT4G18640|AT1G11130|AT3G09830|AT4G30520|AT1G07570|AT3G08760|AT3G25560|AT1G51940|AT5G10520|AT2G01950|AT3G09780|AT4G18250|AT1G60800
98754	3.0611e-05	detoxification	AT4G28730|AT5G40150|AT1G56650|AT5G64120|AT2G30870|AT4G09010|AT3G02730|AT5G05340|AT2G02390|AT4G36430|AT3G49110|AT3G52960|AT5G06290|AT5G42180|AT2G43350|AT1G02930|AT3G17790|AT1G71695|AT1G27130|AT5G06720|AT5G51890|AT4G31870|AT1G45145|AT1G69930|AT5G47910|AT3G26060|AT1G20620|AT1G08830|AT4G02520|AT2G29460|AT5G22300|AT1G67600|AT1G52827|AT4G08780|AT1G17190|AT2G02930|AT1G02920|AT1G19570|AT5G51060|AT1G78370…
6811	3.2749e-05	ion transport	AT1G35350|AT5G42130|AT3G51860|AT4G29900|AT1G11260|AT3G06130|AT1G23090|AT3G16180|AT3G25610|AT4G23400|AT1G30220|AT4G24570|AT1G72130|AT4G36670|AT3G43790|AT2G28900|AT2G01420|AT4G35180|AT2G41560|AT5G60800|AT5G52050|AT1G77380|AT5G04930|AT4G35100|AT1G13210|AT3G53530|AT5G27520|AT3G57330|AT4G27970|AT2G21540|AT3G56090|AT5G11230|AT4G28390|AT1G78000|AT1G52190|AT5G59250|AT3G11900|AT1G15960|AT5G46110|AT3G54830…
1901362	3.3955e-05	organic cyclic compound biosynthetic process	AT5G40350|AT5G18660|AT3G50890|AT5G62020|AT4G00480|AT1G66370|AT5G46690|AT3G57040|AT5G25190|AT1G30620|AT5G57220|AT2G21550|AT2G22760|AT2G45400|AT1G52760|AT5G05340|AT4G17230|AT3G50410|AT5G38140|AT1G06180|AT3G56400|AT3G50660|AT3G19580|AT2G39770|AT5G26030|AT4G21750|AT1G66380|AT3G53370|AT5G05590|AT5G61600|AT4G23810|AT2G26550|AT4G39030|AT5G11590|AT5G45930|AT1G53160|AT3G16500|AT4G32880|AT3G27190|AT5G04820…
71365	3.7053e-05	cellular response to auxin stimulus	AT4G02520|AT2G34650|AT3G23050|AT5G18020|AT1G14350|AT3G28860|AT3G54430|AT1G29450|AT5G48070|AT3G42800|AT2G18120|AT2G46530|AT3G14370|AT4G09160|AT1G29500|AT4G30290|AT5G63310|AT2G01420|AT3G48360|AT4G16340|AT2G21050|AT5G18030|AT5G18010|AT1G59870|AT5G16530|AT5G54500|AT1G29460|AT5G17300|AT2G38120|AT1G23080|AT1G53700|AT2G45210|AT1G69160|AT4G29080|AT2G01950|AT1G70560|AT1G28560|AT1G76520|AT1G77690|AT3G16500…
46148	3.7895e-05	pigment biosynthetic process	AT5G18660|AT4G14090|AT1G56650|AT3G62610|AT3G25710|AT1G50480|AT1G49530|AT2G02990|AT5G11160|AT3G51820|AT5G40850|AT1G06000|AT2G43000|AT1G80050|AT3G53130|AT5G24530|AT3G03710|AT5G26030|AT4G22880|AT5G63580|AT1G71030|AT3G19010|AT5G08640|AT4G25080|AT5G45930|AT3G29590|AT4G34740|AT5G42800|AT5G54060|AT5G57030|AT5G54160
9682	3.9741e-05	induced systemic resistance	AT3G56400|AT5G47220|AT3G51480|AT4G31500|AT5G40990|AT1G32960|AT2G30770|AT5G57220|AT5G07690|AT3G15210|AT2G22330|AT1G18570|AT5G61420|AT4G12480
6820	4.0876e-05	anion transport	AT1G35350|AT1G23090|AT3G16180|AT3G25610|AT1G17840|AT4G24570|AT1G72130|AT1G73020|AT2G28900|AT4G35180|AT1G80760|AT1G79360|AT2G03240|AT5G52050|AT1G77380|AT5G04930|AT1G13210|AT3G06100|AT2G34960|AT3G56200|AT5G27520|AT2G38120|AT3G01970|AT4G27970|AT2G21540|AT5G11230|AT1G16370|AT1G79410|AT4G28390|AT3G12740|AT1G08430|AT1G80510|AT1G78000|AT5G10180|AT1G52190|AT1G72180|AT3G11900|AT1G15960|AT1G15520|AT5G46110…
6749	4.8887e-05	glutathione metabolic process	AT1G10360|AT4G02520|AT2G29460|AT5G17220|AT5G26220|AT2G30870|AT4G29210|AT5G27380|AT1G17190|AT4G31290|AT2G02930|AT1G02930|AT1G44790|AT1G02920|AT1G19570|AT1G27130|AT5G02780|AT1G69930|AT2G29440|AT1G78370
35556	4.9986e-05	intracellular signal transduction	AT5G01820|AT4G00760|AT3G55940|AT5G47220|AT3G23230|AT5G40990|AT5G61890|AT1G73500|AT3G57040|AT5G25190|AT4G38530|AT3G16770|AT2G22200|AT3G60490|AT1G01250|AT2G21830|AT3G16570|AT5G35750|AT3G50530|AT4G34410|AT5G58350|AT4G36950|AT5G58670|AT4G16340|AT2G40670|AT3G50260|AT3G08720|AT3G57530|AT5G67180|AT4G32800|AT1G68840|AT3G61630|AT3G27500|AT1G33760|AT5G66210|AT5G47230|AT3G15210|AT4G17500|AT5G61600|AT5G09350…
34220	5.7259e-05	ion transmembrane transport	AT3G51860|AT4G29900|AT1G11260|AT1G23090|AT3G16180|AT3G25610|AT4G23400|AT1G30220|AT4G24570|AT1G72130|AT4G36670|AT3G43790|AT2G28900|AT2G01420|AT4G35180|AT2G41560|AT5G52050|AT1G77380|AT5G04930|AT4G35100|AT1G13210|AT5G27520|AT3G57330|AT4G27970|AT5G11230|AT4G28390|AT1G78000|AT1G52190|AT5G59250|AT3G11900|AT1G15960|AT5G46110|AT3G54830|AT2G32830|AT5G62680|AT5G15410|AT4G05590|AT4G27860|AT1G17500|AT5G45380…
42537	5.918e-05	benzene-containing compound metabolic process	AT3G55840|AT5G26920|AT4G10500|AT1G64160|AT2G37040|AT1G74710|AT3G53260|AT4G34180|AT5G04230|AT4G37150|AT3G10340|AT2G40000|AT4G39030|AT2G23560
50776	6.1905e-05	regulation of immune response	AT5G26920|AT1G73805|AT5G47220|AT3G51480|AT1G08450|AT4G01895|AT5G40990|AT3G14150|AT5G13220|AT4G12720|AT4G19530|AT4G18360|AT5G05300|AT3G11820|AT2G25110|AT5G45110|AT3G56400|AT3G09830|AT3G49110|AT3G26830|AT3G25882|AT3G62600|AT3G15210|AT2G22330|AT1G44350|AT1G51780|AT5G65600|AT3G52400|AT5G13190
44282	6.2101e-05	small molecule catabolic process	AT3G55840|AT5G51820|AT5G45340|AT4G26910|AT1G30040|AT4G10500|AT2G37040|AT1G11860|AT3G53260|AT2G20340|AT1G17290|AT5G04230|AT1G72330|AT1G76150|AT4G16760|AT2G02390|AT4G14440|AT2G26080|AT1G14520|AT1G64660|AT1G05470|AT5G27520|AT1G32470|AT1G10060|AT2G35370|AT5G46180|AT3G21780|AT4G26260|AT5G38710|AT2G22330|AT4G34180|AT3G10340|AT1G08630|AT1G53580|AT2G40000|AT1G78440|AT1G71170
6576	6.3865e-05	cellular biogenic amine metabolic process	AT3G54640|AT3G55840|AT5G17990|AT4G31500|AT1G56430|AT5G54810|AT4G08870|AT1G69370|AT5G05590|AT1G25220|AT2G22330|AT4G34180|AT5G53120|AT4G27070|AT2G04400|AT5G05730|AT5G04950|AT2G40000|AT5G28237
44106	6.3865e-05	cellular amine metabolic process	AT3G54640|AT3G55840|AT5G17990|AT4G31500|AT1G56430|AT5G54810|AT4G08870|AT1G69370|AT5G05590|AT1G25220|AT2G22330|AT4G34180|AT5G53120|AT4G27070|AT2G04400|AT5G05730|AT5G04950|AT2G40000|AT5G28237
9642	6.3865e-05	response to light intensity	AT3G27690|AT5G46110|AT2G05070|AT1G61520|AT4G30950|AT3G54890|AT1G67740|AT3G59220|AT1G17420|AT5G65010|AT3G57180|AT3G02730|AT3G62030|AT2G45400|AT5G12030|AT1G60950|AT2G41100|AT5G37770|AT2G05100|AT5G18170|AT5G54270|AT2G32120|AT4G17490|AT2G06850|AT2G47180|AT1G17870|AT5G66570|AT1G27730|AT5G07690|AT1G03600|AT3G61470|AT1G77510|AT3G47860|AT2G42540|AT3G50820|AT1G08830
162	6.496e-05	tryptophan biosynthetic process	AT5G05590|AT3G54640|AT1G25220|AT5G17990|AT4G31500|AT4G27070|AT2G04400|AT5G05730|AT5G54810|AT5G28237|AT1G69370
46219	6.496e-05	indolalkylamine biosynthetic process	AT5G05590|AT3G54640|AT1G25220|AT5G17990|AT4G31500|AT4G27070|AT2G04400|AT5G05730|AT5G54810|AT5G28237|AT1G69370
1901135	6.496e-05	carbohydrate derivative metabolic process	AT5G24300|AT5G24540|AT5G24420|AT3G54050|AT4G03070|AT1G30620|AT1G52400|AT5G57220|AT2G43580|AT2G21550|AT5G05460|AT3G62750|AT5G57500|AT1G21100|AT2G43620|AT2G43100|AT2G25110|AT3G24090|AT4G26520|AT2G43910|AT2G39770|AT4G21470|AT4G24340|AT5G10300|AT2G43590|AT3G12780|AT5G40760|AT3G45040|AT3G09260|AT1G71170|AT4G37410|AT1G56190|AT3G27190|AT1G22840|AT4G26530|AT1G32060|AT5G15490|AT3G02230|AT2G11810|AT4G18270…
18298	6.9261e-05	protein-chromophore linkage	AT2G34420|AT2G34430|AT3G27690|AT2G05070|AT1G61520|AT3G54890|AT1G15820|AT1G68050|AT1G29930|AT4G10340|AT1G19150|AT3G61470|AT2G05100|AT5G01530|AT5G54270
45088	6.9451e-05	regulation of innate immune response	AT5G26920|AT1G73805|AT5G47220|AT3G51480|AT1G08450|AT4G01895|AT5G40990|AT3G14150|AT5G13220|AT4G12720|AT4G19530|AT4G18360|AT5G05300|AT3G11820|AT2G25110|AT3G56400|AT3G09830|AT3G49110|AT3G26830|AT3G25882|AT3G62600|AT3G15210|AT2G22330|AT1G44350|AT1G51780|AT5G65600|AT3G52400|AT5G13190
9767	7.7476e-05	photosynthetic electron transport chain	AT1G08380|AT1G15980|AT1G55670|AT1G14150|AT2G01918|AT3G54050|AT4G03280|AT3G01440|AT4G09650|AT1G18730|AT5G64040|AT2G46820|AT1G70760|AT3G16250|AT1G60950|AT2G01590
10120	8.0396e-05	camalexin biosynthetic process	AT2G22330|AT3G45640|AT3G26830|AT2G38470|AT4G30530|AT1G73500|AT2G30770|AT2G43000
52317	8.0396e-05	camalexin metabolic process	AT2G22330|AT3G45640|AT3G26830|AT2G38470|AT4G30530|AT1G73500|AT2G30770|AT2G43000
44238	8.5487e-05	primary metabolic process	AT5G42650|AT5G62020|AT5G57900|AT1G34420|AT4G00360|AT1G29070|AT1G19270|AT2G34080|AT5G05460|AT2G26440|AT1G54020|AT5G38140|AT2G25110|AT3G11840|AT1G06180|AT4G02530|AT4G26520|AT1G59970|AT1G32470|AT3G19580|AT2G39770|AT2G17720|AT1G15910|AT4G24340|AT3G44990|AT3G09780|AT1G53160|AT3G05180|AT2G05990|AT3G10520|AT4G10390|AT4G11480|AT2G24010|AT3G27190|AT4G10150|AT4G26530|AT5G15490|AT1G73805|AT1G30040|AT2G41820…
6810	9.4637e-05	transport	AT4G03510|AT5G46330|AT1G14010|AT3G51860|AT1G21900|AT4G29900|AT2G37900|AT3G06130|AT1G23090|AT3G16180|AT1G18730|AT4G24570|AT1G72130|AT4G36670|AT4G18205|AT5G13400|AT1G29500|AT3G43790|AT1G76970|AT1G13170|AT5G52450|AT3G13100|AT1G77380|AT5G04930|AT4G35100|AT1G11670|AT5G43750|AT1G33440|AT1G03905|AT2G36380|AT4G27970|AT2G21540|AT4G39710|AT1G29510|AT3G56090|AT5G11230|AT5G53550|AT1G70760|AT2G01950|AT4G28390…
9718	9.5108e-05	anthocyanin-containing compound biosynthetic process	AT1G71030|AT4G14090|AT1G56650|AT2G02990|AT3G29590|AT5G42800|AT4G22880|AT2G43000|AT5G54060|AT3G25710
9309	9.5108e-05	amine biosynthetic process	AT3G54640|AT5G17990|AT4G31500|AT1G56430|AT5G54810|AT4G08870|AT1G69370|AT5G05590|AT1G25220|AT5G53120|AT4G27070|AT2G04400|AT5G05730|AT5G04950|AT5G28237
42401	9.5108e-05	cellular biogenic amine biosynthetic process	AT3G54640|AT5G17990|AT4G31500|AT1G56430|AT5G54810|AT4G08870|AT1G69370|AT5G05590|AT1G25220|AT5G53120|AT4G27070|AT2G04400|AT5G05730|AT5G04950|AT5G28237
23051	0.00012464	regulation of signaling	AT5G17490|AT3G49780|AT1G15100|AT1G80440|AT1G73500|AT1G52400|AT3G17860|AT3G62150|AT1G72450|AT1G74950|AT2G01420|AT2G04450|AT4G16340|AT2G34600|AT1G15670|AT5G67300|AT1G30135|AT1G51940|AT5G07690|AT3G15210|AT3G63010|AT3G45640|AT1G17380|AT1G18075|AT4G34220|AT2G32510|AT3G28860|AT5G65310|AT4G03450|AT3G21510|AT5G46590|AT2G22860|AT3G11180|AT1G75820|AT1G19570|AT5G13220|AT4G32570|AT3G26090|AT5G05600|AT5G45110…
15711	0.00014578	organic anion transport	AT3G11900|AT1G15520|AT5G46110|AT3G54830|AT5G62680|AT5G17630|AT3G25610|AT3G20660|AT4G05590|AT1G17840|AT4G24570|AT2G38530|AT1G47670|AT2G24762|AT5G02170|AT2G02810|AT2G28900|AT2G22500|AT4G35180|AT5G01240|AT1G79360|AT2G21050|AT5G52050|AT1G77380|AT5G04930|AT1G13210|AT2G34960|AT3G56200|AT5G40780|AT1G14360|AT5G27520|AT2G37450|AT2G38120|AT3G01550|AT1G12500|AT2G21540|AT5G12860|AT1G16390|AT5G11230|AT1G16370…
42445	0.00014578	hormone metabolic process	AT5G45340|AT4G31500|AT1G14130|AT3G54430|AT5G54810|AT4G29740|AT1G16410|AT4G24670|AT2G18120|AT1G25220|AT3G19820|AT2G45400|AT3G63440|AT4G35160|AT2G28305|AT1G78490|AT5G20960|AT2G32440|AT1G14120|AT3G50660|AT5G27520|AT2G36800|AT5G17300|AT3G43600|AT5G11950|AT5G54140|AT2G22330|AT1G44350|AT1G75450|AT3G63110|AT1G70560|AT5G05730|AT5G54160
51234	0.00015319	establishment of localization	AT4G03510|AT5G46330|AT1G14010|AT3G51860|AT1G21900|AT4G29900|AT2G37900|AT3G06130|AT1G23090|AT3G16180|AT1G18730|AT4G24570|AT1G72130|AT4G36670|AT4G18205|AT5G13400|AT1G29500|AT3G43790|AT1G76970|AT1G13170|AT5G52450|AT3G13100|AT1G77380|AT5G04930|AT4G35100|AT1G11670|AT5G43750|AT1G33440|AT1G03905|AT2G36380|AT4G27970|AT2G21540|AT4G39710|AT1G29510|AT3G56090|AT5G11230|AT5G53550|AT1G70760|AT2G01950|AT4G28390…
10646	0.00016543	regulation of cell communication	AT5G17490|AT3G49780|AT1G15100|AT1G80440|AT1G73500|AT1G52400|AT3G17860|AT3G62150|AT1G72450|AT1G74950|AT2G01420|AT2G04450|AT4G16340|AT2G34600|AT1G15670|AT5G67300|AT1G30135|AT1G51940|AT5G07690|AT3G15210|AT3G63010|AT3G45640|AT1G17380|AT1G18075|AT4G34220|AT2G32510|AT3G28860|AT5G65310|AT4G03450|AT3G21510|AT5G46590|AT2G22860|AT3G11180|AT1G75820|AT1G19570|AT5G13220|AT4G32570|AT3G26090|AT5G05600|AT5G45110…
9966	0.0001659	regulation of signal transduction	AT5G17490|AT3G49780|AT1G15100|AT1G80440|AT1G73500|AT1G52400|AT3G17860|AT3G62150|AT1G72450|AT1G74950|AT2G01420|AT2G04450|AT4G16340|AT2G34600|AT1G15670|AT5G67300|AT1G30135|AT1G51940|AT5G07690|AT3G15210|AT3G63010|AT3G45640|AT1G17380|AT1G18075|AT4G34220|AT2G32510|AT3G28860|AT5G65310|AT4G03450|AT3G21510|AT5G46590|AT2G22860|AT3G11180|AT1G75820|AT1G19570|AT5G13220|AT4G32570|AT3G26090|AT5G05600|AT5G45110…
46620	0.0001659	regulation of organ growth	AT1G29500|AT1G29510|AT1G19270|AT1G29430|AT1G29440|AT3G63530|AT3G20470|AT1G29450|AT1G29460|AT4G29140
9698	0.0001731	phenylpropanoid metabolic process	AT1G09480|AT1G33030|AT4G14090|AT3G21230|AT2G37040|AT5G64120|AT3G53260|AT5G14700|AT3G19820|AT5G13420|AT5G04230|AT1G52760|AT3G44560|AT5G05340|AT1G76470|AT1G04220|AT1G80820|AT1G20510|AT4G34230|AT4G19370|AT1G55210|AT1G64160|AT4G22880|AT5G66690|AT5G13930|AT4G36220|AT1G71030|AT5G01190|AT3G44550|AT3G10340|AT3G50740|AT4G39330|AT4G33790|AT3G13610|AT5G54160
44255	0.00018495	cellular lipid metabolic process	AT4G00400|AT3G23790|AT5G42650|AT1G61120|AT5G63990|AT3G02610|AT5G46290|AT4G00360|AT1G52400|AT5G05580|AT5G04530|AT4G34650|AT2G06050|AT3G25180|AT2G26560|AT1G64400|AT3G53130|AT5G27520|AT1G29120|AT3G03710|AT5G48880|AT5G04660|AT3G45040|AT2G05990|AT4G15440|AT3G10520|AT2G22230|AT1G10030|AT5G18480|AT2G11810|AT4G24510|AT1G66430|AT1G30040|AT1G19640|AT3G55360|AT3G26840|AT3G22400|AT3G16910|AT2G47240|AT1G04220…
98656	0.00019897	anion transmembrane transport	AT1G23090|AT3G16180|AT4G24570|AT1G72130|AT1G73020|AT2G28900|AT4G35180|AT1G80760|AT1G79360|AT5G52050|AT1G77380|AT3G06100|AT2G34960|AT3G56200|AT5G27520|AT2G38120|AT4G27970|AT5G11230|AT1G16370|AT1G79410|AT4G28390|AT1G08430|AT1G80510|AT1G78000|AT5G10180|AT1G52190|AT3G11900|AT1G15960|AT5G46110|AT3G54830|AT2G32830|AT5G62680|AT5G17630|AT3G20660|AT4G05590|AT1G47670|AT5G02170|AT2G02810|AT2G22500|AT5G01240…
9926	0.0002074	auxin polar transport	AT2G34650|AT1G14350|AT3G28860|AT1G29450|AT5G16530|AT1G29460|AT2G38120|AT1G23080|AT1G53700|AT5G13930|AT3G62150|AT3G14370|AT4G09160|AT1G29500|AT1G29510|AT1G29430|AT1G70560|AT1G29440|AT1G28560|AT2G01420|AT1G76520|AT1G77690|AT1G78100
16042	0.0002074	lipid catabolic process	AT3G55940|AT5G45340|AT1G56670|AT3G53100|AT1G30040|AT5G40990|AT1G29670|AT1G31550|AT1G33811|AT3G03520|AT4G01130|AT1G75900|AT5G41080|AT4G38530|AT3G16370|AT4G11850|AT1G27980|AT1G53990|AT3G63200|AT1G29660|AT1G54000|AT1G76150|AT1G54020|AT2G03980|AT4G16760|AT3G48460|AT5G58670|AT4G14440|AT2G26560|AT5G45670|AT5G45950|AT5G27520|AT3G02040|AT3G21780|AT4G28780|AT5G14930|AT1G05800|AT3G48610|AT3G05180|AT1G78440…
9308	0.00022315	amine metabolic process	AT3G55840|AT5G17990|AT4G31500|AT1G56430|AT5G54810|AT4G29740|AT1G25220|AT5G53120|AT3G63440|AT2G28305|AT4G27070|AT5G04950|AT3G54640|AT4G08870|AT1G69370|AT5G05590|AT5G11950|AT2G22330|AT4G34180|AT1G75450|AT3G63110|AT2G04400|AT5G05730|AT2G40000|AT5G28237
44272	0.00022428	sulfur compound biosynthetic process	AT5G43780|AT5G23010|AT4G31500|AT4G01850|AT1G65880|AT3G59760|AT2G38470|AT4G03070|AT1G73500|AT3G58990|AT2G30770|AT1G16410|AT5G57220|AT3G62030|AT2G26400|AT2G29630|AT1G76790|AT4G30530|AT2G43100|AT2G43000|AT1G64660|AT5G67520|AT1G62560|AT1G12160|AT3G26830|AT3G25860|AT5G27380|AT1G74100|AT5G56760|AT2G22330|AT3G45640|AT1G18570|AT5G55630|AT5G35360|AT4G12030
65008	0.00022599	regulation of biological quality	AT1G66810|AT2G05070|AT1G14130|AT3G51860|AT1G67740|AT3G02610|AT3G25610|AT1G32760|AT4G29740|AT3G02730|AT1G52400|AT1G29500|AT2G45400|AT3G63440|AT2G01420|AT2G41560|AT5G60800|AT5G04930|AT1G13210|AT5G18010|AT3G50660|AT3G52960|AT1G56340|AT3G53530|AT5G27520|AT3G57330|AT5G06290|AT4G27970|AT5G13930|AT2G25900|AT1G29510|AT3G56090|AT3G17790|AT1G17140|AT4G28390|AT1G45145|AT2G42540|AT2G41330|AT1G21750|AT4G29920…
51179	0.00022975	localization	AT4G03510|AT5G46330|AT1G14010|AT3G51860|AT1G21900|AT4G29900|AT2G37900|AT3G06130|AT1G23090|AT3G16180|AT1G18730|AT4G24570|AT5G57220|AT1G72130|AT4G36670|AT4G18205|AT5G13400|AT1G29500|AT3G43790|AT1G76970|AT1G13170|AT5G52450|AT3G13100|AT1G77380|AT5G04930|AT4G35100|AT1G11670|AT5G43750|AT1G33440|AT1G03905|AT2G36380|AT4G27970|AT2G21540|AT4G39710|AT1G29510|AT3G56090|AT5G11230|AT5G53550|AT1G70760|AT2G01950…
9073	0.00024521	aromatic amino acid family biosynthetic process	AT3G54640|AT5G22630|AT5G17990|AT4G31500|AT5G54810|AT1G15710|AT1G69370|AT5G05590|AT3G44720|AT1G25220|AT4G27070|AT2G04400|AT5G05730|AT5G28237|AT4G39980|AT1G22410
6464	0.00025757	cellular protein modification process	AT3G01480|AT4G03510|AT5G46330|AT2G05070|AT1G15100|AT1G80440|AT1G14370|AT5G16000|AT5G57900|AT1G34420|AT5G46570|AT1G19150|AT5G05460|AT5G10250|AT1G75640|AT3G06380|AT5G45800|AT5G02750|AT3G50530|AT3G15520|AT2G25110|AT4G11370|AT5G22920|AT3G11840|AT3G49670|AT3G06140|AT3G01490|AT3G25560|AT4G21510|AT2G17720|AT1G14700|AT5G43190|AT5G59650|AT3G20200|AT4G39710|AT4G03190|AT2G01950|AT2G17290|AT3G61550|AT3G60220…
36211	0.00025757	protein modification process	AT3G01480|AT4G03510|AT5G46330|AT2G05070|AT1G15100|AT1G80440|AT1G14370|AT5G16000|AT5G57900|AT1G34420|AT5G46570|AT1G19150|AT5G05460|AT5G10250|AT1G75640|AT3G06380|AT5G45800|AT5G02750|AT3G50530|AT3G15520|AT2G25110|AT4G11370|AT5G22920|AT3G11840|AT3G49670|AT3G06140|AT3G01490|AT3G25560|AT4G21510|AT2G17720|AT1G14700|AT5G43190|AT5G59650|AT3G20200|AT4G39710|AT4G03190|AT2G01950|AT2G17290|AT3G61550|AT3G60220…
9644	0.00028517	response to high light intensity	AT2G32120|AT3G27690|AT2G05070|AT1G61520|AT4G17490|AT4G30950|AT3G54890|AT1G67740|AT2G47180|AT1G17870|AT1G17420|AT5G66570|AT1G27730|AT5G07690|AT3G61470|AT1G77510|AT3G47860|AT5G12030|AT2G05100|AT2G42540|AT3G50820|AT5G54270
18958	0.00033954	phenol-containing compound metabolic process	AT1G71030|AT5G26920|AT4G37150|AT3G48720|AT4G10500|AT1G64160|AT4G39030|AT2G37040|AT1G74710|AT4G22880|AT2G23560|AT2G02390
46217	0.00033954	indole phytoalexin metabolic process	AT2G22330|AT3G45640|AT3G26830|AT2G38470|AT4G30530|AT1G73500|AT2G30770|AT2G43000
9403	0.00033954	toxin biosynthetic process	AT2G22330|AT3G45640|AT3G26830|AT2G38470|AT4G30530|AT1G73500|AT2G30770|AT2G43000
9700	0.00033954	indole phytoalexin biosynthetic process	AT2G22330|AT3G45640|AT3G26830|AT2G38470|AT4G30530|AT1G73500|AT2G30770|AT2G43000
80027	0.00033954	response to herbivore	AT1G66700|AT3G44860|AT1G61120|AT3G45140|AT2G24210|AT3G16400|AT4G15210|AT3G04720
52314	0.00033954	phytoalexin metabolic process	AT2G22330|AT3G45640|AT3G26830|AT2G38470|AT4G30530|AT1G73500|AT2G30770|AT2G43000
52315	0.00033954	phytoalexin biosynthetic process	AT2G22330|AT3G45640|AT3G26830|AT2G38470|AT4G30530|AT1G73500|AT2G30770|AT2G43000
9734	0.00037367	auxin-activated signaling pathway	AT4G02520|AT2G34650|AT3G23050|AT5G18020|AT1G14350|AT3G28860|AT3G54430|AT1G29450|AT3G42800|AT2G18120|AT2G46530|AT3G14370|AT1G29500|AT5G63310|AT2G01420|AT3G48360|AT4G16340|AT2G21050|AT5G18030|AT5G18010|AT5G16530|AT1G29460|AT5G17300|AT2G38120|AT1G23080|AT1G53700|AT2G45210|AT1G69160|AT4G29080|AT2G01950|AT1G70560|AT1G28560|AT1G76520|AT1G77690|AT3G16500|AT5G18080|AT2G22670|AT5G18060
10119	0.00039153	regulation of stomatal movement	AT1G10560|AT5G46220|AT2G05070|AT1G57560|AT5G26000|AT1G70410|AT3G01500|AT1G69530|AT5G23060|AT4G22790|AT1G52400|AT4G33050|AT5G13740|AT3G43790|AT2G17290|AT5G55630|AT2G26650|AT1G07000|AT3G11820|AT5G22920|AT5G54270
9074	0.00041682	aromatic amino acid family catabolic process	AT2G20340|AT3G55840|AT2G22330|AT4G34180|AT5G04230|AT3G10340|AT2G40000|AT2G37040|AT3G53260
60918	0.00042944	auxin transport	AT2G34650|AT1G14350|AT3G28860|AT1G29450|AT5G16530|AT1G29460|AT2G38120|AT1G23080|AT1G53700|AT5G13930|AT3G62150|AT3G14370|AT4G09160|AT1G29500|AT1G29510|AT1G29430|AT1G70560|AT1G29440|AT1G28560|AT2G01420|AT1G76520|AT5G01240|AT1G77690|AT1G78100
42493	0.00050925	response to drug	AT1G15520|AT2G04080|AT1G59870|AT1G66760|AT3G23560|AT3G23550|AT4G29140|AT3G55130|AT1G30420|AT5G17700|AT4G22790|AT2G26910|AT4G21910|AT2G37280|AT4G39030|AT3G13100|AT5G52050|AT3G12610|AT2G07680
19758	0.00055231	glycosinolate biosynthetic process	AT5G23010|AT4G31500|AT1G62560|AT1G65880|AT1G12160|AT4G03070|AT3G58990|AT1G16410|AT1G74100|AT5G57220|AT2G22330|AT1G18570|AT1G76790|AT2G43100|AT4G12030
19761	0.00055231	glucosinolate biosynthetic process	AT5G23010|AT4G31500|AT1G62560|AT1G65880|AT1G12160|AT4G03070|AT3G58990|AT1G16410|AT1G74100|AT5G57220|AT2G22330|AT1G18570|AT1G76790|AT2G43100|AT4G12030
16144	0.00055231	S-glycoside biosynthetic process	AT5G23010|AT4G31500|AT1G62560|AT1G65880|AT1G12160|AT4G03070|AT3G58990|AT1G16410|AT1G74100|AT5G57220|AT2G22330|AT1G18570|AT1G76790|AT2G43100|AT4G12030
60548	0.00057487	negative regulation of cell death	AT4G34180|AT4G19700|AT3G63310|AT3G57330|AT5G47910|AT3G52400|AT2G41560|AT3G11820|AT5G13190|AT5G48380|AT4G25110
71215	0.00057582	cellular response to abscisic acid stimulus	AT5G67450|AT2G05070|AT1G15100|AT2G32510|AT5G26000|AT1G32640|AT5G65310|AT3G59220|AT1G70810|AT1G52400|AT3G20410|AT2G43140|AT2G46510|AT5G05440|AT4G17615|AT3G46620|AT2G01540|AT5G35750|AT3G06380|AT3G50530|AT3G48360|AT5G58670|AT5G52900|AT1G10560|AT1G12240|AT3G57530|AT1G05470|AT1G62660|AT3G19580|AT5G67300|AT1G65690|AT5G66210|AT1G51800|AT1G51940|AT2G30020|AT2G43350|AT2G41070|AT5G58787|AT3G45640|AT2G17290…
97306	0.00057582	cellular response to alcohol	AT5G67450|AT2G05070|AT1G15100|AT2G32510|AT5G26000|AT1G32640|AT5G65310|AT3G59220|AT1G70810|AT1G52400|AT3G20410|AT2G43140|AT2G46510|AT5G05440|AT4G17615|AT3G46620|AT2G01540|AT5G35750|AT3G06380|AT3G50530|AT3G48360|AT5G58670|AT5G52900|AT1G10560|AT1G12240|AT3G57530|AT1G05470|AT1G62660|AT3G19580|AT5G67300|AT1G65690|AT5G66210|AT1G51800|AT1G51940|AT2G30020|AT2G43350|AT2G41070|AT5G58787|AT3G45640|AT2G17290…
46686	0.00058382	response to cadmium ion	AT5G15310|AT2G30870|AT1G11860|AT5G35630|AT1G17290|AT1G52760|AT3G44320|AT1G75040|AT3G20390|AT3G13782|AT2G29550|AT3G17820|AT2G26560|AT5G42020|AT5G23120|AT1G56340|AT5G67300|AT1G02930|AT5G11670|AT4G29040|AT3G12780|AT1G77510|AT1G27130|AT2G45290|AT1G45145|AT2G47470|AT4G39230|AT4G19880|AT1G20620|AT1G56190|AT3G12500|AT4G11360|AT4G02520|AT3G23250|AT3G53620|AT5G17310|AT4G24190|AT5G15650|AT5G26220|AT1G52827…
42538	0.00061647	hyperosmotic salinity response	AT3G03450|AT5G17490|AT5G67450|AT1G16920|AT3G05880|AT5G46830|AT5G24770|AT3G19580|AT4G23600|AT5G46180|AT5G65010|AT5G46050|AT1G69700|AT3G04290|AT1G48605|AT2G43000|AT4G33000
9699	0.00064973	phenylpropanoid biosynthetic process	AT1G09480|AT1G33030|AT3G21230|AT2G37040|AT3G53260|AT5G14700|AT5G13420|AT5G04230|AT1G52760|AT3G44560|AT5G05340|AT1G76470|AT1G04220|AT1G80820|AT4G34230|AT1G55210|AT1G64160|AT4G22880|AT5G13930|AT4G36220|AT1G71030|AT3G44550|AT3G10340|AT4G39330|AT4G33790|AT3G13610|AT5G54160
1901568	0.00066686	fatty acid derivative metabolic process	AT4G24510|AT5G42650|AT3G03480|AT3G55360|AT1G51500|AT1G49430|AT1G01120|AT1G02205|AT4G13840|AT3G44560|AT3G44550|AT5G37300|AT5G02890|AT2G47240|AT3G45140|AT4G33790
9914	0.00070008	hormone transport	AT2G34650|AT1G14350|AT3G28860|AT1G29450|AT5G16530|AT1G29460|AT2G38120|AT1G23080|AT1G53700|AT5G13930|AT3G62150|AT3G14370|AT4G09160|AT1G29500|AT1G29510|AT1G29430|AT1G70560|AT1G29440|AT1G28560|AT2G01420|AT1G76520|AT5G01240|AT1G77690|AT1G78100
1901615	0.00074052	organic hydroxy compound metabolic process	AT5G26920|AT5G42650|AT5G27450|AT1G74710|AT5G41080|AT1G52400|AT4G08170|AT2G45400|AT3G48720|AT5G10170|AT4G34650|AT2G02390|AT5G55480|AT3G50660|AT1G64160|AT4G22880|AT5G63580|AT3G19010|AT3G63410|AT4G39030|AT4G15440|AT2G23560|AT5G54160|AT1G10030|AT5G45340|AT4G10500|AT2G37040|AT3G26840|AT2G34490|AT3G62610|AT1G74210|AT3G19820|AT5G13420|AT4G39800|AT1G06000|AT1G78490|AT5G20960|AT1G14520|AT2G32440|AT1G05470…
44248	0.00081966	cellular catabolic process	AT4G03510|AT3G05200|AT1G15100|AT4G01610|AT4G30610|AT4G26910|AT1G80440|AT5G13800|AT2G20340|AT2G43580|AT1G19670|AT5G05340|AT5G02750|AT2G43620|AT4G15210|AT4G11370|AT4G36430|AT1G35580|AT1G65610|AT2G43910|AT5G27520|AT1G32470|AT1G10060|AT3G03710|AT5G46180|AT5G43190|AT1G68290|AT2G43590|AT1G02930|AT4G03190|AT1G71695|AT3G44990|AT3G60220|AT2G26550|AT5G10380|AT5G06720|AT1G08630|AT5G51890|AT2G40000|AT1G69930…
42343	0.00081966	indole glucosinolate metabolic process	AT5G57220|AT1G21120|AT4G31500|AT1G59870|AT5G36220|AT1G18570|AT1G76790|AT1G21100|AT3G09260|AT5G10600|AT4G37410
9738	0.00084307	abscisic acid-activated signaling pathway	AT5G67450|AT1G15100|AT2G32510|AT5G26000|AT1G32640|AT5G65310|AT3G59220|AT1G70810|AT1G52400|AT3G20410|AT2G46510|AT5G05440|AT4G17615|AT3G46620|AT2G01540|AT3G06380|AT3G50530|AT3G48360|AT5G58670|AT5G52900|AT1G10560|AT1G12240|AT3G57530|AT1G05470|AT1G62660|AT3G19580|AT5G67300|AT1G65690|AT5G66210|AT1G51800|AT1G51940|AT2G30020|AT2G43350|AT2G41070|AT3G45640|AT2G17290|AT1G18890|AT4G20940|AT5G37740|AT1G76040…
44262	0.00097612	cellular carbohydrate metabolic process	AT5G24300|AT3G54050|AT4G26270|AT1G19300|AT5G48070|AT1G30620|AT5G41080|AT4G30290|AT5G09660|AT1G71880|AT5G65730|AT5G10170|AT4G37800|AT4G15210|AT1G03310|AT5G55480|AT2G21590|AT1G35580|AT1G12240|AT1G65610|AT1G62660|AT2G39770|AT3G62720|AT5G44480|AT2G15390|AT3G44990|AT4G39350|AT2G22190|AT2G32990|AT4G01750|AT5G51820|AT3G02230|AT4G03210|AT1G66430|AT5G17310|AT5G15650|AT5G64860|AT4G09510|AT5G67210|AT1G74210…

## Sheet: 6 dai
Supplementary Table 4. Enriched Biological processes (BPs) at each time point assessed after the infestation of Arabidopsis thaliana plants with Brevipalpus yothersi mites. Overrepresented BPs were identified based on a hypergeometric test with False Discovery Rate (FDR)-adjusted p-values ≤ 0.001. GO: Gene ontology, FDR: FDR-corrected p-values, hai: hours after the infestation, dai: days after th…
GO-ID	FDR	Description	Genes in test set
50896	6.8873e-50	response to stimulus	AT3G53240|AT1G59960|AT2G36490|AT5G19875|AT1G60950|AT5G52450|AT1G53170|AT1G06180|AT4G02530|AT4G26520|AT3G53250|AT1G33560|AT5G06320|AT5G53550|AT5G54640|AT3G09780|AT1G60960|AT1G78000|AT3G05180|AT5G20850|AT3G12700|AT4G11480|AT2G01150|AT4G02520|AT1G10670|AT3G53460|AT3G55880|AT5G40010|AT5G43760|AT2G41820|AT5G65310|AT1G72950|AT4G27860|AT4G24350|AT1G69780|AT4G34150|AT5G06530|AT1G19250|AT5G53320|AT3G12710…
42221	1.813e-38	response to chemical	AT3G59900|AT5G40350|AT1G66370|AT5G25190|AT5G62380|AT4G11130|AT2G47260|AT5G45800|AT1G53170|AT1G46768|AT4G37520|AT2G26560|AT1G06180|AT4G02530|AT3G53250|AT1G33560|AT1G68560|AT3G22850|AT1G66380|AT5G24090|AT5G06320|AT5G53550|AT5G39580|AT3G12700|AT4G02520|AT5G40010|AT5G65310|AT4G27860|AT1G69780|AT5G06530|AT1G19250|AT1G79460|AT4G10380|AT1G78370|AT4G28720|AT4G24120|AT2G06850|AT2G34060|AT1G69310|AT3G21780…
10033	3.0906e-31	response to organic substance	AT2G13810|AT3G59900|AT2G14900|AT3G22060|AT2G05070|AT1G15100|AT5G40350|AT3G23150|AT5G46570|AT1G66370|AT5G25190|AT2G32690|AT5G62380|AT1G52400|AT1G74430|AT4G11130|AT1G74670|AT1G29500|AT5G58550|AT3G60690|AT2G47260|AT5G45800|AT3G50410|AT5G03720|AT1G53170|AT1G46768|AT1G06180|AT4G02530|AT1G20823|AT3G53250|AT3G50660|AT1G21910|AT5G25980|AT4G29110|AT3G22850|AT1G66380|AT1G72260|AT2G01830|AT2G21660|AT5G61600…
9725	1.8194e-29	response to hormone	AT3G59900|AT2G14900|AT3G22060|AT2G05070|AT1G15100|AT5G40350|AT3G23150|AT5G46570|AT1G66370|AT5G25190|AT2G32690|AT5G62380|AT1G52400|AT1G74430|AT1G74670|AT1G29500|AT5G58550|AT3G60690|AT2G47260|AT5G45800|AT3G50410|AT1G53170|AT1G46768|AT1G06180|AT4G02530|AT3G53250|AT3G50660|AT1G21910|AT5G25980|AT3G22850|AT1G66380|AT1G72260|AT2G01830|AT2G21660|AT5G61600|AT1G29510|AT4G03190|AT2G01950|AT1G04310|AT3G16500…
9719	3.8766e-29	response to endogenous stimulus	AT3G59900|AT2G14900|AT3G22060|AT2G05070|AT1G15100|AT5G40350|AT3G23150|AT5G46570|AT1G66370|AT5G25190|AT2G32690|AT5G62380|AT1G52400|AT1G74430|AT1G74670|AT1G29500|AT5G58550|AT3G60690|AT2G47260|AT5G45800|AT3G50410|AT1G53170|AT1G46768|AT1G06180|AT4G02530|AT3G53250|AT3G50660|AT1G21910|AT5G25980|AT3G22850|AT1G66380|AT1G72260|AT2G01830|AT2G21660|AT5G61600|AT1G29510|AT4G03190|AT2G01950|AT1G04310|AT3G16500…
1901700	6.4255e-24	response to oxygen-containing compound	AT2G13810|AT2G14900|AT3G22060|AT2G05070|AT1G15100|AT5G40350|AT5G46570|AT1G66370|AT2G32690|AT5G62380|AT1G52400|AT1G74430|AT1G74670|AT1G52760|AT3G50410|AT5G03720|AT1G46768|AT1G06180|AT1G20823|AT1G33560|AT3G50660|AT1G21910|AT5G25980|AT4G29110|AT3G22850|AT1G66380|AT5G24090|AT1G72260|AT2G01830|AT2G21660|AT3G56090|AT5G06320|AT2G01950|AT4G23810|AT4G31550|AT3G12700|AT3G23050|AT5G25610|AT3G02110|AT1G14350…
51716	1.7088e-20	cellular response to stimulus	AT3G59900|AT3G53240|AT4G02660|AT5G40350|AT5G16000|AT2G36490|AT5G25190|AT4G11130|AT4G34490|AT5G45800|AT1G53170|AT1G46768|AT4G37520|AT2G25470|AT2G26560|AT1G07390|AT1G33560|AT5G24090|AT5G06320|AT3G09780|AT1G78000|AT5G20850|AT5G39580|AT3G12700|AT4G02520|AT1G07180|AT3G55880|AT2G41820|AT2G33080|AT5G65310|AT1G72950|AT4G26890|AT4G27860|AT1G19250|AT5G53320|AT5G56950|AT3G12710|AT1G79460|AT4G10380|AT4G28720…
9628	6.5507e-20	response to abiotic stimulus	AT1G67900|AT5G50950|AT2G05070|AT1G15100|AT1G59960|AT1G52400|AT5G57220|AT1G74670|AT1G19150|AT2G45400|AT5G53660|AT5G10250|AT5G45800|AT1G60950|AT4G16260|AT5G03720|AT3G47470|AT1G46768|AT2G26560|AT1G06180|AT4G26520|AT1G20823|AT5G20970|AT1G33560|AT1G21910|AT5G25980|AT5G24090|AT4G10030|AT2G01830|AT2G21660|AT4G14630|AT3G19450|AT5G20850|AT2G01150|AT4G35110|AT4G02520|AT2G30490|AT1G10670|AT3G53460|AT5G51820…
1101	1.5528e-19	response to acid chemical	AT2G13810|AT2G14900|AT3G22060|AT2G05070|AT1G15100|AT5G40350|AT1G66370|AT2G32690|AT5G62380|AT1G52400|AT1G74430|AT1G74670|AT3G50410|AT1G46768|AT1G06180|AT1G33560|AT3G50660|AT1G21910|AT5G25980|AT3G22850|AT1G66380|AT5G24090|AT1G72260|AT2G01830|AT2G21660|AT5G06320|AT4G23810|AT3G23050|AT5G25610|AT1G14350|AT5G40010|AT5G65310|AT1G18710|AT1G48000|AT5G64900|AT2G18050|AT2G46830|AT5G06530|AT5G59780|AT1G79460…
70887	3.1005e-19	cellular response to chemical stimulus	AT2G13810|AT3G59900|AT2G14900|AT2G05070|AT1G15100|AT5G40350|AT3G23150|AT5G46570|AT5G25190|AT1G52400|AT5G57220|AT4G11130|AT1G74670|AT1G29500|AT5G58550|AT1G53170|AT1G46768|AT4G37520|AT2G26560|AT3G50660|AT1G21910|AT3G52960|AT5G25980|AT5G24090|AT1G72260|AT2G01830|AT5G61600|AT4G03190|AT2G01950|AT1G04310|AT5G39580|AT3G16500|AT4G02520|AT3G23050|AT3G02110|AT1G14350|AT3G28860|AT5G65310|AT4G27860|AT3G42800…
6950	4.5651e-19	response to stress	AT4G04840|AT1G59960|AT5G16000|AT2G36490|AT5G19875|AT4G11130|AT5G45800|AT1G46768|AT4G37520|AT2G26560|AT1G06180|AT4G26520|AT5G20970|AT1G33560|AT5G24090|AT4G10030|AT4G14630|AT5G06320|AT5G54640|AT1G78000|AT3G05180|AT2G02120|AT5G20850|AT5G39580|AT4G11480|AT4G02520|AT3G53460|AT3G55880|AT5G15130|AT5G40010|AT5G43760|AT1G72950|AT4G26890|AT4G24350|AT4G34150|AT5G06530|AT1G19250|AT5G56950|AT1G70890|AT3G12710…
7154	1.3472e-18	cell communication	AT1G67900|AT2G13810|AT5G46330|AT3G53240|AT4G02660|AT2G14900|AT1G15100|AT2G35960|AT5G40350|AT3G23150|AT5G16000|AT5G46570|AT4G00480|AT5G25190|AT1G52400|AT1G74670|AT4G34490|AT1G29500|AT5G58550|AT5G10250|AT1G75640|AT5G45800|AT3G51740|AT1G53170|AT1G46768|AT2G25470|AT1G07390|AT3G49670|AT1G33560|AT3G50660|AT1G21910|AT5G25980|AT3G27500|AT5G24090|AT1G72260|AT2G01830|AT5G61600|AT5G06320|AT4G03190|AT2G01950…
23052	3.8112e-18	signaling	AT1G67900|AT2G13810|AT5G46330|AT3G53240|AT4G02660|AT2G14900|AT1G15100|AT2G35960|AT5G40350|AT3G23150|AT5G16000|AT5G46570|AT4G00480|AT5G25190|AT1G52400|AT1G74670|AT4G34490|AT1G29500|AT5G58550|AT5G10250|AT1G75640|AT5G45800|AT3G51740|AT1G53170|AT1G46768|AT2G25470|AT1G07390|AT3G49670|AT1G33560|AT3G50660|AT1G21910|AT5G25980|AT3G27500|AT1G72260|AT2G01830|AT5G61600|AT5G06320|AT2G01950|AT3G09780|AT1G14390…
7165	2.0703e-17	signal transduction	AT1G67900|AT2G13810|AT5G46330|AT3G53240|AT4G02660|AT2G14900|AT1G15100|AT2G35960|AT5G40350|AT3G23150|AT5G16000|AT5G46570|AT5G25190|AT1G52400|AT1G74670|AT4G34490|AT1G29500|AT5G58550|AT5G10250|AT1G75640|AT5G45800|AT3G51740|AT1G53170|AT1G46768|AT2G25470|AT1G07390|AT3G49670|AT1G33560|AT3G50660|AT1G21910|AT5G25980|AT3G27500|AT1G72260|AT2G01830|AT5G61600|AT5G06320|AT2G01950|AT3G09780|AT1G14390|AT1G04310…
15979	5.7831e-17	photosynthesis	AT2G34430|AT2G05070|AT1G61520|AT1G15980|AT1G30380|AT3G54890|AT2G06520|AT1G67740|AT3G21055|AT4G27440|AT4G09650|AT1G15820|AT5G64040|AT4G05180|AT1G54500|AT1G19150|AT3G16250|AT5G08410|AT5G38420|AT1G60950|AT2G05100|AT3G47470|ATCG00540|AT2G20260|AT5G54270|AT4G02530|AT4G02770|AT4G28660|AT5G66570|AT1G27730|AT3G56090|AT3G61470|AT1G70760|AT3G16140|AT3G15095|AT5G38410|AT1G52230|ATCG00730|AT1G75690|AT2G01590…
9768	1.2545e-14	photosynthesis, light harvesting in photosystem I	AT1G08380|AT2G34420|AT3G08940|AT2G34430|AT3G27690|AT2G05070|AT1G61520|AT3G54890|AT1G15820|AT1G29920|AT1G29930|AT4G10340|AT1G19150|AT3G61470|AT2G05100|AT5G01530|AT3G47470|AT1G29910|AT5G54270
8152	8.3775e-14	metabolic process	AT1G69526|AT1G69523|AT1G59960|AT1G11545|AT2G36490|AT2G37585|AT1G29070|AT1G11300|AT4G33040|AT3G45610|AT2G34080|AT4G34138|AT1G54020|AT1G60950|AT1G21100|AT1G53170|AT5G38140|AT4G10160|AT1G06180|AT4G02530|AT1G11790|AT4G26520|AT4G02770|AT1G59970|AT1G33560|AT5G16350|AT3G55430|AT5G43990|AT5G63580|AT4G13660|AT1G70760|AT3G44990|AT3G09780|AT3G05180|AT2G05990|AT5G20850|AT3G12700|AT4G11480|AT2G01150|AT3G27190…
71554	1.3232e-13	cell wall organization or biogenesis	AT5G46330|AT3G57200|AT1G11545|AT5G62380|AT1G67070|AT5G57220|AT2G43580|AT3G16850|AT3G45970|AT3G62110|AT4G37800|AT2G43620|AT3G50410|AT4G33440|AT1G14420|AT5G48920|AT1G65610|AT1G64760|AT1G68560|AT1G24070|AT2G43590|AT3G16860|AT3G45960|AT3G44990|AT4G18670|AT2G47030|AT2G21140|AT1G01200|AT3G28340|AT2G40610|AT4G24510|AT5G19730|AT1G06490|AT1G32860|AT4G23820|AT4G29360|AT1G33430|AT1G29050|AT2G30010|AT4G13410…
32870	1.3232e-13	cellular response to hormone stimulus	AT1G12110|AT3G59900|AT4G06746|AT2G14900|AT5G18020|AT2G05070|AT1G15100|AT5G40350|AT3G23150|AT4G30610|AT5G40990|AT5G25350|AT5G46570|AT5G25190|AT1G52400|AT1G74670|AT1G29500|AT5G58550|AT3G08040|AT4G39780|AT2G46690|AT1G53170|AT1G46768|AT5G18010|AT3G50660|AT1G21910|AT1G68840|AT1G30690|AT5G25980|AT1G65690|AT1G70800|AT3G03830|AT4G29080|AT1G72260|AT2G01830|AT5G61600|AT2G01950|AT4G20940|AT1G04310|AT3G16500…
71495	3.023e-13	cellular response to endogenous stimulus	AT1G12110|AT3G59900|AT4G06746|AT2G14900|AT5G18020|AT2G05070|AT1G15100|AT5G40350|AT3G23150|AT4G30610|AT5G40990|AT5G25350|AT5G46570|AT5G25190|AT1G52400|AT1G74670|AT1G29500|AT5G58550|AT3G08040|AT4G39780|AT2G46690|AT1G53170|AT1G46768|AT5G18010|AT3G50660|AT1G21910|AT1G68840|AT1G30690|AT5G25980|AT1G65690|AT1G70800|AT3G03830|AT4G29080|AT1G72260|AT2G01830|AT5G61600|AT2G01950|AT4G20940|AT1G04310|AT3G16500…
9987	3.023e-13	cellular process	AT1G10690|AT3G53240|AT1G11545|AT2G36490|AT1G29070|AT2G37100|AT1G11300|AT4G33040|AT3G45610|AT1G60950|AT1G21100|AT2G28620|AT1G20010|AT1G53170|AT5G38140|AT4G10160|AT1G06180|AT4G02530|AT1G11790|AT4G26520|AT4G02770|AT1G33560|AT5G16350|AT5G43990|AT4G26760|AT4G13660|AT5G06320|AT1G70760|AT5G54640|AT3G44990|AT3G09780|AT1G78000|AT2G05990|AT5G20850|AT3G12700|AT4G11480|AT2G01150|AT3G27190|AT4G02520|AT1G09480…
9755	4.6571e-13	hormone-mediated signaling pathway	AT1G12110|AT4G06746|AT2G14900|AT5G18020|AT1G15100|AT5G40350|AT3G23150|AT4G30610|AT5G40990|AT5G25350|AT5G46570|AT5G25190|AT1G52400|AT1G74670|AT1G29500|AT5G58550|AT4G39780|AT2G46690|AT1G53170|AT1G46768|AT5G18010|AT3G50660|AT1G21910|AT1G68840|AT5G25980|AT1G65690|AT1G70800|AT3G03830|AT4G29080|AT1G72260|AT2G01830|AT5G61600|AT2G01950|AT4G20940|AT1G04310|AT3G16500|AT4G02520|AT5G67450|AT3G23050|AT3G02110…
65007	4.6571e-13	biological regulation	AT1G10690|AT3G59900|AT3G53240|AT4G02660|AT5G40350|AT4G01575|AT1G80440|AT5G16000|AT2G37460|AT2G36490|AT4G00480|AT1G66370|AT5G25190|AT2G39880|AT5G62380|AT4G11130|AT4G34490|AT4G33040|AT3G45610|AT5G53660|AT2G47260|AT5G45800|AT3G10870|AT2G23290|AT5G20740|AT1G53170|AT1G46768|AT5G38140|AT2G25470|AT5G22920|AT1G06180|AT1G07390|AT1G33560|AT5G43990|AT1G66380|AT4G27970|AT5G24090|AT1G10585|AT5G06320|AT5G54640…
55114	1.016e-12	oxidation-reduction process	AT4G04840|AT5G46330|AT5G50950|AT5G16240|AT5G18660|AT1G59960|AT3G54690|AT5G57220|AT2G21550|AT4G33040|AT2G45400|AT1G74790|AT1G60950|AT5G56490|AT4G37520|AT3G50660|AT3G52960|AT1G64640|AT2G30840|AT1G17650|AT4G21990|AT5G63580|AT1G30730|AT4G13660|AT5G59530|AT1G70760|AT3G19450|AT3G14680|ATCG00730|AT2G05990|AT3G46490|AT5G39580|AT1G35190|AT4G02520|AT2G30490|AT1G09480|AT1G17745|AT5G51820|AT1G07180|AT3G26320…
9605	1.0491e-12	response to external stimulus	AT3G01480|AT2G13810|AT5G46330|AT3G51860|AT5G16000|AT2G36490|AT5G62380|AT1G52400|AT5G57220|AT4G11130|AT2G43580|AT3G10190|AT2G47260|AT5G45800|AT5G52450|AT4G16260|AT2G26560|AT3G51870|AT1G33560|AT3G52960|AT5G24090|AT3G05730|AT2G01830|AT5G61600|AT5G06320|AT4G03190|AT5G53550|AT5G54640|AT4G23810|AT4G31550|AT1G60960|AT1G78000|AT3G05180|AT2G02120|AT5G39580|AT4G11480|AT4G02520|AT1G10670|AT3G04530|AT5G51820…
71555	1.9722e-12	cell wall organization	AT5G46330|AT3G57200|AT1G11545|AT5G62380|AT5G57220|AT3G16850|AT3G45970|AT3G62110|AT4G37800|AT3G50410|AT4G33440|AT1G14420|AT1G65610|AT1G64760|AT1G68560|AT1G24070|AT3G16860|AT3G45960|AT3G44990|AT4G18670|AT2G47030|AT2G21140|AT3G28340|AT2G40610|AT4G24510|AT5G19730|AT1G06490|AT1G32860|AT4G23820|AT4G29360|AT4G13410|AT1G20190|AT1G02720|AT2G46710|AT5G09760|AT1G70090|AT5G41900|AT4G16120|AT4G33220|AT1G32170…
71310	5.6032e-12	cellular response to organic substance	AT2G13810|AT1G12110|AT3G59900|AT4G06746|AT2G14900|AT5G18020|AT2G05070|AT1G15100|AT5G40350|AT3G23150|AT4G30610|AT5G40990|AT5G25350|AT5G46570|AT5G25190|AT1G52400|AT4G11130|AT1G74670|AT1G29500|AT5G58550|AT3G12890|AT3G08040|AT4G39780|AT2G46690|AT1G53170|AT1G46768|AT3G50930|AT5G18010|AT3G50660|AT1G21910|AT5G48485|AT1G68840|AT1G30690|AT5G25220|AT5G25980|AT1G65690|AT1G70800|AT3G03830|AT4G29080|AT1G72260…
6952	9.8429e-12	defense response	AT3G01480|AT2G13810|AT5G46330|AT2G35960|AT5G16000|AT2G36490|AT1G52400|AT5G57220|AT4G11130|AT2G45760|AT2G43580|AT3G10190|AT4G16260|AT2G26560|AT1G20823|AT1G33560|AT3G52960|AT1G64760|AT5G25980|AT3G05730|AT5G45490|AT1G72260|AT2G01830|AT2G43590|AT2G21660|AT5G61600|AT5G06320|AT4G03190|AT4G23810|AT4G31550|AT3G05180|AT2G02120|AT5G39580|AT4G11480|AT4G02520|AT3G23170|AT5G15130|AT1G72950|AT4G29360|AT5G08280…
50794	1.6943e-11	regulation of cellular process	AT1G10690|AT3G59900|AT3G53240|AT4G02660|AT5G40350|AT4G01575|AT1G80440|AT5G16000|AT2G36490|AT4G00480|AT1G66370|AT5G25190|AT2G39880|AT5G62380|AT4G11130|AT4G34490|AT4G33040|AT3G45610|AT5G53660|AT2G47260|AT5G45800|AT2G23290|AT1G53170|AT1G46768|AT5G38140|AT2G25470|AT5G22920|AT1G06180|AT1G07390|AT1G33560|AT1G66380|AT1G10585|AT5G06320|AT5G54640|AT3G09780|AT2G02120|AT5G20850|AT3G12700|AT2G01150|AT3G27190…
45229	2.3723e-11	external encapsulating structure organization	AT5G46330|AT3G57200|AT1G11545|AT5G62380|AT5G57220|AT3G16850|AT3G45970|AT3G62110|AT4G37800|AT3G50410|AT4G33440|AT1G14420|AT1G65610|AT1G64760|AT1G68560|AT1G24070|AT3G16860|AT3G45960|AT3G44990|AT4G18670|AT2G47030|AT2G21140|AT3G28340|AT2G40610|AT4G24510|AT5G19730|AT1G06490|AT1G32860|AT4G23820|AT4G29360|AT1G33430|AT4G13410|AT1G20190|AT1G02720|AT2G46710|AT5G09760|AT1G70090|AT5G41900|AT4G16120|AT4G33220…
50789	2.3723e-11	regulation of biological process	AT1G10690|AT3G59900|AT3G53240|AT4G02660|AT5G40350|AT4G01575|AT1G80440|AT5G16000|AT2G36490|AT4G00480|AT1G66370|AT5G25190|AT2G39880|AT5G62380|AT4G11130|AT4G34490|AT4G33040|AT3G45610|AT5G53660|AT2G47260|AT5G45800|AT2G23290|AT5G20740|AT1G53170|AT1G46768|AT5G38140|AT2G25470|AT5G22920|AT1G06180|AT1G07390|AT1G33560|AT5G43990|AT1G66380|AT4G27970|AT5G24090|AT1G10585|AT5G06320|AT5G54640|AT3G09780|AT2G02120…
5975	2.4977e-11	carbohydrate metabolic process	AT2G28470|AT5G24300|AT1G60270|AT3G06770|AT5G24420|AT1G11545|AT1G11820|AT2G34590|AT3G54690|AT2G37585|AT1G35910|AT4G24450|AT5G62380|AT1G52400|AT1G67070|AT2G43580|AT3G16850|AT3G62110|AT5G38420|AT4G37800|AT2G43620|AT4G16260|AT5G56490|AT4G33440|AT1G78090|AT4G26520|AT1G14420|AT5G63180|AT1G65610|AT2G32860|AT3G55430|AT1G64760|AT5G25980|AT1G67750|AT1G68560|AT5G24090|AT2G43590|AT3G44990|AT5G38410|AT2G47030…
19684	6.014e-11	photosynthesis, light reaction	AT2G34430|AT3G27690|AT2G05070|AT1G61520|AT1G15980|AT3G54890|AT4G12800|AT4G09650|AT1G15820|AT5G64040|AT1G29920|AT1G54500|AT4G10340|AT1G19150|ATCG00280|AT3G16250|AT5G08410|AT1G60950|AT2G05100|AT3G47470|ATCG00540|AT5G54270|AT4G02530|AT1G08380|AT2G34420|AT3G08940|AT1G06680|AT1G55670|AT5G66570|AT1G29930|AT1G03600|AT3G61470|AT1G70760|AT3G15095|ATCG00730|AT1G75690|AT5G01530|AT2G01590|AT1G29910
9753	1.2205e-10	response to jasmonic acid	AT5G17490|AT3G09600|AT5G47220|AT5G40350|AT1G56650|AT1G66370|AT2G36890|AT5G46050|AT1G74430|AT3G16770|AT1G72450|AT1G76930|AT2G28900|AT1G06180|AT3G50660|AT1G21910|AT1G12160|AT1G66380|AT4G22880|AT1G43160|AT5G07690|AT1G72260|AT4G11280|AT3G09940|AT3G23050|AT3G51480|AT3G23250|AT1G66350|AT1G18710|AT5G64900|AT2G46830|AT2G39030|AT3G16470|AT4G37260|AT4G14940|AT5G63970|AT5G07700|AT1G73080|AT1G54040|AT5G59780…
9765	3.4626e-10	photosynthesis, light harvesting	AT4G02530|AT1G08380|AT2G34420|AT3G08940|AT2G34430|AT3G27690|AT2G05070|AT1G61520|AT3G54890|AT1G15820|AT1G29920|AT1G29930|AT4G10340|AT1G19150|AT1G03600|AT3G61470|AT1G75690|AT2G05100|AT5G01530|AT3G47470|AT1G29910|AT5G54270
51707	6.7343e-10	response to other organism	AT3G01480|AT2G13810|AT5G46330|AT3G51860|AT5G25110|AT5G44430|AT5G16000|AT5G40990|AT5G36925|AT3G23550|AT2G36490|AT5G46050|AT5G62380|AT1G52400|AT5G10530|AT5G57220|AT4G11130|AT4G11890|AT3G20600|AT2G43580|AT4G11650|AT3G10190|AT5G04890|AT5G04770|AT1G19670|AT2G47260|AT5G45800|AT5G52450|AT1G80840|AT4G16260|AT5G25910|AT3G50930|AT2G26560|AT3G51870|AT1G33560|AT5G48485|AT3G52960|AT2G14610|AT3G21240|AT1G33960…
43207	7.5165e-10	response to external biotic stimulus	AT3G01480|AT2G13810|AT5G46330|AT3G51860|AT5G25110|AT5G44430|AT5G16000|AT5G40990|AT5G36925|AT3G23550|AT2G36490|AT5G46050|AT5G62380|AT1G52400|AT5G10530|AT5G57220|AT4G11130|AT4G11890|AT3G20600|AT2G43580|AT4G11650|AT3G10190|AT5G04890|AT5G04770|AT1G19670|AT2G47260|AT5G45800|AT5G52450|AT1G80840|AT4G16260|AT5G25910|AT3G50930|AT2G26560|AT3G51870|AT1G33560|AT5G48485|AT3G52960|AT2G14610|AT3G21240|AT1G33960…
9607	1.5965e-09	response to biotic stimulus	AT3G01480|AT2G13810|AT5G46330|AT3G51860|AT5G25110|AT5G44430|AT5G16000|AT5G40990|AT5G36925|AT3G23550|AT2G36490|AT5G46050|AT5G62380|AT1G52400|AT5G10530|AT5G57220|AT4G11130|AT4G11890|AT3G20600|AT2G43580|AT4G11650|AT3G10190|AT5G04890|AT5G04770|AT1G19670|AT2G47260|AT5G45800|AT5G52450|AT1G80840|AT4G16260|AT5G25910|AT3G50930|AT2G26560|AT3G51870|AT1G33560|AT5G48485|AT3G52960|AT2G14610|AT3G21240|AT1G33960…
10200	1.7236e-09	response to chitin	AT3G46090|AT5G67450|AT5G47220|AT3G23250|AT3G55980|AT2G36270|AT5G64660|AT1G74650|AT3G16530|AT3G61460|AT4G37260|AT3G46620|AT5G59820|AT1G80840|AT5G03720|AT5G59780|AT3G18710|AT5G25910|AT1G20823|AT3G46080|AT2G31230|AT3G50060|AT5G66070|AT4G17490|AT4G29110|AT1G64380|AT5G47230|AT1G66160|AT1G51800|AT1G27730|AT5G51190|AT4G23810|AT1G23030|AT4G31550|AT3G44350|AT1G34180|AT4G37610|AT2G04240|AT3G15356
33993	8.5668e-09	response to lipid	AT2G39800|AT2G14900|AT3G22060|AT2G05070|AT1G15100|AT5G40350|AT4G30610|AT5G46570|AT2G32690|AT2G36890|AT5G46050|AT5G62380|AT1G52400|AT4G11890|AT1G74670|AT3G08040|AT5G52050|AT1G06180|AT3G50660|AT5G25980|AT1G30570|AT1G65690|AT3G22850|AT1G70800|AT1G27730|AT1G01560|AT2G01950|AT2G26710|AT3G47860|AT4G20940|AT5G67450|AT3G28580|AT1G63840|AT5G25610|AT3G02110|AT1G14350|AT5G40010|AT2G15970|AT5G65310|AT1G70810…
14070	9.2997e-09	response to organic cyclic compound	AT2G13810|AT5G17490|AT3G09600|AT5G01900|AT4G30410|AT4G30610|AT2G16720|AT5G40990|AT3G05800|AT5G46570|AT2G32690|AT2G36890|AT5G46050|AT5G62380|AT1G67070|AT1G74430|AT4G11130|AT1G76930|AT1G19350|AT3G61460|AT3G20470|AT2G03760|AT2G29630|AT3G50410|AT1G80840|AT3G50930|AT1G06180|AT3G50060|AT4G02330|AT3G50660|AT1G21910|AT5G48485|AT1G12160|AT2G14610|AT1G30570|AT5G26230|AT4G05320|AT4G08950|AT5G11510|AT1G43160…
6629	1.4791e-08	lipid metabolic process	AT5G65090|AT4G00400|AT5G16240|AT3G23790|AT5G40990|AT1G62290|AT5G46290|AT1G52400|AT4G16820|AT2G45400|AT1G48300|AT1G52760|AT1G75880|AT3G63200|AT1G13170|AT1G54020|AT5G42930|AT5G04530|AT4G34650|AT2G26560|AT3G50660|AT5G16350|AT4G28780|AT2G30200|AT2G39410|AT4G10030|AT1G19440|AT2G26710|AT3G47860|AT5G57190|AT3G05180|AT2G05990|AT5G03610|AT4G15440|AT2G22230|AT1G10030|AT1G10670|AT3G25110|AT4G24510|AT4G18270…
9723	2.4759e-08	response to ethylene	AT3G59900|AT5G17490|AT4G06746|AT3G09600|AT5G47220|AT3G23150|AT1G56650|AT5G40990|AT5G25350|AT1G18330|AT4G27440|AT5G25190|AT3G16770|AT5G58550|AT3G60490|AT3G08040|AT4G39780|AT1G53170|AT1G46768|AT3G50060|AT1G21910|AT1G68840|AT2G31730|AT5G64750|AT3G61630|AT2G38120|AT1G62380|AT5G47230|AT3G04720|AT1G43160|AT5G61600|AT1G04310|AT4G11280|AT3G12500|AT3G23250|AT1G66350|AT4G24670|AT2G46310|AT5G64900|AT1G05710…
5976	5.4856e-08	polysaccharide metabolic process	AT1G11580|AT5G24300|AT5G47500|AT1G11545|AT5G62220|AT5G62380|AT2G43580|AT4G37800|AT2G43620|AT1G75680|AT1G05850|AT5G39790|AT1G03310|AT5G55480|AT1G14420|AT5G63180|AT4G02330|AT1G65610|AT3G29320|AT1G67750|AT1G68560|AT3G62720|AT4G24260|AT5G44480|AT5G24090|AT1G02730|AT2G43590|AT3G44990|AT5G09870|AT2G47030|AT3G10720|AT3G28340|AT1G10670|AT5G51820|AT5G19730|AT1G06490|AT1G66430|AT2G30575|AT5G64860|AT3G49720…
18298	7.9828e-08	protein-chromophore linkage	AT2G34420|AT3G08940|AT2G34430|AT3G27690|AT2G05070|AT1G61520|AT3G54890|AT1G15820|AT1G68050|AT1G29930|AT4G10340|AT1G19150|AT3G61470|ATCG00280|AT2G05100|AT5G01530|AT3G47470|AT5G54270
9409	2.1047e-07	response to cold	AT3G05880|AT5G50950|AT2G05070|AT1G61520|AT3G54890|AT1G29395|AT4G09650|AT5G54590|AT4G11890|AT3G61580|AT3G16690|AT2G28900|AT3G16450|AT5G37770|AT2G05100|AT5G04530|AT3G47470|AT1G46768|AT1G20823|AT4G02330|AT1G21910|AT3G27660|AT5G47230|AT5G06290|AT5G24090|AT3G08920|AT4G10030|AT1G27730|AT1G43160|AT1G01120|AT2G21660|AT3G61470|AT3G16460|AT4G37610|AT3G61190|AT5G42900|AT5G01600|AT4G02520|AT5G67450|AT3G53460…
9751	2.2284e-07	response to salicylic acid	AT2G13810|AT5G17490|AT3G09600|AT5G01900|AT2G16720|AT5G40990|AT2G14560|AT1G66350|AT2G32690|AT2G36890|AT5G46050|AT1G74650|AT1G74430|AT1G48000|AT1G76930|AT2G46830|AT4G37260|AT3G20470|AT2G03760|AT3G50410|AT1G80840|AT2G40530|AT5G59780|AT3G50930|AT1G06180|AT3G50060|AT1G21910|AT5G48485|AT4G32940|AT5G24110|AT1G12160|AT3G02885|AT4G05320|AT5G11510|AT1G43160|AT5G07690|AT3G61250|AT5G06320|AT5G65600|AT4G23810…
51704	3.0224e-07	multi-organism process	AT3G01480|AT2G13810|AT5G46330|AT3G51860|AT5G16000|AT2G36490|AT5G62380|AT1G52400|AT5G57220|AT4G11130|AT2G43580|AT3G10190|AT1G75880|AT2G47260|AT5G45800|AT5G52450|AT4G16260|AT2G26560|AT5G46220|AT3G51870|AT1G33560|AT3G52960|AT5G24090|AT3G05730|AT1G72260|AT2G01830|AT5G61600|AT5G06320|AT5G53550|AT5G54640|AT2G34090|AT4G23810|AT4G31550|AT1G60960|AT3G05180|AT2G02120|AT5G39580|AT4G11480|AT4G02520|AT3G23170…
10243	4.3962e-07	response to organonitrogen compound	AT3G46090|AT5G67450|AT5G47220|AT3G23250|AT3G55980|AT2G36270|AT5G64660|AT5G46050|AT1G74650|AT3G16530|AT2G46830|AT3G61460|AT4G37260|AT3G46620|AT5G59820|AT2G29630|AT1G80840|AT5G03720|AT5G59780|AT3G18710|AT5G25910|AT5G51060|AT1G20823|AT3G46080|AT2G31230|AT3G50060|AT5G66070|AT4G17490|AT2G14610|AT4G29110|AT1G64380|AT5G47230|AT1G66160|AT1G51800|AT1G27730|AT5G51190|AT4G23810|AT1G23030|AT4G31550|AT3G44350…
9314	5.0897e-07	response to radiation	AT1G67900|AT2G05070|AT1G61520|AT1G67740|AT4G18290|AT4G25260|AT2G36890|AT1G67070|AT1G19150|AT2G45400|AT5G53660|AT5G38420|AT5G10250|AT1G60950|AT2G05100|AT5G04530|AT3G47470|AT3G50930|AT3G26490|AT5G25220|AT3G21240|AT1G70800|AT5G66570|AT3G03830|AT5G24090|AT1G27730|AT5G58960|AT4G12850|AT4G37490|AT2G26710|AT5G38410|AT3G47860|AT5G20850|AT1G29910|AT2G30490|AT1G10670|AT3G49120|AT1G07180|AT3G28860|AT5G43760…
6091	5.8386e-07	generation of precursor metabolites and energy	AT4G28730|AT4G19380|AT2G34430|AT5G50950|AT2G05070|AT1G61520|AT1G15980|AT5G15350|AT3G54890|AT2G34590|AT4G09650|AT1G15820|AT5G64040|AT1G54500|AT1G19150|AT4G33040|AT3G16250|AT5G08410|AT1G54340|AT4G15690|AT1G60950|AT2G05100|AT3G47470|ATCG00540|AT1G03310|AT5G54270|AT4G02530|AT4G26520|AT1G64640|AT3G29320|AT3G62960|AT5G66570|AT2G36220|AT1G30730|ATCG00130|AT3G61470|AT1G70760|AT3G15095|AT1G79530|ATCG00730…
9733	7.4039e-07	response to auxin	AT1G12110|AT3G59900|AT3G09600|AT5G18020|AT1G56010|AT1G56650|AT3G03820|AT5G62380|AT1G29500|AT3G60690|AT5G63310|AT2G47260|AT1G04240|AT5G45800|AT5G37770|AT3G50410|AT2G46690|AT4G14560|AT4G34770|AT5G18010|AT3G53250|AT1G30690|AT5G50760|AT2G38120|AT2G34680|AT3G03830|AT2G45210|AT1G52830|AT4G29080|AT2G21220|AT1G29510|AT4G03190|AT2G01950|AT5G20810|AT4G37610|AT4G11280|AT3G16500|AT2G22670|AT5G18060|AT4G02520…
9416	1.3268e-06	response to light stimulus	AT1G67900|AT2G05070|AT1G61520|AT1G67740|AT4G18290|AT4G25260|AT2G36890|AT1G67070|AT1G19150|AT2G45400|AT5G53660|AT5G38420|AT5G10250|AT1G60950|AT2G05100|AT5G04530|AT3G47470|AT3G50930|AT3G26490|AT5G25220|AT3G21240|AT1G70800|AT5G66570|AT3G03830|AT5G24090|AT1G27730|AT5G58960|AT4G12850|AT2G26710|AT5G38410|AT3G47860|AT1G29910|AT2G30490|AT1G10670|AT3G49120|AT1G07180|AT3G28860|AT5G43760|AT2G37040|AT3G07800…
9636	1.3268e-06	response to toxic substance	AT1G12110|AT4G28730|AT5G40150|AT3G32980|AT3G28200|AT1G56650|AT5G64120|AT2G30870|AT4G09010|AT1G67070|AT1G21540|AT3G03190|AT1G74590|AT4G37520|AT5G54270|AT1G14540|AT2G29470|AT3G49110|AT3G52960|AT5G06290|AT5G42180|AT1G17180|AT1G71695|AT5G06720|AT4G31870|AT1G45145|AT5G47910|AT3G50740|AT5G39580|AT3G26060|AT4G02520|AT5G22300|AT3G49120|AT1G67600|AT3G29670|AT4G08780|AT2G22420|AT2G02930|AT1G73680|AT5G06730…
272	1.5999e-06	polysaccharide catabolic process	AT1G11580|AT5G19730|AT5G47500|AT5G64860|AT2G20680|AT2G43580|AT5G09760|AT2G47040|AT2G43620|AT1G75680|AT4G33220|AT1G14420|AT5G63180|AT4G02330|AT1G65610|AT3G29320|AT1G67750|AT3G01270|AT3G07010|AT3G53190|AT3G27400|AT1G68560|AT4G24260|AT1G10760|AT5G24090|AT4G00490|AT5G53370|AT5G09730|AT2G43590|AT5G04360|AT5G07430|AT4G28490|AT1G69830|AT4G39010|AT2G47030|AT5G48900|AT3G10720|AT3G10940
42742	1.7621e-06	defense response to bacterium	AT3G01480|AT2G13810|AT5G46330|AT5G01900|AT5G47220|AT5G40990|AT2G30750|AT4G23200|AT4G09650|AT4G23320|AT5G46050|AT5G57220|AT3G20600|AT3G62030|AT4G11650|AT1G19350|AT1G19670|AT1G80840|AT4G18360|AT1G20850|AT3G49110|AT1G33560|AT3G52960|AT5G46180|AT5G06290|AT5G66570|AT5G07690|AT2G01830|AT5G06320|AT4G23810|AT4G31550|AT4G11480|AT4G02520|AT3G49120|AT3G51480|AT2G27040|AT4G23180|AT2G27080|AT3G26520|AT5G14565…
9664	2.0554e-06	plant-type cell wall organization	AT2G03090|AT3G55500|AT2G40610|AT5G64120|AT4G26690|AT2G37640|AT5G57560|AT1G20190|AT1G02720|AT1G76930|AT3G45970|AT2G46710|AT1G26770|AT1G26250|AT3G29360|AT4G30270|AT4G16120|AT5G55480|AT5G16490|AT1G14420|AT1G64760|AT5G42180|AT3G16860|AT2G43150|AT3G61130|AT5G02260|AT2G20750|AT3G45960|AT2G26330|AT1G21310|AT3G29030|AT2G21140|AT4G38400
98656	2.2162e-06	anion transmembrane transport	AT1G12110|AT1G67940|AT2G37460|AT3G16180|AT4G24570|AT1G72130|AT1G73020|AT1G22550|AT5G04770|AT2G28900|AT1G22150|AT1G80760|AT3G08040|AT1G79360|AT5G52050|AT1G77380|AT5G41800|AT3G06100|AT2G34960|AT5G43350|AT3G56200|AT5G14570|AT2G38120|AT2G39130|AT4G27970|AT3G45680|AT1G08430|AT5G13490|AT1G78000|AT5G10180|AT1G52190|AT1G08230|AT2G32830|AT4G08300|AT5G17630|AT3G20660|AT5G47560|AT4G05590|AT1G47670|AT5G01240…
9266	2.2894e-06	response to temperature stimulus	AT3G05880|AT5G50950|AT2G05070|AT1G61520|AT3G54890|AT1G29395|AT4G09650|AT3G16770|AT5G54590|AT4G11890|AT3G61580|AT3G16690|AT2G28900|AT3G16450|AT5G37770|AT2G05100|AT5G04530|AT5G03720|AT3G47470|AT1G05850|AT1G46768|AT1G20823|AT5G42020|AT4G02330|AT5G20970|AT1G21910|AT1G06460|AT3G29320|AT3G27660|AT5G47230|AT5G06290|AT5G24090|AT3G08920|AT4G10030|AT1G27730|AT1G43160|AT1G01120|AT2G21660|AT3G61470|AT3G16460…
6979	2.5655e-06	response to oxidative stress	AT1G60470|AT2G39800|AT3G25250|AT4G04840|AT2G31320|AT5G40150|AT3G32980|AT3G28200|AT1G56650|AT5G64120|AT5G19875|AT1G35910|AT4G09010|AT3G62030|AT1G52760|AT5G63310|AT3G08040|AT5G37770|AT3G03190|AT4G37520|AT5G42380|AT1G14540|AT3G49110|AT3G56240|AT1G62380|AT5G42180|AT1G27730|AT2G44240|AT3G56090|AT1G71695|AT4G23810|AT5G61640|AT3G47860|AT5G06720|AT4G31870|AT1G45145|AT2G29500|AT4G37610|AT4G11280|AT5G39580…
55085	3.3337e-06	transmembrane transport	AT1G09580|AT1G12110|AT3G51860|AT3G52310|AT1G08890|AT5G40230|AT4G18290|AT2G37460|AT3G16180|AT3G23550|AT4G23400|AT5G24380|AT1G30220|AT4G24570|AT1G72130|AT4G36670|AT1G22550|AT3G16690|AT5G04770|AT1G21460|AT2G28900|AT1G22150|AT3G47750|AT3G08040|AT1G09575|AT5G52450|AT5G52050|AT1G77380|AT5G43350|AT3G51870|AT5G40240|AT5G14570|AT2G36380|AT2G39010|AT2G39130|AT5G27360|AT2G34360|AT4G27970|AT1G21070|AT5G53550…
6820	3.5476e-06	anion transport	AT1G12110|AT1G67940|AT2G37460|AT3G16180|AT2G06925|AT4G24570|AT1G72130|AT1G73020|AT1G22550|AT5G04770|AT2G28900|AT1G22150|AT1G80760|AT3G08040|AT1G79360|AT5G52050|AT1G77380|AT5G41800|AT3G06100|AT2G34960|AT5G43350|AT3G56200|AT5G14570|AT2G38120|AT2G39130|AT3G01970|AT4G27970|AT4G34580|AT2G21540|AT2G01830|AT3G45680|AT1G08430|AT5G13490|AT1G78000|AT5G10180|AT1G52190|AT1G08230|AT2G32830|AT4G08300|AT5G17630…
6811	3.5476e-06	ion transport	AT1G12110|AT3G51860|AT1G08890|AT4G18290|AT3G06130|AT2G37460|AT3G16180|AT4G23400|AT1G30220|AT4G24570|AT1G72130|AT4G36670|AT1G23000|AT1G22550|AT5G04770|AT2G28900|AT1G22150|AT3G08040|AT1G09575|AT5G60800|AT1G32090|AT5G52050|AT1G77380|AT5G43350|AT3G53530|AT5G14570|AT3G56240|AT2G39010|AT2G39130|AT5G27360|AT4G27970|AT2G21540|AT2G01830|AT3G56090|AT3G45680|AT1G60960|AT5G13490|AT1G78000|AT1G52190|AT5G59250…
9611	3.9079e-06	response to wounding	AT2G30490|AT3G25250|AT3G23050|AT3G51480|AT5G40990|AT2G37040|AT1G32920|AT4G24350|AT5G46050|AT2G38870|AT5G64900|AT1G72450|AT1G76930|AT3G16470|AT5G63970|AT2G28900|AT5G59820|AT5G07700|AT3G44260|AT1G73080|AT1G80840|AT1G48500|AT4G32570|AT4G32940|AT1G06160|AT5G44420|AT3G21240|AT3G22275|AT4G22880|AT5G24090|AT1G27730|AT5G10300|AT1G43160|AT5G07690|AT5G06320|AT5G54640|AT1G52030|AT5G47910|AT4G15440|AT4G11280…
71229	4.4723e-06	cellular response to acid chemical	AT2G13810|AT5G17490|AT5G01900|AT2G14900|AT5G47220|AT2G05070|AT1G15100|AT4G30410|AT5G40350|AT5G15230|AT1G56650|AT5G26000|AT1G29395|AT1G52400|AT2G43140|AT1G74670|AT3G46620|AT3G50930|AT1G62810|AT3G50660|AT5G48485|AT5G14570|AT5G25980|AT5G64750|AT1G62380|AT1G65690|AT1G70800|AT5G24090|AT5G07690|AT3G63010|AT1G72260|AT2G22430|AT5G65600|AT4G20940|AT5G06960|AT4G34220|AT2G36830|AT5G67450|AT3G51480|AT1G12010…
98754	4.4723e-06	detoxification	AT4G02520|AT4G28730|AT5G22300|AT3G49120|AT5G40150|AT1G67600|AT3G32980|AT3G28200|AT1G56650|AT5G64120|AT2G30870|AT4G08780|AT4G09010|AT2G22420|AT2G02930|AT1G73680|AT5G06730|AT1G21540|AT3G03190|AT1G74590|AT4G37520|AT5G51060|AT4G31240|AT1G78370|AT2G29490|AT1G14540|AT2G29470|AT3G49110|AT5G17220|AT3G52960|AT2G34060|AT2G37130|AT2G17740|AT5G06290|AT5G42180|AT4G08770|AT2G47730|AT1G17180|AT1G71695|AT5G06720…
9735	4.4723e-06	response to cytokinin	AT5G01600|AT1G13420|AT3G49120|AT1G61520|AT3G32980|AT1G15140|AT5G46290|AT4G09650|AT3G21510|AT4G28750|AT5G62380|AT3G16770|AT2G46310|AT3G62030|AT5G62920|AT1G50480|AT1G19770|AT2G01760|AT3G48100|AT1G05850|AT2G40670|AT1G03850|AT2G20260|AT1G78370|AT4G02530|AT4G28720|AT1G13430|AT3G54640|AT3G08940|AT5G42020|AT3G02180|AT5G25220|AT3G61630|AT4G25050|AT1G62380|AT1G31880|AT4G23750|AT3G25920|ATCG00130|AT4G34160…
9617	4.7776e-06	response to bacterium	AT3G01480|AT2G13810|AT1G11580|AT5G46330|AT5G01900|AT5G47220|AT5G40990|AT2G30750|AT4G23200|AT4G09650|AT4G23320|AT5G46050|AT5G57220|AT3G20600|AT3G62030|AT4G11650|AT1G19350|AT1G19670|AT2G29630|AT1G08320|AT1G80840|AT4G18360|AT3G50930|AT1G20850|AT3G49110|AT1G33560|AT3G52960|AT1G33960|AT5G46180|AT5G06290|AT5G66570|AT5G07690|AT2G01830|AT5G06320|AT5G54640|AT4G23810|AT4G31550|AT4G11480|AT5G01600|AT4G02520…
9414	5.402e-06	response to water deprivation	AT1G12110|AT2G39800|AT2G05070|AT5G23010|AT1G29395|AT2G30870|AT1G52400|AT4G11890|AT3G46620|AT2G05100|AT1G05850|AT1G46768|AT1G33560|AT3G25760|AT3G29320|AT2G14610|AT5G24090|AT1G27730|AT1G02730|AT1G43160|AT5G07690|AT2G01830|AT2G21660|AT2G22430|AT3G47860|AT4G34220|AT4G24275|AT3G27690|AT3G09940|AT3G23050|AT5G25610|AT5G45340|AT3G23250|AT5G40010|AT2G15970|AT2G36270|AT2G37040|AT5G25370|AT3G20660|AT2G18050…
98542	5.7662e-06	defense response to other organism	AT3G01480|AT2G13810|AT5G46330|AT5G25110|AT5G44430|AT5G16000|AT5G40990|AT5G36925|AT3G23550|AT2G36490|AT5G46050|AT1G52400|AT5G10530|AT5G57220|AT4G11130|AT3G20600|AT4G11650|AT3G10190|AT1G19670|AT1G80840|AT4G16260|AT5G25910|AT2G26560|AT1G33560|AT5G48485|AT3G52960|AT2G14610|AT5G46180|AT5G06290|AT5G66570|AT3G05730|AT2G01830|AT5G61600|AT5G06320|AT4G23810|AT4G31550|AT1G45145|AT2G43510|AT3G05180|AT5G06960…
9415	5.9647e-06	response to water	AT1G12110|AT2G39800|AT2G05070|AT5G23010|AT1G29395|AT2G30870|AT1G52400|AT4G11890|AT3G46620|AT3G20470|AT2G05100|AT1G05850|AT1G46768|AT1G33560|AT3G25760|AT3G29320|AT2G14610|AT5G24090|AT1G27730|AT1G02730|AT1G43160|AT5G07690|AT2G01830|AT2G21660|AT2G22430|AT3G47860|AT4G34220|AT4G24275|AT3G27690|AT3G09940|AT3G23050|AT5G25610|AT5G45340|AT3G23250|AT5G40010|AT2G15970|AT2G36270|AT2G37040|AT5G25370|AT3G20660…
10035	7.6271e-06	response to inorganic substance	AT1G12110|AT2G39800|AT2G05070|AT3G51860|AT1G18330|AT5G24380|AT1G52400|AT1G67070|AT4G11890|AT1G52760|AT3G16450|AT3G08040|AT2G05100|AT2G29550|AT3G17820|AT1G46768|AT2G26560|AT5G42380|AT5G42020|AT1G33560|AT5G14570|AT2G14610|AT3G56240|AT1G68560|AT5G24090|AT1G27730|AT2G01830|AT2G21660|AT3G56090|AT3G13110|AT5G53550|AT4G23810|AT3G47860|AT1G45145|AT1G56190|AT4G02520|AT3G09940|AT3G23050|AT3G28580|AT5G25610…
1901698	8.4848e-06	response to nitrogen compound	AT1G12110|AT5G47220|AT3G55980|AT5G46050|AT4G11130|AT3G16530|AT3G61460|AT3G46620|AT2G29630|AT3G08040|AT1G80840|AT5G03720|AT1G05850|AT3G18710|AT5G25910|AT1G20823|AT3G50060|AT5G14570|AT2G14610|AT4G29110|AT1G62380|AT5G47230|AT1G27730|AT4G23810|AT4G31550|AT3G44350|AT1G34180|AT4G37610|AT3G46090|AT5G67450|AT5G22300|AT2G27040|AT3G23250|AT2G36270|AT5G64660|AT1G13300|AT1G74650|AT2G46830|AT4G37260|AT5G59820…
46394	9.3885e-06	carboxylic acid biosynthetic process	AT2G39800|AT5G16240|AT1G72810|AT5G46290|AT3G57560|AT1G67070|AT1G49430|AT3G62030|AT2G21550|AT5G08410|AT5G04530|AT3G17820|AT5G56490|AT2G43100|AT2G26560|AT1G11790|AT3G25760|AT1G10060|AT1G31860|AT5G46180|AT2G30200|AT4G21990|AT4G37770|AT1G01120|AT4G08040|AT2G44040|AT3G13110|AT1G19440|AT5G03770|AT2G05990|AT3G15850|AT4G11280|AT2G22230|AT1G77590|AT1G17745|AT1G10670|AT3G49680|AT5G17990|AT3G05020|AT3G25110…
16053	9.3885e-06	organic acid biosynthetic process	AT2G39800|AT5G16240|AT1G72810|AT5G46290|AT3G57560|AT1G67070|AT1G49430|AT3G62030|AT2G21550|AT5G08410|AT5G04530|AT3G17820|AT5G56490|AT2G43100|AT2G26560|AT1G11790|AT3G25760|AT1G10060|AT1G31860|AT5G46180|AT2G30200|AT4G21990|AT4G37770|AT1G01120|AT4G08040|AT2G44040|AT3G13110|AT1G19440|AT5G03770|AT2G05990|AT3G15850|AT4G11280|AT2G22230|AT1G77590|AT1G17745|AT1G10670|AT3G49680|AT5G17990|AT3G05020|AT3G25110…
1901701	1.4464e-05	cellular response to oxygen-containing compound	AT2G13810|AT5G17490|AT5G44110|AT5G01900|AT2G14900|AT5G47220|AT2G05070|AT1G15100|AT4G30410|AT5G40350|AT5G15230|AT4G30610|AT1G56650|AT5G26000|AT1G29395|AT3G05800|AT5G46570|AT1G52400|AT2G43140|AT1G74670|AT1G19350|AT3G46620|AT3G12890|AT3G08040|AT3G50930|AT1G62810|AT3G50660|AT5G48485|AT5G14570|AT5G25980|AT5G64750|AT5G26230|AT1G62380|AT1G65690|AT1G70800|AT5G24090|AT5G07690|AT3G63010|AT1G72260|AT2G01830…
16052	1.5679e-05	carbohydrate catabolic process	AT1G11580|AT5G51820|AT5G19730|AT5G47500|AT5G64860|AT2G34590|AT2G20680|AT2G43580|AT5G09760|AT2G47040|AT2G43620|AT1G75680|AT4G33220|AT4G26520|AT1G14420|AT5G63180|AT4G02330|AT1G65610|AT1G34430|AT3G29320|AT1G67750|AT3G01270|AT3G07010|AT2G19800|AT3G53190|AT1G12900|AT3G25860|AT4G26260|AT3G27400|AT1G68560|AT4G24260|AT1G10760|AT5G24090|AT4G00490|AT5G53370|AT5G09730|AT2G43590|AT5G04360|AT5G07430|AT4G28490…
44281	1.9991e-05	small molecule metabolic process	AT5G50950|AT5G16240|AT5G24420|AT1G72810|AT3G54690|AT1G52400|AT5G57220|AT2G21550|AT3G10870|AT1G21100|AT3G17820|AT5G56490|AT2G43100|AT2G26560|AT1G11790|AT4G26520|AT5G25980|AT4G21990|AT1G55810|AT4G37770|AT2G01830|AT3G13110|AT3G52720|AT2G05990|AT3G27190|AT2G30490|AT1G17745|AT1G10670|AT5G51820|AT3G25110|AT5G43760|AT1G68570|AT3G22400|AT3G07800|AT4G24350|AT1G74210|AT3G14210|AT1G26570|AT4G27070|AT5G20960…
1901362	2.0596e-05	organic cyclic compound biosynthetic process	AT5G40350|AT5G18660|AT3G50890|AT2G36490|AT3G54690|AT4G00480|AT2G30395|AT1G66370|AT5G46690|AT5G25190|AT1G30500|AT2G39880|AT5G62380|AT5G57220|AT4G11130|AT2G21550|AT3G45610|AT2G45400|AT5G53660|AT1G52760|AT2G47260|AT4G16141|AT3G50410|AT5G03720|AT1G53170|AT1G46768|AT5G38140|AT1G06180|AT1G11790|AT2G32100|AT3G50660|AT1G21910|AT1G18860|AT4G21750|AT1G66380|AT1G10586|AT1G55810|AT4G13660|AT5G61600|AT2G18380…
15698	3.3431e-05	inorganic anion transport	AT1G12110|AT1G67940|AT2G32830|AT3G16180|AT4G24570|AT1G72130|AT1G73020|AT1G22550|AT1G22150|AT1G80760|AT2G47160|AT4G17970|AT4G10380|AT2G03260|AT2G29650|AT2G33770|AT1G80050|AT3G06100|AT2G38940|AT5G43350|AT5G14570|AT1G68740|AT5G19600|AT3G01970|AT2G01830|AT1G69870|AT3G45680|AT1G78000|AT5G10180|AT3G45060|AT1G52190
9056	3.895e-05	catabolic process	AT1G15100|AT4G01610|AT4G30610|AT3G28200|AT1G80440|AT5G40990|AT1G62290|AT5G25350|AT2G34590|AT2G17450|AT4G16820|AT2G43580|AT1G75880|AT3G63200|AT1G19670|AT1G54020|AT2G43620|AT4G37520|AT2G26560|AT4G26520|AT1G20823|AT1G14420|AT5G63180|AT1G14540|AT1G65610|AT5G25980|AT1G10060|AT1G67750|AT4G17905|AT5G46180|AT4G28780|AT1G68560|AT5G24090|AT5G10300|AT2G43590|AT4G03190|AT1G71695|AT3G44990|AT2G27920|AT5G06720…
98869	3.895e-05	cellular oxidant detoxification	AT4G02520|AT4G28730|AT3G49120|AT5G40150|AT1G67600|AT3G32980|AT3G28200|AT1G56650|AT5G64120|AT4G08780|AT4G09010|AT2G22420|AT1G73680|AT5G06730|AT1G21540|AT4G37520|AT5G51060|AT4G31240|AT1G14540|AT3G49110|AT3G52960|AT2G34060|AT2G37130|AT2G17740|AT5G06290|AT5G42180|AT4G08770|AT2G47730|AT1G71695|AT5G06720|AT4G31870|AT1G45145|AT5G47910|AT5G39580|AT1G78380|AT3G26060|AT3G11630|AT1G77490
71369	4.1182e-05	cellular response to ethylene stimulus	AT3G59900|AT4G06746|AT5G47220|AT3G23150|AT5G40990|AT5G25350|AT5G25190|AT3G16770|AT2G46310|AT5G58550|AT3G60490|AT1G77640|AT1G16060|AT3G08040|AT1G22810|AT4G39780|AT1G53170|AT1G46768|AT2G28160|AT2G31230|AT4G17490|AT1G21910|AT1G68840|AT1G06160|AT1G64380|AT5G64750|AT3G61630|AT1G22190|AT5G47230|AT1G76800|AT4G23750|AT5G51190|AT5G10520|AT1G43160|AT5G61600|AT1G22985|AT1G04310|AT1G44830|AT3G15356|AT3G12500
1990748	4.3656e-05	cellular detoxification	AT4G02520|AT4G28730|AT3G49120|AT5G40150|AT1G67600|AT3G32980|AT3G28200|AT1G56650|AT5G64120|AT4G08780|AT4G09010|AT2G22420|AT1G73680|AT5G06730|AT1G21540|AT4G37520|AT5G51060|AT4G31240|AT1G14540|AT3G49110|AT3G52960|AT2G34060|AT2G37130|AT2G17740|AT5G06290|AT5G42180|AT4G08770|AT2G47730|AT1G71695|AT5G06720|AT4G31870|AT1G45145|AT5G47910|AT5G39580|AT1G78380|AT3G26060|AT3G11630|AT1G77490
65008	4.7632e-05	regulation of biological quality	AT1G66810|AT2G05070|AT3G51860|AT1G67740|AT4G18290|AT2G37460|AT1G52400|AT5G61610|AT1G29500|AT4G33040|AT2G45400|AT4G15690|AT3G08040|AT3G10870|AT5G60800|AT5G18010|AT3G50660|AT3G52960|AT1G30690|AT3G53530|AT3G56240|AT2G19620|AT5G06290|AT4G21990|AT4G27970|AT2G25900|AT2G01830|AT1G29510|AT3G56090|AT5G61440|AT1G17140|AT2G26710|AT1G45145|AT1G60960|AT5G13490|AT2G41330|AT4G29920|AT1G10670|AT3G53460|AT1G14350…
97237	4.8893e-05	cellular response to toxic substance	AT4G02520|AT4G28730|AT3G49120|AT5G40150|AT1G67600|AT3G32980|AT3G28200|AT1G56650|AT5G64120|AT4G08780|AT4G09010|AT2G22420|AT1G73680|AT5G06730|AT1G21540|AT4G37520|AT5G51060|AT4G31240|AT1G14540|AT3G49110|AT3G52960|AT2G34060|AT2G37130|AT2G17740|AT5G06290|AT5G42180|AT4G08770|AT2G47730|AT1G71695|AT5G06720|AT4G31870|AT1G45145|AT5G47910|AT5G39580|AT1G78380|AT3G26060|AT3G11630|AT1G77490
72330	5.5387e-05	monocarboxylic acid biosynthetic process	AT1G10670|AT3G05020|AT3G25110|AT4G24510|AT5G16240|AT1G66430|AT5G43760|AT5G46290|AT2G37040|AT3G55360|AT4G20870|AT3G22400|AT4G24670|AT1G49430|AT1G73680|AT5G08410|AT5G02890|AT4G34510|AT5G04530|AT5G20960|AT2G26560|AT5G67160|AT1G06360|AT3G25760|AT3G61530|AT4G25050|AT2G30200|AT4G37770|AT1G01120|AT4G08040|AT3G12120|AT2G22810|AT1G19440|AT1G25450|AT2G28630|AT3G10340|AT4G30440|AT5G10160|AT5G35360|AT2G05990…
9734	6.4814e-05	auxin-activated signaling pathway	AT1G12110|AT4G02520|AT3G23050|AT5G18020|AT1G14350|AT1G56010|AT3G28860|AT1G29450|AT3G42800|AT3G14370|AT1G29500|AT3G15540|AT5G63310|AT1G04240|AT5G12050|AT2G46690|AT5G18050|AT4G14560|AT5G18030|AT5G18010|AT1G29460|AT2G38120|AT1G23080|AT1G31880|AT5G66350|AT3G03830|AT2G45210|AT1G69160|AT1G52830|AT4G29080|AT2G01950|AT1G77690|AT1G04250|AT3G16500|AT5G18080|AT2G22670|AT5G18060
44283	6.5488e-05	small molecule biosynthetic process	AT2G39800|AT5G16240|AT1G60550|AT1G72810|AT5G46290|AT3G57560|AT1G67070|AT1G49430|AT3G62030|AT2G21550|AT5G08410|AT5G10170|AT2G29630|AT5G04530|AT3G17820|AT5G56490|AT2G43100|AT2G26560|AT1G11790|AT4G26520|AT3G25760|AT3G29320|AT1G10060|AT1G31860|AT5G46180|AT2G30200|AT4G21990|AT4G21470|AT4G37770|AT1G01120|AT4G08040|AT2G44040|AT3G13110|AT1G19440|AT5G03770|AT2G05990|AT3G15850|AT4G11280|AT2G22230|AT1G77590…
6857	8.131e-05	oligopeptide transport	AT4G24120|AT1G12110|AT1G62200|AT1G33440|AT3G16180|AT5G24380|AT1G68570|AT5G46050|AT1G72130|AT1G22550|AT5G01180|AT4G10770|AT5G53550|AT1G69870|AT3G45680|AT2G02020|AT5G19380|AT1G52190|AT2G26690|AT1G09930
43436	0.0001128	oxoacid metabolic process	AT1G12110|AT2G39800|AT5G50950|AT5G16240|AT3G23790|AT1G72810|AT5G46290|AT2G34590|AT3G57560|AT1G52400|AT1G67070|AT5G57220|AT2G21550|AT3G10870|AT1G21100|AT5G04530|AT3G17820|AT5G56490|AT2G43100|AT2G26560|AT1G11790|AT4G26520|AT5G14570|AT5G25980|AT1G10060|AT5G46180|AT2G30200|AT4G21990|AT4G28420|AT4G37770|AT2G44040|AT3G13110|AT1G19440|AT3G45680|AT2G05990|AT4G15440|AT2G22230|AT1G56190|AT1G17745|AT1G10670…
6082	0.00012929	organic acid metabolic process	AT1G12110|AT2G39800|AT5G50950|AT5G16240|AT3G23790|AT1G72810|AT5G46290|AT2G34590|AT3G57560|AT1G52400|AT1G67070|AT5G57220|AT2G21550|AT3G10870|AT1G21100|AT5G04530|AT3G17820|AT5G56490|AT2G43100|AT2G26560|AT1G11790|AT4G26520|AT5G14570|AT5G25980|AT1G10060|AT5G46180|AT2G30200|AT4G21990|AT4G28420|AT4G37770|AT2G44040|AT3G13110|AT1G19440|AT3G45680|AT2G05990|AT4G15440|AT2G22230|AT1G56190|AT1G17745|AT1G10670…
9737	0.00013597	response to abscisic acid	AT5G17490|AT2G39800|AT3G09600|AT3G05880|AT2G31320|AT3G22060|AT2G05070|AT1G15100|AT5G26000|AT1G29395|AT2G32690|AT2G36890|AT5G46050|AT5G62380|AT1G52400|AT4G11890|AT2G43140|AT1G76930|AT3G62030|AT3G46620|AT3G20470|AT3G08040|AT5G37770|AT1G62810|AT5G52050|AT5G54270|AT3G29320|AT5G25980|AT5G64750|AT5G15860|AT1G65690|AT3G22850|AT1G70800|AT1G27730|AT1G43160|AT1G01560|AT2G22430|ATCG00490|AT3G47860|AT4G20940…
34220	0.00014704	ion transmembrane transport	AT1G12110|AT3G51860|AT1G08890|AT4G18290|AT2G37460|AT3G16180|AT4G23400|AT1G30220|AT4G24570|AT1G72130|AT4G36670|AT1G22550|AT5G04770|AT2G28900|AT1G22150|AT3G08040|AT1G09575|AT5G52050|AT1G77380|AT5G43350|AT5G14570|AT2G39010|AT2G39130|AT5G27360|AT4G27970|AT3G45680|AT1G60960|AT5G13490|AT1G78000|AT1G52190|AT5G59250|AT2G32830|AT5G47560|AT4G05590|AT4G27860|AT5G45380|AT1G47670|AT4G23700|AT5G01240|AT1G78130…
97305	0.00017514	response to alcohol	AT5G17490|AT2G39800|AT3G09600|AT3G05880|AT2G31320|AT3G22060|AT2G05070|AT1G15100|AT5G26000|AT1G29395|AT2G32690|AT2G36890|AT5G46050|AT5G62380|AT1G52400|AT4G11890|AT2G43140|AT1G76930|AT3G62030|AT3G46620|AT3G20470|AT3G08040|AT5G37770|AT1G62810|AT5G52050|AT5G54270|AT3G29320|AT5G25980|AT5G64750|AT5G15860|AT1G65690|AT3G22850|AT1G70800|AT1G27730|AT1G43160|AT1G01560|AT2G22430|ATCG00490|AT3G47860|AT4G20940…
6633	0.00017868	fatty acid biosynthetic process	AT1G10670|AT3G05020|AT3G25110|AT4G24510|AT5G16240|AT1G66430|AT5G43760|AT5G46290|AT3G55360|AT4G20870|AT3G22400|AT1G49430|AT1G73680|AT5G08410|AT5G02890|AT4G34510|AT5G04530|AT2G26560|AT1G06360|AT4G25050|AT2G30200|AT1G01120|AT3G12120|AT1G19440|AT1G25450|AT2G28630|AT5G10160|AT5G35360|AT2G05990|AT3G15850|AT2G22230|AT1G77590
6970	0.00017868	response to osmotic stress	AT5G17490|AT2G39800|AT3G49580|AT3G09600|AT3G05880|AT5G50950|AT1G15100|AT2G16720|AT1G59960|AT1G56650|AT5G26000|AT1G18330|AT1G35910|AT5G49480|AT5G46050|AT4G14960|AT1G52400|AT4G11890|AT3G62030|AT4G11650|AT3G16690|AT2G03760|AT5G45800|AT4G16260|AT2G29550|AT1G05850|AT1G06180|AT1G16920|AT5G25980|AT5G64750|AT5G46180|AT3G56240|AT1G62380|AT1G65690|AT5G24090|AT3G04720|AT1G27730|AT1G02730|AT1G43160|AT2G01830…
46283	0.00018235	anthocyanin-containing compound metabolic process	AT1G78600|AT5G46760|AT4G27830|AT5G17220|AT4G14090|AT1G56650|AT4G01900|AT5G42800|AT4G22880|AT5G54060|AT4G27430
80167	0.00020711	response to karrikin	AT2G30490|AT2G37040|AT1G17200|AT1G66390|AT3G60290|AT1G74670|AT1G25520|AT5G63810|AT5G53660|AT5G66920|AT3G47470|AT5G48540|AT1G33560|AT5G25460|AT5G08050|AT1G10960|AT2G47730|AT2G47930|AT5G13750|AT3G19450|AT4G27280|AT5G51550|AT4G31870|AT3G45060|AT2G01150|AT1G01300|AT4G35110|AT5G42900
9828	0.00021007	plant-type cell wall loosening	AT2G03090|AT3G55500|AT2G40610|AT2G37640|AT1G20190|AT3G45970|AT5G02260|AT2G20750|AT3G45960|AT1G26770|AT3G29030|AT4G30270|AT4G38400
9873	0.00022999	ethylene-activated signaling pathway	AT4G06746|AT5G47220|AT3G23150|AT5G40990|AT5G25350|AT5G25190|AT3G16770|AT2G46310|AT5G58550|AT3G60490|AT1G77640|AT1G16060|AT1G22810|AT4G39780|AT1G53170|AT1G46768|AT2G31230|AT4G17490|AT1G21910|AT1G68840|AT1G06160|AT1G64380|AT5G64750|AT3G61630|AT1G22190|AT5G47230|AT4G23750|AT5G51190|AT1G43160|AT5G61600|AT1G22985|AT1G04310|AT1G44830|AT3G15356|AT3G12500
9651	0.00023579	response to salt stress	AT5G17490|AT2G39800|AT3G49580|AT3G09600|AT3G05880|AT5G50950|AT1G15100|AT2G16720|AT1G59960|AT1G56650|AT5G26000|AT1G18330|AT1G35910|AT5G49480|AT5G46050|AT4G14960|AT1G52400|AT4G11890|AT3G62030|AT4G11650|AT2G03760|AT4G16260|AT2G29550|AT1G05850|AT1G06180|AT1G16920|AT5G25980|AT5G46180|AT3G56240|AT1G62380|AT5G24090|AT3G04720|AT1G27730|AT1G02730|AT1G43160|AT2G21660|AT4G14630|AT4G34180|AT1G50010|AT1G51460…
9637	0.00025945	response to blue light	AT3G08940|AT3G27690|AT3G54890|AT3G28860|AT5G64330|AT1G70800|AT2G36890|AT1G68050|AT1G29920|AT4G10340|AT1G19150|AT3G15540|AT5G38420|AT5G38410|AT5G38430|AT1G14280|AT2G05100|AT1G54160|AT5G01530|AT4G14690|AT2G43010
7169	0.00026806	transmembrane receptor protein tyrosine kinase signaling pathway	AT2G27060|AT5G46330|AT5G45840|AT2G41820|AT3G56370|AT2G36570|AT1G10850|AT5G53320|AT1G75640|AT5G45800|AT1G73080|AT5G51560|AT3G51740|AT5G59660|AT4G18640|AT1G12460|AT3G02880|AT3G49670|AT5G14210|AT5G58300|AT2G01950|AT4G36180|AT4G28490|AT5G01890|AT1G14390|AT2G24230|AT5G56040|AT4G34220
71365	0.00026806	cellular response to auxin stimulus	AT1G12110|AT4G02520|AT3G23050|AT5G18020|AT1G14350|AT1G56010|AT3G28860|AT1G29450|AT3G42800|AT3G14370|AT1G29500|AT3G15540|AT5G63310|AT1G04240|AT5G12050|AT2G46690|AT5G18050|AT4G14560|AT5G18030|AT5G18010|AT1G30690|AT1G29460|AT2G38120|AT1G23080|AT1G31880|AT5G66350|AT3G03830|AT2G45210|AT1G69160|AT1G52830|AT4G29080|AT2G01950|AT1G77690|AT1G04250|AT3G16500|AT5G18080|AT2G22670|AT5G18060
160	0.00029903	phosphorelay signal transduction system	AT4G06746|AT5G47220|AT3G23150|AT5G40990|AT5G25350|AT5G25190|AT3G21510|AT3G16770|AT2G46310|AT5G58550|AT3G60490|AT5G62920|AT1G77640|AT1G16060|AT2G01760|AT3G48100|AT1G22810|AT4G39780|AT1G53170|AT1G46768|AT2G40670|AT2G31230|AT4G17490|AT1G21910|AT1G68840|AT1G06160|AT1G64380|AT5G64750|AT3G61630|AT1G22190|AT5G47230|AT4G23750|AT5G51190|AT1G43160|AT2G01830|AT5G61600|AT1G22985|AT1G04310|AT1G44830|AT3G15356…
51179	0.00037758	localization	AT1G09580|AT5G46330|AT3G51860|AT5G40230|AT3G06130|AT2G37460|AT3G16180|AT4G24570|AT5G61610|AT5G57220|AT1G72130|AT4G36670|AT1G29500|AT1G22550|AT1G21460|AT1G13170|AT1G09575|AT5G52450|AT1G77380|AT3G51870|AT5G40240|AT1G33440|AT2G36380|AT5G27360|AT4G27970|AT2G21540|AT2G01830|AT2G21660|AT1G29510|AT3G56090|AT5G53550|AT1G70760|AT2G01950|AT1G60960|AT1G78000|AT1G12090|AT1G52190|AT4G29920|AT1G55260|AT1G14350…
19748	0.00038104	secondary metabolic process	AT5G23010|AT4G14090|AT3G26220|AT1G67980|AT5G26000|AT2G30750|AT5G64120|AT2G30870|AT3G20960|AT5G57220|AT4G12300|AT1G52760|AT1G21100|AT3G03190|AT1G05850|AT1G74590|AT2G43100|AT2G45560|AT4G19370|AT2G29470|AT2G24180|AT3G26210|AT5G25980|AT1G12160|AT3G21240|AT5G25140|AT4G22880|AT5G66690|AT4G13660|AT1G17180|AT3G19450|AT3G50740|AT2G23000|AT3G46490|AT4G02520|AT2G30490|AT1G09480|AT3G26320|AT3G26200|AT1G33030…
9718	0.00038301	anthocyanin-containing compound biosynthetic process	AT1G78600|AT5G46760|AT4G14090|AT1G56650|AT4G01900|AT5G42800|AT4G22880|AT5G54060|AT4G27430
19438	0.00039035	aromatic compound biosynthetic process	AT5G40350|AT5G18660|AT3G50890|AT2G36490|AT3G54690|AT4G00480|AT2G30395|AT1G66370|AT5G46690|AT5G25190|AT1G30500|AT2G39880|AT5G62380|AT5G57220|AT4G11130|AT2G21550|AT3G45610|AT5G53660|AT1G52760|AT2G47260|AT4G16141|AT1G21100|AT3G50410|AT5G03720|AT1G53170|AT1G46768|AT5G38140|AT1G06180|AT1G11790|AT2G32100|AT1G21910|AT1G18860|AT4G21750|AT1G66380|AT1G10586|AT1G55810|AT4G13660|AT5G61600|AT2G18380|AT3G19450…
6810	0.00039374	transport	AT1G09580|AT5G46330|AT3G51860|AT5G40230|AT3G06130|AT2G37460|AT3G16180|AT4G24570|AT1G72130|AT4G36670|AT1G29500|AT1G22550|AT1G21460|AT1G13170|AT1G09575|AT5G52450|AT1G77380|AT3G51870|AT5G40240|AT1G33440|AT2G36380|AT5G27360|AT4G27970|AT2G21540|AT2G01830|AT2G21660|AT1G29510|AT3G56090|AT5G53550|AT1G70760|AT2G01950|AT1G60960|AT1G78000|AT1G12090|AT1G52190|AT4G29920|AT1G55260|AT1G14350|AT3G28860|AT4G22970…
71704	0.00039374	organic substance metabolic process	AT1G11545|AT2G36490|AT2G37585|AT1G29070|AT1G11300|AT3G45610|AT2G34080|AT1G54020|AT1G21100|AT1G53170|AT5G38140|AT4G10160|AT1G06180|AT4G02530|AT1G11790|AT4G26520|AT1G59970|AT5G16350|AT3G55430|AT5G43990|AT5G63580|AT4G13660|AT3G44990|AT3G09780|AT3G05180|AT2G05990|AT5G20850|AT3G12700|AT4G11480|AT2G01150|AT3G27190|AT4G02520|AT1G09480|AT1G10670|AT3G53460|AT5G43760|AT2G41820|AT5G65310|AT3G22760|AT4G24350…
8202	0.00051375	steroid metabolic process	AT1G10030|AT2G38700|AT1G76090|AT5G47770|AT5G45340|AT3G50660|AT2G34500|AT5G50375|AT5G24160|AT5G27450|AT2G34490|AT3G19820|AT2G45400|AT4G36380|AT2G26710|AT2G22830|AT2G03760|AT3G13730|AT1G13170|AT3G52940|AT5G02100|AT4G15440|AT4G34650|AT1G76490
9739	0.00054799	response to gibberellin	AT2G36830|AT5G17490|AT3G09600|AT2G14900|AT4G23060|AT4G30410|AT5G40350|AT5G15230|AT2G36270|AT5G50915|AT1G66350|AT2G37640|AT2G36890|AT4G25000|AT5G14920|AT1G74650|AT1G74670|AT2G46830|AT1G50420|AT5G59780|AT4G30270|AT1G79460|AT1G06180|AT2G31730|AT3G02885|AT5G66350|AT1G26960|AT5G07690|AT3G63010|AT4G19700|AT1G01060|AT1G75750|AT2G04240
8610	0.00056713	lipid biosynthetic process	AT4G00400|AT5G16240|AT5G46290|AT5G27450|AT3G23510|AT1G49430|AT3G61580|AT2G45400|AT1G48300|AT5G08410|AT5G10170|AT5G04530|AT4G34650|AT4G15130|AT1G76490|AT2G26560|AT3G50660|AT5G16350|AT2G30200|AT4G10030|AT1G01120|AT1G28100|AT1G19440|AT2G22830|AT5G57190|AT1G54570|AT5G03770|AT2G05990|AT3G15850|AT2G22230|AT1G77590|AT1G10030|AT1G10670|AT5G45340|AT3G05020|AT3G25110|AT4G24510|AT1G66430|AT5G43760|AT4G01950…
51234	0.00057359	establishment of localization	AT1G09580|AT5G46330|AT3G51860|AT5G40230|AT3G06130|AT2G37460|AT3G16180|AT4G24570|AT1G72130|AT4G36670|AT1G29500|AT1G22550|AT1G21460|AT1G13170|AT1G09575|AT5G52450|AT1G77380|AT3G51870|AT5G40240|AT1G33440|AT2G36380|AT5G27360|AT4G27970|AT2G21540|AT2G01830|AT2G21660|AT1G29510|AT3G56090|AT5G53550|AT1G70760|AT2G01950|AT1G60960|AT1G78000|AT1G12090|AT1G52190|AT4G29920|AT1G55260|AT1G14350|AT3G28860|AT4G22970…
9645	0.00059721	response to low light intensity stimulus	AT3G27690|AT2G05070|AT1G61520|AT3G61470|AT2G06850|AT3G54890|AT2G05100|AT3G47470|AT2G43010
71669	0.00063346	plant-type cell wall organization or biogenesis	AT2G03090|AT3G55500|AT2G40610|AT2G36570|AT5G64120|AT4G26690|AT2G37640|AT5G57560|AT3G19820|AT1G20190|AT1G02720|AT1G76930|AT3G45970|AT2G46710|AT1G26770|AT4G14940|AT1G26250|AT3G29360|AT4G30270|AT4G16120|AT5G55480|AT5G16490|AT1G62760|AT1G14420|AT5G48920|AT1G64760|AT4G23990|AT5G42180|AT1G02730|AT3G16860|AT2G43150|AT3G61130|AT5G02260|AT2G20750|AT3G45960|AT5G09870|AT2G26330|AT1G05560|AT1G21310|AT3G29030…
45488	0.00063478	pectin metabolic process	AT1G11580|AT3G28340|AT5G19730|AT5G47500|AT2G30575|AT3G49720|AT1G02720|AT5G09760|AT2G47040|AT3G29360|AT1G70090|AT4G33220|AT1G14420|AT5G63180|AT4G02330|AT1G67750|AT3G01270|AT3G07010|AT3G53190|AT1G24170|AT3G27400|AT5G53370|AT3G61130|AT3G62660|AT5G07430|AT4G28490|AT2G47030|AT5G48900|AT3G10720
6949	0.00063787	syncytium formation	AT2G03090|AT3G55500|AT2G40610|AT2G20750|AT1G26770|AT2G19800|AT4G26260|AT2G37640
16126	0.00063787	sterol biosynthetic process	AT1G10030|AT2G38700|AT1G76090|AT5G47770|AT2G34500|AT5G50375|AT5G24160|AT5G27450|AT2G34490|AT2G22830|AT3G52940|AT4G34650|AT1G76490
7167	0.00063787	enzyme linked receptor protein signaling pathway	AT2G27060|AT5G46330|AT4G32710|AT5G45840|AT2G41820|AT5G16000|AT3G56370|AT2G36570|AT5G46570|AT1G10850|AT5G53320|AT1G75640|AT5G45800|AT1G73080|AT5G51560|AT3G51740|AT5G59660|AT5G38280|AT4G18640|AT1G12460|AT3G02880|AT3G49670|AT1G07570|AT2G47060|AT5G14210|AT5G58300|AT5G10520|AT2G01950|AT4G36180|AT4G28490|AT3G09780|AT5G01890|AT1G14390|AT4G18250|AT1G60800|AT2G24230|AT5G56040|AT4G34220
19752	0.00067466	carboxylic acid metabolic process	AT2G39800|AT5G50950|AT5G16240|AT3G23790|AT1G72810|AT5G46290|AT2G34590|AT3G57560|AT1G52400|AT1G67070|AT2G21550|AT3G10870|AT5G04530|AT3G17820|AT5G56490|AT2G43100|AT2G26560|AT1G11790|AT4G26520|AT1G10060|AT5G46180|AT2G30200|AT4G21990|AT4G28420|AT4G37770|AT2G44040|AT3G13110|AT1G19440|AT2G05990|AT4G15440|AT2G22230|AT1G56190|AT1G17745|AT1G10670|AT3G25110|AT4G24510|AT1G66430|AT5G43760|AT5G50210|AT2G37040…
10393	0.00069727	galacturonan metabolic process	AT1G11580|AT3G28340|AT5G19730|AT5G47500|AT2G30575|AT3G49720|AT1G02720|AT5G09760|AT2G47040|AT3G29360|AT1G70090|AT4G33220|AT1G14420|AT5G63180|AT4G02330|AT1G67750|AT3G01270|AT3G07010|AT3G53190|AT1G24170|AT3G27400|AT5G53370|AT3G61130|AT3G62660|AT5G07430|AT4G28490|AT2G47030|AT5G48900|AT3G10720
16051	0.00074803	carbohydrate biosynthetic process	AT1G60470|AT5G24300|AT4G27480|AT5G62220|AT2G37585|AT1G35910|AT1G67070|AT5G38420|AT5G10170|AT1G05850|AT5G56490|AT5G39790|AT1G03310|AT3G43190|AT1G78090|AT4G26520|AT3G62720|AT5G44480|AT1G02730|AT3G63010|AT5G09870|AT5G38410|AT5G03770|AT1G56190|AT3G28340|AT1G10670|AT5G51820|AT3G05020|AT1G06490|AT1G66430|AT2G30575|AT3G49720|AT4G16600|AT1G02720|AT1G32900|AT1G70090|AT5G22940|AT2G35710|AT2G19800|AT1G12900…
10114	0.0008783	response to red light	AT3G08940|AT5G44110|AT3G27690|AT2G05070|AT3G54890|AT2G37640|AT1G29920|AT4G10340|AT1G19150|AT5G53660|AT5G38420|AT5G38410|AT3G48100|AT5G38430|AT2G05100|AT5G01530|AT4G14690|AT2G43010
6073	0.00099302	cellular glucan metabolic process	AT1G10670|AT5G51820|AT5G24300|AT1G06490|AT1G66430|AT1G11545|AT5G64860|AT5G62220|AT4G26690|AT5G57560|AT1G32900|AT4G37800|AT1G75680|AT1G05850|AT4G30270|AT5G39790|AT1G03310|AT5G55480|AT1G32170|AT1G65610|AT2G06850|AT4G25810|AT3G29320|AT1G68560|AT3G62720|AT4G24260|AT1G10760|AT4G23990|AT4G30280|AT5G04360|AT3G44990|AT5G09870|AT1G69830|AT4G39010|AT4G14130|AT3G10940
44042	0.00099302	glucan metabolic process	AT1G10670|AT5G51820|AT5G24300|AT1G06490|AT1G66430|AT1G11545|AT5G64860|AT5G62220|AT4G26690|AT5G57560|AT1G32900|AT4G37800|AT1G75680|AT1G05850|AT4G30270|AT5G39790|AT1G03310|AT5G55480|AT1G32170|AT1G65610|AT2G06850|AT4G25810|AT3G29320|AT1G68560|AT3G62720|AT4G24260|AT1G10760|AT4G23990|AT4G30280|AT5G04360|AT3G44990|AT5G09870|AT1G69830|AT4G39010|AT4G14130|AT3G10940
