# Supplementary material for: Making a Better Home: Modulation of Plant Defensive Response by Brevipalpus Mites
Source: Front Plant Sci. 2018 Aug 15;9:1147. doi: 10.3389/fpls.2018.01147 (PMC6104575; doi:10.3389/fpls.2018.01147)
Supplement: TABLE 5 [file Table_5.XLSX]

## Sheet: Up-regulated cluster
Supplementary Table 5. Enriched Biological processes (BPs) at each cluster formed by differentially expressed genes (DEGs) that were mainly up- or down-regulated during the Arabidopsis thaliana interaction with Brevipalpus yothersi mites. Clusters were defined after a hierarchical clustering analysis of all DEGs. Overrepresented BPs were identified based on a hypergeometric test with False Discov…
GO-ID	FDR	Description	Genes in test set
50896	0	response to stimulus	AT1G59960|AT5G42650|AT5G62020|AT5G19875|AT1G61800|AT2G26440|AT5G52450|AT2G40750|AT1G53170|AT3G11600|AT2G25110|AT5G13080|AT3G11840|AT1G06180|AT1G09210|AT1G33560|AT3G19580|AT2G39770|AT2G16870|AT1G72940|AT4G33050|AT5G06320|AT5G53550|AT5G54640|AT1G60960|AT1G78000|AT4G10390|AT2G01150|AT4G11480|AT4G37410|AT4G02520|AT1G73805|AT1G57560|AT3G55880|AT5G40010|AT1G30040|AT1G29290|AT4G24350|AT4G27860|AT4G24110…
6950	1.1487e-89	response to stress	AT4G03510|AT4G04840|AT1G59960|AT5G42650|AT1G65040|AT5G19875|AT1G64195|AT3G44400|AT4G14400|AT4G15975|AT5G05340|AT5G45800|AT1G46768|AT1G79680|AT2G25110|AT5G13080|AT4G37520|AT3G11840|AT2G26560|AT4G36430|AT1G06180|AT3G56400|AT1G09210|AT1G33560|AT1G56340|AT3G19580|AT2G39770|AT2G16870|AT1G72940|AT5G26030|AT5G24090|AT4G39950|AT1G02930|AT4G14630|AT5G06320|AT5G54640|AT1G78000|AT2G02120|AT4G10390|AT4G11480…
42221	1.1419e-76	response to chemical	AT4G03510|AT5G40350|AT5G42650|AT5G62020|AT1G65040|AT5G48070|AT1G66370|AT2G38310|AT4G14400|AT4G15975|AT5G05340|AT1G61800|AT3G06380|AT5G45800|AT2G40750|AT1G53170|AT1G46768|AT1G79680|AT4G37520|AT3G11840|AT2G26560|AT4G36430|AT1G06180|AT3G56400|AT1G33560|AT1G56340|AT3G19580|AT2G39770|AT3G22850|AT1G66380|AT5G24090|AT4G33050|AT4G39950|AT1G02930|AT5G06320|AT5G53550|AT4G11360|AT4G02520|AT4G23140|AT1G73805…
1901700	5.485e-69	response to oxygen-containing compound	AT2G13810|AT3G02570|AT5G40350|AT5G24780|AT5G42650|AT1G61120|AT5G62020|AT3G59220|AT1G66370|AT2G38310|AT1G52400|AT1G74430|AT4G14400|AT1G52760|AT4G15975|AT1G61800|AT4G17230|AT3G06380|AT2G40750|AT3G50410|AT1G46768|AT2G06050|AT1G08920|AT1G79680|AT5G58670|AT3G11840|AT1G06180|AT3G56400|AT1G66700|AT5G52900|AT1G33560|AT5G24530|AT5G24770|AT3G19580|AT2G39770|AT4G29110|AT3G22850|AT1G66380|AT5G24090|AT2G43350…
6952	4.5487e-65	defense response	AT5G45000|AT2G13810|AT5G24780|AT5G42650|AT1G14370|AT1G64195|AT1G52400|AT5G57220|AT3G44400|AT2G45760|AT2G43580|AT4G14400|AT3G10190|AT4G15975|AT3G14310|AT4G16260|AT1G79680|AT2G25110|AT3G11840|AT3G45290|AT2G26560|AT3G56400|AT1G66700|AT1G33560|AT5G24530|AT5G24770|AT2G39770|AT2G16870|AT1G72940|AT4G08870|AT4G39950|AT1G72260|AT2G43590|AT1G02930|AT5G61600|AT5G06320|AT1G51660|AT4G23810|AT5G10380|AT3G53810…
51707	2.0832e-58	response to other organism	AT2G13810|AT5G24540|AT3G51860|AT5G42650|AT1G61120|AT1G16670|AT1G64195|AT1G52400|AT5G57220|AT2G43580|AT4G14400|AT3G10190|AT1G61800|AT2G26440|AT3G06380|AT5G45800|AT5G52450|AT3G14310|AT3G13100|AT4G16260|AT2G06050|AT1G79680|AT2G25110|AT2G26560|AT4G36430|AT3G17700|AT3G56400|AT1G66700|AT1G33560|AT5G24530|AT5G24770|AT2G39770|AT5G24090|AT4G08870|AT4G39950|AT1G02930|AT5G61600|AT5G06320|AT5G53550|AT1G51660…
43207	2.6252e-58	response to external biotic stimulus	AT2G13810|AT5G24540|AT3G51860|AT5G42650|AT1G61120|AT1G16670|AT1G64195|AT1G52400|AT5G57220|AT2G43580|AT4G14400|AT3G10190|AT1G61800|AT2G26440|AT3G06380|AT5G45800|AT5G52450|AT3G14310|AT3G13100|AT4G16260|AT2G06050|AT1G79680|AT2G25110|AT2G26560|AT4G36430|AT3G17700|AT3G56400|AT1G66700|AT1G33560|AT5G24530|AT5G24770|AT2G39770|AT5G24090|AT4G08870|AT4G39950|AT1G02930|AT5G61600|AT5G06320|AT5G53550|AT1G51660…
9605	4.9592e-58	response to external stimulus	AT2G13810|AT3G02570|AT5G24540|AT3G51860|AT5G42650|AT1G61120|AT1G16670|AT1G64195|AT1G52400|AT5G57220|AT2G43580|AT4G14400|AT3G10190|AT1G61800|AT2G26440|AT3G06380|AT5G45800|AT5G52450|AT3G14310|AT3G13100|AT4G16260|AT2G06050|AT1G79680|AT2G25110|AT2G26560|AT4G36430|AT3G17700|AT3G56400|AT1G66700|AT1G33560|AT5G24530|AT5G24770|AT2G39770|AT5G24090|AT4G08870|AT2G43350|AT4G39950|AT1G02930|AT5G61600|AT5G06320…
10033	1.6965e-57	response to organic substance	AT4G03510|AT5G40350|AT5G42650|AT5G62020|AT1G65040|AT5G48070|AT1G66370|AT2G38310|AT4G14400|AT4G15975|AT1G61800|AT3G06380|AT5G45800|AT2G40750|AT1G53170|AT1G46768|AT1G79680|AT3G11840|AT1G06180|AT3G56400|AT3G19580|AT2G39770|AT3G22850|AT1G66380|AT4G33050|AT5G06320|AT4G11360|AT4G02520|AT1G73805|AT1G57560|AT5G40010|AT3G22640|AT1G29290|AT4G35480|AT3G46600|AT5G05440|AT4G34390|AT3G07370|AT2G46270|AT2G25490…
9607	1.738e-57	response to biotic stimulus	AT2G13810|AT5G24540|AT3G51860|AT5G42650|AT1G61120|AT1G16670|AT1G64195|AT1G52400|AT5G57220|AT2G43580|AT4G14400|AT3G10190|AT1G61800|AT2G26440|AT3G06380|AT5G45800|AT5G52450|AT3G14310|AT3G13100|AT4G16260|AT2G06050|AT1G79680|AT2G25110|AT3G45290|AT2G26560|AT4G36430|AT3G17700|AT3G56400|AT1G66700|AT1G33560|AT5G24530|AT5G24770|AT2G39770|AT5G24090|AT4G08870|AT4G39950|AT1G02930|AT5G61600|AT5G06320|AT5G53550…
1101	3.0037e-55	response to acid chemical	AT2G13810|AT3G02570|AT5G40350|AT5G24780|AT5G42650|AT1G61120|AT3G59220|AT1G66370|AT2G38310|AT1G52400|AT1G74430|AT4G14400|AT3G06380|AT2G40750|AT3G50410|AT1G46768|AT2G06050|AT1G08920|AT1G79680|AT5G58670|AT1G06180|AT3G56400|AT1G66700|AT5G52900|AT1G33560|AT5G24530|AT5G24770|AT3G19580|AT2G39770|AT3G22850|AT1G66380|AT5G24090|AT2G43350|AT4G39950|AT1G72260|AT1G02930|AT5G06320|AT2G17290|AT4G23810|AT4G39030…
9611	7.544e-49	response to wounding	AT5G42650|AT1G61120|AT5G40990|AT1G32640|AT1G73500|AT1G32920|AT5G46050|AT2G20340|AT1G74950|AT2G02990|AT5G20900|AT1G80840|AT5G24770|AT3G21240|AT1G71697|AT5G24090|AT4G20140|AT5G13930|AT1G27730|AT5G10300|AT1G05800|AT5G06320|AT1G17380|AT5G54640|AT4G15440|AT4G10390|AT2G30490|AT3G51440|AT1G19640|AT2G37040|AT4G24350|AT5G60300|AT3G14050|AT5G08790|AT3G16470|AT5G13220|AT5G59820|AT3G44260|AT1G73080|AT4G34710…
51704	1.0668e-44	multi-organism process	AT2G13810|AT5G24540|AT1G61360|AT3G51860|AT2G43900|AT5G42650|AT1G61120|AT1G16670|AT1G34300|AT1G64195|AT1G52400|AT5G57220|AT4G39940|AT2G43580|AT4G14400|AT5G03160|AT3G10190|AT1G61800|AT2G26440|AT3G06380|AT5G45800|AT5G52450|AT3G14310|AT3G13100|AT4G16260|AT2G06050|AT1G79680|AT2G25110|AT2G26560|AT4G36430|AT3G17700|AT3G56400|AT1G66700|AT1G33560|AT5G24530|AT5G24770|AT2G39770|AT5G24090|AT4G08870|AT4G39950…
10200	4.2698e-44	response to chitin	AT3G05200|AT5G47220|AT5G49520|AT3G23230|AT3G55980|AT5G62020|AT1G32640|AT2G38470|AT4G01250|AT2G33580|AT3G16530|AT3G61460|AT3G46620|AT4G15975|AT4G17230|AT4G18880|AT3G53600|AT4G34410|AT1G80840|AT2G23770|AT5G25910|AT3G11840|AT3G56400|AT3G50260|AT3G50060|AT2G34600|AT2G35930|AT3G19580|AT4G29110|AT5G67300|AT5G47230|AT2G37430|AT1G27730|AT4G33050|AT3G15210|AT4G17500|AT2G23320|AT3G45640|AT5G04340|AT4G23810…
9753	1.1318e-43	response to jasmonic acid	AT5G40350|AT5G24780|AT5G42650|AT1G61120|AT1G32640|AT1G66370|AT2G36890|AT5G46050|AT1G74430|AT1G74950|AT1G06180|AT3G56400|AT5G24770|AT2G39770|AT5G67300|AT1G66380|AT5G13930|AT5G07010|AT1G72260|AT1G17380|AT3G09940|AT1G57560|AT3G51440|AT1G19640|AT1G28480|AT1G18710|AT5G08790|AT2G46830|AT3G16470|AT4G37260|AT5G13220|AT1G73080|AT4G34710|AT5G59780|AT3G50480|AT5G46760|AT5G67160|AT4G32940|AT3G51450|AT4G09820…
9617	1.4469e-43	response to bacterium	AT2G13810|AT3G05200|AT1G61120|AT5G40990|AT1G16670|AT1G74710|AT5G46050|AT5G57220|AT3G20600|AT4G14400|AT4G11650|AT1G19670|AT2G26440|AT5G57060|AT3G14310|AT1G80840|AT1G79680|AT2G25110|AT3G50930|AT3G56400|AT3G50260|AT1G66700|AT1G12240|AT1G33560|AT5G24530|AT2G39770|AT1G33960|AT5G46180|AT5G67300|AT3G57330|AT1G69370|AT4G39950|AT1G02930|AT1G24100|AT5G06320|AT5G54640|AT4G23810|AT2G19190|AT5G10380|AT2G40000…
10243	3.8054e-38	response to organonitrogen compound	AT4G03510|AT3G05200|AT5G47220|AT5G49520|AT3G23230|AT3G55980|AT5G62020|AT1G32640|AT1G65040|AT2G38470|AT4G01250|AT2G33580|AT5G46050|AT3G16530|AT3G61460|AT3G46620|AT5G28540|AT4G15975|AT4G17230|AT4G18880|AT3G53600|AT4G34410|AT1G80840|AT2G23770|AT5G25910|AT3G11840|AT3G56400|AT3G50260|AT3G50060|AT2G34600|AT2G35930|AT2G14610|AT3G19580|AT4G29110|AT5G67300|AT5G47230|AT2G37430|AT1G27730|AT4G33050|AT3G15210…
51716	4.642e-38	cellular response to stimulus	AT4G03510|AT5G40350|AT1G65040|AT5G48070|AT2G38310|AT3G44400|AT4G14400|AT5G05340|AT3G06380|AT5G45800|AT1G53170|AT1G46768|AT1G79680|AT5G13080|AT2G25470|AT4G37520|AT2G26560|AT4G36430|AT1G07390|AT3G56400|AT1G33560|AT3G19580|AT2G16870|AT1G72940|AT5G24090|AT4G39950|AT5G06320|AT1G78000|AT4G02520|AT1G73805|AT1G07180|AT3G55880|AT2G33080|AT4G26890|AT4G27860|AT5G02290|AT5G05440|AT4G34390|AT5G53320|AT2G25490…
9719	1.6108e-35	response to endogenous stimulus	AT5G40350|AT3G23150|AT4G34810|AT5G24780|AT5G42650|AT1G61120|AT3G59220|AT5G48070|AT1G66370|AT2G38310|AT1G52400|AT1G74430|AT3G60690|AT3G06380|AT5G45800|AT3G50410|AT1G53170|AT1G46768|AT1G08920|AT5G58670|AT1G06180|AT3G56400|AT5G52900|AT5G24770|AT3G19580|AT2G39770|AT3G22850|AT1G66380|AT2G43350|AT1G72260|AT5G61600|AT2G17290|AT3G16500|AT4G02520|AT1G57560|AT5G40010|AT1G13260|AT3G22640|AT5G46350|AT1G18710…
9725	8.0225e-35	response to hormone	AT5G40350|AT3G23150|AT4G34810|AT5G24780|AT5G42650|AT1G61120|AT3G59220|AT5G48070|AT1G66370|AT2G38310|AT1G52400|AT1G74430|AT3G60690|AT3G06380|AT5G45800|AT3G50410|AT1G53170|AT1G46768|AT1G08920|AT5G58670|AT1G06180|AT3G56400|AT5G52900|AT5G24770|AT3G19580|AT2G39770|AT3G22850|AT1G66380|AT2G43350|AT1G72260|AT5G61600|AT2G17290|AT3G16500|AT4G02520|AT1G57560|AT5G40010|AT1G13260|AT3G22640|AT5G46350|AT1G18710…
7154	2.144e-31	cell communication	AT1G67900|AT5G45000|AT2G13810|AT1G61360|AT5G40350|AT3G23150|AT1G14370|AT1G34300|AT1G65040|AT3G59220|AT2G38310|AT1G52400|AT3G44400|AT3G06380|AT5G45800|AT1G53170|AT1G46768|AT1G79680|AT5G58670|AT2G25470|AT1G07390|AT2G30040|AT3G56400|AT5G52900|AT1G33560|AT5G48400|AT3G19580|AT2G16870|AT1G72940|AT1G48260|AT5G24090|AT2G43350|AT1G72260|AT5G61600|AT5G06320|AT1G51660|AT2G17290|AT4G30340|AT1G78000|AT3G16500…
42742	6.2225e-30	defense response to bacterium	AT2G13810|AT3G05200|AT5G40990|AT1G74710|AT5G46050|AT5G57220|AT3G20600|AT4G14400|AT4G11650|AT1G19670|AT5G57060|AT3G14310|AT1G80840|AT2G25110|AT3G56400|AT3G50260|AT1G66700|AT1G33560|AT5G24530|AT2G39770|AT5G46180|AT5G67300|AT3G57330|AT1G69370|AT4G39950|AT1G02930|AT1G24100|AT5G06320|AT4G23810|AT2G19190|AT2G40000|AT3G53810|AT4G39030|AT4G11480|AT4G02520|AT3G10930|AT4G23140|AT1G73805|AT3G49120|AT5G46350…
98542	1.2059e-28	defense response to other organism	AT2G13810|AT5G42650|AT1G64195|AT1G52400|AT5G57220|AT4G14400|AT3G10190|AT3G14310|AT4G16260|AT2G25110|AT2G26560|AT3G56400|AT1G66700|AT1G33560|AT5G24530|AT2G39770|AT4G08870|AT4G39950|AT1G02930|AT5G61600|AT5G06320|AT1G51660|AT4G23810|AT3G53810|AT4G39030|AT2G02120|AT4G11480|AT4G37410|AT4G02520|AT4G23140|AT1G73805|AT5G46350|AT3G57260|AT4G24230|AT5G60300|AT2G22300|AT1G51890|AT4G34390|AT5G56030|AT4G29810…
1901698	1.6565e-27	response to nitrogen compound	AT1G12110|AT4G03510|AT3G05200|AT5G62020|AT1G32640|AT1G65040|AT5G46050|AT4G15975|AT4G17230|AT4G34410|AT1G80840|AT5G25910|AT3G11840|AT3G56400|AT3G50260|AT5G14570|AT2G14610|AT3G19580|AT2G39770|AT4G29110|AT5G67300|AT1G27730|AT4G33050|AT4G17500|AT2G23320|AT4G23810|AT1G75490|AT5G10380|AT2G44840|AT2G26150|AT4G11360|AT5G01830|AT5G67450|AT2G13790|AT1G13300|AT5G60300|AT4G35480|AT2G46830|AT3G46600|AT4G37260…
70887	2.8908e-26	cellular response to chemical stimulus	AT2G13810|AT4G03510|AT5G40350|AT3G23150|AT1G65040|AT3G59220|AT5G48070|AT2G38310|AT1G52400|AT5G57220|AT4G14400|AT5G05340|AT3G06380|AT1G53170|AT1G46768|AT5G58670|AT4G37520|AT2G26560|AT4G36430|AT3G56400|AT5G52900|AT3G19580|AT5G24090|AT2G43350|AT1G72260|AT5G61600|AT2G17290|AT3G16500|AT4G02520|AT1G13260|AT5G46350|AT4G27860|AT2G22420|AT5G60300|AT2G02810|AT5G05440|AT2G25490|AT4G10380|AT3G12830|AT4G01540…
23052	2.5224e-25	signaling	AT1G67900|AT5G45000|AT2G13810|AT5G40350|AT3G23150|AT1G14370|AT1G65040|AT3G59220|AT2G38310|AT1G52400|AT3G44400|AT3G06380|AT5G45800|AT1G53170|AT1G46768|AT1G79680|AT5G58670|AT2G25470|AT1G07390|AT2G30040|AT3G56400|AT5G52900|AT1G33560|AT5G48400|AT3G19580|AT2G16870|AT1G72940|AT1G48260|AT2G43350|AT1G72260|AT5G61600|AT5G06320|AT1G51660|AT2G17290|AT4G30340|AT3G16500|AT4G02520|AT3G04530|AT1G13260|AT2G33080…
9751	3.3822e-25	response to salicylic acid	AT2G13810|AT5G17490|AT3G09600|AT3G48090|AT5G01900|AT2G16720|AT5G40990|AT2G36890|AT5G46050|AT1G74430|AT4G14400|AT1G76930|AT5G13320|AT2G03760|AT2G40750|AT3G50410|AT1G80840|AT3G48360|AT1G79680|AT3G50930|AT1G02860|AT1G06180|AT3G56400|AT1G66700|AT2G37710|AT3G50060|AT3G51430|AT4G23170|AT5G24530|AT1G12160|AT5G49570|AT5G67300|AT4G05320|AT5G06320|AT5G65600|AT4G23810|AT2G40000|AT4G39030|AT3G04290|AT3G52400…
7165	3.4525e-25	signal transduction	AT1G67900|AT5G45000|AT2G13810|AT5G40350|AT3G23150|AT1G14370|AT1G65040|AT3G59220|AT2G38310|AT1G52400|AT3G44400|AT3G06380|AT5G45800|AT1G53170|AT1G46768|AT1G79680|AT5G58670|AT2G25470|AT1G07390|AT2G30040|AT3G56400|AT5G52900|AT1G33560|AT5G48400|AT3G19580|AT2G16870|AT1G72940|AT1G48260|AT2G43350|AT1G72260|AT5G61600|AT5G06320|AT1G51660|AT2G17290|AT4G30340|AT3G16500|AT4G02520|AT3G04530|AT1G13260|AT2G33080…
65007	2.6685e-24	biological regulation	AT1G10690|AT5G62020|AT1G19270|AT4G33040|AT1G61800|AT2G26440|AT2G40750|AT1G53170|AT2G25110|AT5G13080|AT1G06180|AT1G33560|AT3G19580|AT2G16870|AT1G72940|AT4G33050|AT5G06320|AT5G54640|AT1G60960|AT2G01150|AT3G27190|AT4G02520|AT1G73805|AT1G57560|AT1G67360|AT4G27860|AT5G05440|AT4G34390|AT5G53320|AT2G46270|AT1G78490|AT4G29810|AT3G53230|AT1G69310|AT2G17500|AT5G53570|AT5G56840|AT5G06300|AT1G79110|AT3G13810…
19748	9.7977e-24	secondary metabolic process	AT4G14090|AT1G33730|AT1G67980|AT1G73500|AT3G20960|AT5G57220|AT1G52760|AT4G22710|AT5G05340|AT1G21100|AT3G25180|AT4G19370|AT3G21240|AT5G66690|AT5G13930|AT4G39950|AT4G13660|AT1G02930|AT1G24100|AT1G18590|AT3G19450|AT2G20610|AT1G69930|AT3G09260|AT4G37410|AT4G22690|AT4G02520|AT2G30490|AT1G09480|AT2G29460|AT3G26320|AT1G65860|AT3G26200|AT1G33030|AT5G61590|AT2G37040|AT2G30770|AT2G22420|AT2G02930|AT3G11580…
10035	2.6987e-22	response to inorganic substance	AT1G12110|AT2G39800|AT3G02570|AT3G51860|AT4G01850|AT1G61120|AT1G32640|AT5G24380|AT1G52400|AT1G67070|AT4G11890|AT1G52760|AT3G16450|AT5G12030|AT3G20390|AT3G17820|AT1G46768|AT2G06050|AT1G08920|AT5G58670|AT2G26560|AT5G42380|AT1G35580|AT5G42020|AT1G33560|AT1G56340|AT5G14570|AT5G24770|AT2G14610|AT3G19580|AT5G49570|AT2G39770|AT5G63980|AT3G56240|AT5G67300|AT5G24090|AT2G43350|AT1G27730|AT4G39950|AT1G02930…
6979	4.4202e-22	response to oxidative stress	AT2G39800|AT4G04840|AT2G25080|AT1G61120|AT1G32640|AT5G19875|AT1G52760|AT5G05340|AT5G58390|AT5G12030|AT1G09970|AT2G06050|AT4G37520|AT4G36430|AT5G42380|AT1G35580|AT1G14540|AT1G09210|AT1G56340|AT4G17070|AT5G24770|AT5G49570|AT2G39770|AT5G63980|AT3G56240|AT5G26030|AT5G13930|AT2G43350|AT1G27730|AT1G02930|AT3G17790|AT1G27330|AT4G23810|AT5G06720|AT1G45145|AT2G40000|AT2G26150|AT3G10930|AT4G23140|AT1G14870…
50789	1.1404e-21	regulation of biological process	AT1G10690|AT5G40350|AT1G80440|AT5G62020|AT5G65410|AT1G65040|AT1G66370|AT2G38310|AT3G44400|AT4G39940|AT4G14400|AT5G03160|AT1G19270|AT4G33040|AT5G53660|AT5G05340|AT1G61800|AT3G06380|AT5G45800|AT2G40750|AT2G23290|AT1G53170|AT1G46768|AT1G79680|AT2G25110|AT5G13080|AT2G25470|AT5G22920|AT1G06180|AT1G07390|AT3G56400|AT1G33560|AT3G19580|AT5G65640|AT3G20670|AT2G16870|AT1G72940|AT1G66380|AT3G53370|AT4G27970…
2376	1.0085e-20	immune system process	AT2G13810|AT3G05200|AT5G40990|AT1G74710|AT2G18660|AT5G57220|AT3G20600|AT4G14400|AT4G11650|AT4G16260|AT3G50930|AT3G11840|AT2G26560|AT3G56400|AT1G33560|AT1G14780|AT2G14610|AT5G46180|AT4G39950|AT5G06320|AT1G51660|AT4G23810|AT5G03210|AT2G40000|AT4G39030|AT5G06960|AT2G23560|AT3G50470|AT1G73805|AT5G46350|AT2G30770|AT3G57260|AT4G12720|AT1G73080|AT5G56030|AT3G50480|AT4G29810|AT3G09830|AT1G59870|AT3G49530…
31347	1.652e-20	regulation of defense response	AT5G26920|AT2G31880|AT5G52810|AT5G47220|AT3G01080|AT1G08450|AT3G07780|AT4G01895|AT5G40990|AT1G32640|AT1G74710|AT3G17860|AT4G11890|AT1G72450|AT4G14400|AT1G74950|AT5G13320|AT5G20900|AT2G40750|AT1G80840|AT4G18360|AT1G48500|AT5G05300|AT2G25110|AT3G56400|AT4G23570|AT3G49110|AT2G34600|AT3G25882|AT3G62600|AT5G66210|AT1G30135|AT4G25230|AT5G14930|AT5G24090|AT2G41370|AT3G15210|AT1G07745|AT1G51780|AT1G17380…
45087	2.5789e-20	innate immune response	AT2G13810|AT3G05200|AT5G26920|AT3G48090|AT5G47220|AT3G56710|AT1G08450|AT4G31500|AT1G61560|AT5G40990|AT1G32960|AT2G30750|AT1G74710|AT2G33580|AT2G18660|AT5G57220|AT3G20600|AT5G38900|AT4G14400|AT4G11650|AT4G11850|AT5G13320|AT5G09980|AT1G75040|AT5G37770|AT4G16260|AT2G23770|AT3G50930|AT1G02860|AT2G26560|AT3G54420|AT3G56400|AT4G23570|AT1G33560|AT1G14780|AT4G23170|AT2G14610|AT5G46180|AT4G23210|AT4G25230…
6955	1.2622e-19	immune response	AT2G13810|AT3G05200|AT5G26920|AT3G48090|AT5G47220|AT3G56710|AT1G08450|AT4G31500|AT1G61560|AT5G40990|AT1G32960|AT2G30750|AT1G74710|AT2G33580|AT2G18660|AT5G57220|AT3G20600|AT5G38900|AT4G14400|AT4G11650|AT4G11850|AT5G13320|AT5G09980|AT1G75040|AT5G37770|AT4G16260|AT2G23770|AT3G50930|AT1G02860|AT2G26560|AT3G54420|AT3G56400|AT4G23570|AT1G33560|AT1G14780|AT4G23170|AT2G14610|AT5G46180|AT4G23210|AT4G25230…
9628	1.9727e-19	response to abiotic stimulus	AT1G67900|AT3G02570|AT5G50950|AT1G59960|AT1G16670|AT3G59220|AT1G52400|AT5G57220|AT4G34250|AT4G14400|AT2G22880|AT5G53660|AT1G61800|AT2G46170|AT5G45800|AT4G16260|AT1G46768|AT3G11600|AT1G08920|AT5G58670|AT2G26560|AT1G06180|AT1G66700|AT1G09210|AT1G33560|AT1G56340|AT5G49730|AT5G24770|AT5G48400|AT3G19580|AT2G39770|AT5G24090|AT2G43350|AT4G39950|AT1G25275|AT1G02930|AT4G14630|AT3G19450|AT3G12145|AT2G01150…
71229	4.0671e-19	cellular response to acid chemical	AT2G13810|AT5G40350|AT1G32640|AT3G59220|AT2G18300|AT2G38310|AT1G52400|AT4G14400|AT2G01540|AT3G06380|AT1G05010|AT2G20180|AT5G58670|AT3G50930|AT3G56400|AT5G52900|AT1G12240|AT5G14570|AT3G19580|AT5G63980|AT5G67300|AT1G65690|AT5G66210|AT1G70800|AT5G24090|AT2G43350|AT1G72260|AT2G17290|AT5G06960|AT1G15080|AT5G67450|AT1G19640|AT1G28480|AT4G03450|AT1G70810|AT5G05440|AT4G17615|AT2G26980|AT1G10560|AT1G64660…
8152	1.1414e-18	metabolic process	AT1G59960|AT5G42650|AT5G62020|AT2G37580|AT1G67340|AT5G57900|AT1G34420|AT3G22740|AT1G14810|AT1G11300|AT3G46700|AT1G19270|AT4G33040|AT2G34080|AT5G05460|AT1G61800|AT2G26440|AT1G54020|AT1G21100|AT2G29710|AT2G40750|AT1G53170|AT2G25110|AT5G13080|AT3G11840|AT1G06180|AT1G59970|AT1G33560|AT3G19580|AT5G57910|AT2G39770|AT2G17720|AT2G35170|AT5G63580|AT4G24340|AT4G13660|AT4G39830|AT1G21110|AT5G21940|AT4G10390…
50794	1.5346e-18	regulation of cellular process	AT1G10690|AT5G40350|AT1G80440|AT5G62020|AT5G65410|AT1G65040|AT1G66370|AT2G38310|AT3G44400|AT4G39940|AT4G14400|AT1G19270|AT4G33040|AT5G53660|AT5G05340|AT1G61800|AT3G06380|AT5G45800|AT2G40750|AT2G23290|AT1G53170|AT1G46768|AT1G79680|AT5G13080|AT2G25470|AT5G22920|AT1G06180|AT1G07390|AT3G56400|AT1G33560|AT3G19580|AT5G65640|AT3G20670|AT2G16870|AT1G72940|AT1G66380|AT3G53370|AT4G33050|AT5G06320|AT5G54640…
71310	1.6854e-18	cellular response to organic substance	AT2G13810|AT1G12110|AT4G03510|AT4G06746|AT5G40350|AT3G23150|AT5G40990|AT1G32640|AT1G65040|AT3G59220|AT2G18300|AT1G73500|AT5G48070|AT2G38310|AT1G52400|AT4G14400|AT4G30290|AT3G12890|AT2G01540|AT3G06380|AT1G05010|AT4G34410|AT2G20180|AT4G39780|AT2G46690|AT1G53170|AT1G46768|AT5G58670|AT3G50930|AT3G56400|AT3G50260|AT5G52900|AT1G12240|AT1G68840|AT4G32800|AT5G25220|AT3G19580|AT5G63980|AT5G67300|AT1G65690…
80134	3.7068e-18	regulation of response to stress	AT5G26920|AT2G31880|AT5G52810|AT5G47220|AT3G01080|AT1G08450|AT3G07780|AT4G01895|AT5G40990|AT1G32640|AT1G74710|AT3G17860|AT4G11890|AT1G72450|AT4G14400|AT1G74950|AT5G13320|AT5G20900|AT2G40750|AT1G80840|AT4G18360|AT1G48500|AT5G05300|AT2G25110|AT5G52050|AT3G56400|AT4G23570|AT3G49110|AT2G34600|AT3G25882|AT3G62600|AT5G66210|AT1G30135|AT4G25230|AT5G14930|AT5G24090|AT2G41370|AT3G15210|AT1G07745|AT3G45640…
6970	5.8219e-18	response to osmotic stress	AT2G39800|AT5G50950|AT1G59960|AT1G73500|AT5G46050|AT1G52400|AT4G11890|AT4G11650|AT3G16690|AT5G45800|AT5G12030|AT4G16260|AT1G08920|AT5G58670|AT1G06180|AT3G08720|AT1G09210|AT1G56340|AT5G24770|AT3G19580|AT2G39770|AT5G46180|AT5G63980|AT3G56240|AT5G67300|AT1G65690|AT5G24090|AT1G27730|AT2G15390|AT1G02930|AT4G14630|AT4G10310|AT5G57630|AT3G09260|AT1G21750|AT4G02520|AT3G10930|AT5G67450|AT3G09940|AT3G02230…
43436	8.9884e-18	oxoacid metabolic process	AT5G50950|AT5G42650|AT3G22740|AT1G14810|AT1G52400|AT2G20340|AT5G57220|AT4G34250|AT4G39940|AT2G21550|AT1G21100|AT3G17820|AT2G06050|AT2G26560|AT2G39770|AT5G65640|AT2G17720|AT5G48880|AT1G18500|AT4G21990|AT4G08870|AT5G05590|AT5G37600|AT4G39950|AT3G13110|AT4G39030|AT1G71170|AT4G37410|AT1G17745|AT5G15490|AT1G65860|AT1G30040|AT5G66760|AT1G68570|AT3G22400|AT4G27070|AT4G34710|AT2G02010|AT5G20960|AT1G22410…
6082	1.2024e-17	organic acid metabolic process	AT5G50950|AT5G42650|AT3G22740|AT1G14810|AT1G52400|AT2G20340|AT5G57220|AT4G34250|AT4G39940|AT2G21550|AT1G21100|AT3G17820|AT2G06050|AT2G26560|AT2G39770|AT5G65640|AT2G17720|AT5G48880|AT1G18500|AT4G21990|AT4G08870|AT5G05590|AT5G37600|AT4G39950|AT3G13110|AT4G39030|AT1G71170|AT4G37410|AT1G17745|AT5G15490|AT1G65860|AT1G30040|AT5G66760|AT1G68570|AT3G22400|AT4G27070|AT4G34710|AT2G02010|AT5G20960|AT1G22410…
44281	3.2421e-17	small molecule metabolic process	AT5G50950|AT2G43900|AT5G24420|AT5G42650|AT3G22740|AT1G14810|AT1G30620|AT1G52400|AT2G20340|AT5G57220|AT4G34250|AT4G39940|AT2G21550|AT4G18440|AT1G21100|AT3G17820|AT2G06050|AT1G79680|AT2G26560|AT2G39770|AT5G65640|AT2G17720|AT5G48880|AT1G18500|AT4G21990|AT4G08870|AT4G24340|AT5G05590|AT5G37600|AT4G39950|AT3G13110|AT4G39030|AT1G71170|AT4G37410|AT3G27190|AT2G30490|AT1G17745|AT5G15490|AT1G65860|AT1G30040…
9651	5.6732e-17	response to salt stress	AT2G39800|AT5G50950|AT1G59960|AT1G73500|AT5G46050|AT1G52400|AT4G11890|AT4G11650|AT4G16260|AT1G08920|AT5G58670|AT1G06180|AT3G08720|AT1G09210|AT1G56340|AT5G24770|AT3G19580|AT2G39770|AT5G46180|AT5G63980|AT3G56240|AT5G67300|AT5G24090|AT1G27730|AT2G15390|AT1G02930|AT4G14630|AT4G10310|AT5G57630|AT3G09260|AT1G21750|AT4G02520|AT3G10930|AT5G67450|AT3G09940|AT3G02230|AT5G40010|AT4G24190|AT5G15650|AT5G54810…
71495	6.8048e-17	cellular response to endogenous stimulus	AT1G12110|AT4G06746|AT5G40350|AT3G23150|AT5G40990|AT1G32640|AT3G59220|AT2G18300|AT1G73500|AT5G48070|AT2G38310|AT1G52400|AT4G30290|AT2G01540|AT3G06380|AT4G34410|AT2G20180|AT4G39780|AT2G46690|AT1G53170|AT1G46768|AT5G58670|AT3G56400|AT3G50260|AT5G52900|AT1G12240|AT1G68840|AT4G32800|AT3G19580|AT5G63980|AT5G67300|AT1G65690|AT5G66210|AT1G70800|AT2G43350|AT4G17500|AT1G72260|AT5G61600|AT2G17290|AT2G44840…
9987	1.4367e-16	cellular process	AT1G10690|AT5G42650|AT5G62020|AT2G34070|AT2G37580|AT1G67340|AT5G57900|AT1G34420|AT3G22740|AT1G14810|AT1G11300|AT4G33040|AT5G05460|AT1G61800|AT2G26440|AT1G21100|AT2G40750|AT1G53170|AT3G11600|AT2G25110|AT5G13080|AT3G11840|AT1G06180|AT1G09210|AT1G33560|AT3G19580|AT2G39770|AT2G17720|AT2G16870|AT1G72940|AT4G24340|AT4G33050|AT4G13660|AT5G06320|AT5G54640|AT1G21110|AT1G78000|AT5G21940|AT4G10390|AT2G01150…
32870	3.0937e-16	cellular response to hormone stimulus	AT1G12110|AT4G06746|AT5G40350|AT3G23150|AT5G40990|AT1G32640|AT3G59220|AT2G18300|AT1G73500|AT5G48070|AT2G38310|AT1G52400|AT4G30290|AT2G01540|AT3G06380|AT4G34410|AT2G20180|AT4G39780|AT2G46690|AT1G53170|AT1G46768|AT5G58670|AT3G56400|AT3G50260|AT5G52900|AT1G12240|AT1G68840|AT4G32800|AT3G19580|AT5G63980|AT5G67300|AT1G65690|AT5G66210|AT1G70800|AT2G43350|AT4G17500|AT1G72260|AT5G61600|AT2G17290|AT2G44840…
19438	5.2257e-16	aromatic compound biosynthetic process	AT3G02570|AT5G40350|AT5G62020|AT5G65410|AT1G66370|AT1G30500|AT1G30620|AT5G57220|AT2G21550|AT2G22760|AT5G53660|AT1G52760|AT5G05340|AT4G17230|AT4G18440|AT1G21100|AT2G40750|AT3G50410|AT1G53170|AT1G46768|AT1G79680|AT5G13080|AT1G06180|AT3G56400|AT3G19580|AT1G17890|AT2G39770|AT5G65640|AT5G26030|AT1G18860|AT1G66380|AT3G53370|AT5G05590|AT4G39950|AT4G13660|AT5G61600|AT3G19450|AT4G23810|AT4G39030|AT1G21110…
44550	6.6058e-16	secondary metabolite biosynthetic process	AT4G31500|AT1G65880|AT3G26220|AT1G33730|AT1G67980|AT2G30750|AT2G38470|AT1G73500|AT3G20960|AT5G44070|AT5G14700|AT5G57220|AT4G12300|AT1G52760|AT5G04330|AT3G44560|AT4G22710|AT5G05340|AT4G30530|AT3G25180|AT1G15950|AT1G62540|AT2G24180|AT3G26210|AT3G26330|AT1G12160|AT1G55210|AT1G64160|AT5G25140|AT4G22880|AT5G13930|AT4G39950|AT4G13660|AT1G24100|AT3G45640|AT1G18590|AT3G19450|AT2G20610|AT3G44550|AT4G37410…
6790	8.6524e-16	sulfur compound metabolic process	AT5G43780|AT4G31500|AT4G01850|AT1G65880|AT4G26910|AT5G63990|AT2G38470|AT2G30870|AT5G64000|AT1G73500|AT3G22740|AT5G44070|AT5G57220|AT4G39940|AT2G26400|AT3G44560|AT3G44320|AT1G21100|AT5G01220|AT3G03190|AT4G30530|AT4G14680|AT1G74590|AT1G62540|AT2G29470|AT1G12160|AT5G63980|AT4G21990|AT4G39950|AT1G02930|AT1G24100|AT3G13110|AT3G45640|AT1G18590|AT2G20610|AT1G27130|AT3G44550|AT1G69930|AT3G09260|AT4G37410…
48583	8.6524e-16	regulation of response to stimulus	AT2G31880|AT3G49780|AT3G01080|AT3G23150|AT1G80440|AT5G40990|AT1G32640|AT1G73500|AT1G74710|AT1G52920|AT1G52400|AT4G11890|AT4G14400|AT1G74950|AT2G20180|AT5G20900|AT2G40750|AT1G80840|AT2G25110|AT5G13080|AT5G52050|AT3G56400|AT5G63980|AT5G67300|AT5G66210|AT5G24090|AT4G09570|AT1G51780|AT1G17380|AT1G51660|AT4G23810|AT4G39030|AT3G09260|AT2G45130|AT2G01150|AT3G10930|AT1G73805|AT3G49120|AT5G46350|AT1G67360…
14070	1.1419e-15	response to organic cyclic compound	AT2G13810|AT5G17490|AT3G09600|AT3G48090|AT5G01900|AT2G16720|AT5G40990|AT2G18300|AT2G36890|AT5G46050|AT1G67070|AT1G74430|AT4G14400|AT1G76930|AT3G61460|AT5G13320|AT2G03760|AT2G40750|AT3G50410|AT1G80840|AT3G48360|AT1G79680|AT3G50930|AT1G02860|AT1G06180|AT3G56400|AT1G66700|AT2G37710|AT3G50060|AT4G02330|AT3G51430|AT4G23170|AT5G24530|AT1G12160|AT2G14610|AT5G49570|AT5G67300|AT4G05320|AT4G08950|AT5G06320…
42430	1.3651e-15	indole-containing compound metabolic process	AT3G55840|AT5G17990|AT4G31500|AT2G38470|AT5G54810|AT1G73500|AT2G30770|AT5G44070|AT5G57220|AT1G25220|AT1G21120|AT5G36220|AT4G35160|AT4G27070|AT1G76790|AT1G21100|AT4G30530|AT2G43000|AT3G54640|AT2G24180|AT1G59870|AT5G27520|AT3G26830|AT1G69370|AT5G05590|AT4G39950|AT2G22330|AT4G34180|AT3G45640|AT5G60890|AT2G20610|AT1G18570|AT2G04400|AT5G05730|AT2G40000|AT5G28237|AT3G09260|AT4G37410|AT5G54160
9723	1.7272e-15	response to ethylene	AT5G17490|AT4G06746|AT3G09600|AT5G47220|AT3G23150|AT3G23230|AT1G56650|AT5G40990|AT5G61890|AT1G73500|AT2G22200|AT1G25220|AT3G60490|AT4G34410|AT4G39780|AT1G53170|AT1G46768|AT3G50260|AT3G50060|AT3G51430|AT5G67180|AT1G68840|AT4G32800|AT5G64750|AT3G61630|AT5G67300|AT1G33760|AT5G47230|AT3G04720|AT3G15210|AT4G17500|AT5G61600|AT2G25820|AT2G44840|AT4G11280|AT3G12500|AT1G15520|AT3G23250|AT1G13260|AT3G51440…
1901701	4.0226e-15	cellular response to oxygen-containing compound	AT2G13810|AT5G40350|AT1G32640|AT3G59220|AT2G18300|AT2G38310|AT1G52400|AT4G14400|AT3G12890|AT2G01540|AT3G06380|AT1G05010|AT2G20180|AT5G58670|AT3G50930|AT3G56400|AT5G52900|AT1G12240|AT5G14570|AT3G19580|AT5G63980|AT5G67300|AT1G65690|AT5G66210|AT1G70800|AT5G24090|AT2G43350|AT1G72260|AT2G17290|AT5G06960|AT1G15080|AT5G67450|AT1G19640|AT2G13790|AT1G28480|AT5G46350|AT4G03450|AT1G70810|AT5G60300|AT5G05440…
9755	4.532e-15	hormone-mediated signaling pathway	AT1G12110|AT4G06746|AT5G40350|AT3G23150|AT5G40990|AT1G32640|AT3G59220|AT2G18300|AT1G73500|AT2G38310|AT1G52400|AT2G01540|AT3G06380|AT4G34410|AT2G20180|AT4G39780|AT2G46690|AT1G53170|AT1G46768|AT5G58670|AT3G56400|AT3G50260|AT5G52900|AT1G12240|AT1G68840|AT4G32800|AT3G19580|AT5G63980|AT5G67300|AT1G65690|AT5G66210|AT1G70800|AT2G43350|AT4G17500|AT1G72260|AT5G61600|AT2G17290|AT2G44840|AT1G15080|AT3G16500…
9620	1.58e-14	response to fungus	AT5G25110|AT5G44430|AT5G42650|AT5G40990|AT1G73500|AT1G64195|AT1G74710|AT1G52400|AT5G57220|AT3G20600|AT2G43580|AT4G11650|AT3G10190|AT1G19670|AT3G06380|AT1G05010|AT4G34410|AT3G14310|AT1G80840|AT4G16260|AT2G06050|AT1G79680|AT2G25110|AT5G25910|AT3G56400|AT1G66700|AT5G24530|AT3G21240|AT5G67300|AT4G08870|AT5G61600|AT1G05800|AT5G10380|AT1G45145|AT2G43510|AT2G02120|AT3G09260|AT2G23560|AT5G46871|AT3G50470…
1901362	4.6612e-14	organic cyclic compound biosynthetic process	AT3G02570|AT5G40350|AT5G62020|AT5G65410|AT1G66370|AT1G30500|AT1G30620|AT5G57220|AT2G21550|AT2G22760|AT5G53660|AT1G52760|AT5G05340|AT4G17230|AT4G18440|AT2G40750|AT3G50410|AT1G53170|AT1G46768|AT1G79680|AT5G13080|AT1G06180|AT3G56400|AT3G19580|AT1G17890|AT2G39770|AT5G65640|AT5G26030|AT1G18860|AT1G66380|AT3G53370|AT5G05590|AT4G39950|AT4G13660|AT5G61600|AT3G19450|AT4G23810|AT4G39030|AT3G16500|AT3G27190…
42435	1.5493e-12	indole-containing compound biosynthetic process	AT5G17990|AT4G31500|AT2G38470|AT5G54810|AT1G73500|AT2G30770|AT5G57220|AT1G25220|AT4G35160|AT4G27070|AT1G76790|AT4G30530|AT2G43000|AT3G54640|AT3G26830|AT1G69370|AT5G05590|AT4G39950|AT2G22330|AT3G45640|AT5G60890|AT2G20610|AT1G18570|AT2G04400|AT5G05730|AT5G28237|AT5G54160
9737	1.9626e-12	response to abscisic acid	AT2G39800|AT1G32640|AT3G59220|AT2G38310|AT2G36890|AT5G46050|AT1G52400|AT4G11890|AT5G61210|AT2G01540|AT3G06380|AT1G08920|AT5G58670|AT5G52050|AT5G52900|AT1G12240|AT3G19580|AT5G63980|AT5G67300|AT1G65690|AT5G66210|AT3G22850|AT1G70800|AT2G43350|AT1G27730|AT1G01560|AT2G17290|AT1G15080|AT5G67450|AT3G28580|AT1G63840|AT3G06550|AT5G40010|AT5G46350|AT1G70810|AT1G48000|AT3G14050|AT2G46830|AT5G05440|AT4G37260…
19752	2.6828e-12	carboxylic acid metabolic process	AT2G39800|AT5G50950|AT4G26910|AT3G23790|AT5G42650|AT3G02610|AT1G74710|AT3G22740|AT1G14810|AT1G52400|AT2G20340|AT1G67070|AT4G34250|AT4G39940|AT2G21550|AT3G20390|AT3G17820|AT2G06050|AT2G26560|AT3G06300|AT1G35580|AT5G22630|AT5G27520|AT2G39770|AT5G65640|AT2G17720|AT5G46180|AT5G48880|AT1G18500|AT4G21990|AT4G08870|AT4G28420|AT1G69370|AT5G05590|AT5G07010|AT5G37600|AT4G39950|AT1G05800|AT3G13110|AT2G20610…
97305	3.105e-12	response to alcohol	AT2G39800|AT1G32640|AT3G59220|AT2G38310|AT2G36890|AT5G46050|AT1G52400|AT4G11890|AT5G61210|AT2G01540|AT3G06380|AT1G08920|AT5G58670|AT5G52050|AT5G52900|AT1G12240|AT3G19580|AT5G63980|AT5G67300|AT1G65690|AT5G66210|AT3G22850|AT1G70800|AT2G43350|AT1G27730|AT1G01560|AT2G17290|AT1G15080|AT5G67450|AT3G28580|AT1G63840|AT3G06550|AT5G40010|AT5G46350|AT1G70810|AT1G48000|AT3G14050|AT2G46830|AT5G05440|AT4G37260…
1901605	3.9399e-12	alpha-amino acid metabolic process	AT2G39800|AT4G31500|AT4G26910|AT3G22740|AT2G20340|AT3G44720|AT1G25220|AT4G39940|AT1G17290|AT2G21550|AT2G26400|AT1G72330|AT3G20390|AT3G17820|AT5G16290|AT3G06300|AT5G22630|AT1G66860|AT2G17720|AT5G46180|AT1G18500|AT5G34930|AT4G21990|AT4G08870|AT1G69370|AT5G05590|AT5G37600|AT4G39950|AT4G34180|AT3G13110|AT1G08630|AT2G40000|AT3G28480|AT4G11280|AT1G71170|AT4G35630|AT3G55840|AT1G17745|AT5G17990|AT1G10070…
33993	5.092e-12	response to lipid	AT2G39800|AT5G40350|AT1G32640|AT3G59220|AT2G18300|AT2G38310|AT2G36890|AT5G46050|AT1G52400|AT4G11890|AT5G61210|AT2G01540|AT3G06380|AT1G05010|AT2G20180|AT1G08920|AT5G58670|AT5G52050|AT1G06180|AT5G52900|AT1G12240|AT3G19580|AT5G63980|AT5G67300|AT1G65690|AT5G66210|AT3G22850|AT1G70800|AT2G43350|AT1G27730|AT1G01560|AT2G17290|AT1G15080|AT5G67450|AT3G28580|AT1G63840|AT1G57560|AT3G06550|AT5G40010|AT1G13260…
6793	8.9542e-12	phosphorus metabolic process	AT5G65090|AT1G61360|AT3G51860|AT2G43900|AT3G23150|AT5G24420|AT5G24780|AT1G14370|AT1G16670|AT1G34300|AT1G34420|AT1G30620|AT1G11300|AT4G24450|AT4G39940|AT2G21550|AT1G51790|AT4G18440|AT5G45800|AT1G79680|AT2G30040|AT1G33560|AT5G24770|AT1G17890|AT1G48260|AT1G51660|AT2G17290|AT4G30340|AT3G53810|AT3G45040|AT2G03450|AT5G21940|AT1G71170|AT4G10390|AT5G38250|AT4G11480|AT3G27190|AT4G23140|AT3G04530|AT5G15490…
9814	1.4824e-11	defense response, incompatible interaction	AT2G13810|AT3G05200|AT5G26920|AT3G48090|AT3G56710|AT1G61560|AT5G40990|AT1G74710|AT2G18660|AT3G20600|AT5G38900|AT4G14400|AT4G11650|AT4G11850|AT5G13320|AT1G75040|AT4G16260|AT1G02860|AT3G56400|AT4G23170|AT2G14610|AT5G46180|AT3G04720|AT5G06320|AT5G65600|AT1G51660|AT4G23810|AT2G40000|AT5G06960|AT2G23560|AT3G12500|AT3G57260|AT1G02920|AT5G56030|AT5G45110|AT4G29810|AT1G59870|AT1G06160|AT3G49530|AT4G23190…
9873	2.6834e-11	ethylene-activated signaling pathway	AT4G06746|AT5G47220|AT3G23150|AT3G23230|AT5G40990|AT5G61890|AT1G73500|AT2G22200|AT3G60490|AT4G34410|AT4G39780|AT1G53170|AT1G46768|AT3G50260|AT5G67180|AT1G68840|AT4G32800|AT5G64750|AT3G61630|AT1G33760|AT5G47230|AT3G15210|AT4G17500|AT5G61600|AT2G25820|AT2G44840|AT3G12500|AT1G13260|AT5G61590|AT1G74930|AT2G46310|AT5G07580|AT1G77640|AT1G16060|AT1G25560|AT2G25490|AT4G27950|AT2G31230|AT5G21960|AT4G17490…
6520	4.0671e-11	cellular amino acid metabolic process	AT2G39800|AT4G31500|AT4G26910|AT4G23600|AT3G22740|AT1G14810|AT2G20340|AT3G44720|AT1G25220|AT4G39940|AT1G17290|AT2G21550|AT2G26400|AT1G72330|AT3G20390|AT3G17820|AT4G39980|AT2G02390|AT5G16290|AT3G06300|AT1G35580|AT5G22630|AT1G66860|AT2G17720|AT5G46180|AT1G18500|AT5G34930|AT4G21990|AT4G08870|AT4G28420|AT1G69370|AT5G05590|AT5G37600|AT4G39950|AT2G24850|AT4G34180|AT3G13110|AT2G20610|AT1G08630|AT2G40000…
55085	4.4161e-11	transmembrane transport	AT1G12110|AT2G34355|AT1G14010|AT3G51860|AT3G52310|AT1G21900|AT1G08890|AT5G40230|AT4G29900|AT1G11260|AT1G23090|AT2G37460|AT3G25610|AT3G23550|AT5G24380|AT1G30220|AT1G31830|AT3G57280|AT4G24570|AT1G10970|AT4G36670|AT3G16690|AT1G21460|AT1G22150|AT4G35180|AT1G61800|AT3G13620|AT5G52450|AT3G13100|AT1G08920|AT5G43745|AT5G52050|AT1G77380|AT4G37640|AT5G04930|AT3G17700|AT1G13210|AT5G43350|AT1G11670|AT5G40240…
302	4.7964e-11	response to reactive oxygen species	AT3G10930|AT4G23140|AT1G15520|AT3G48090|AT3G28580|AT1G56650|AT1G61120|AT5G46350|AT5G14565|AT5G55120|AT4G12400|AT1G19570|AT1G52760|AT4G12720|AT4G18880|AT5G12030|AT5G37770|AT5G37670|AT5G05300|AT2G06050|AT3G48360|AT2G28160|AT5G42380|AT3G10985|AT1G35580|AT4G23150|AT4G17490|AT3G08640|AT2G47180|AT5G49570|AT2G39770|AT3G56240|AT1G16420|AT5G67480|AT3G02840|AT2G43350|AT3G17790|AT1G72520|AT4G21830|AT4G23810…
44237	8.2003e-11	cellular metabolic process	AT5G42650|AT5G62020|AT2G37580|AT1G67340|AT5G57900|AT1G34420|AT3G22740|AT1G14810|AT1G11300|AT4G33040|AT5G05460|AT1G61800|AT1G21100|AT2G40750|AT1G53170|AT2G25110|AT5G13080|AT3G11840|AT1G06180|AT1G33560|AT3G19580|AT2G39770|AT2G17720|AT4G24340|AT4G13660|AT1G21110|AT5G21940|AT4G10390|AT2G01150|AT4G11480|AT4G37410|AT3G27190|AT4G02520|AT1G09480|AT5G15490|AT1G73805|AT1G30040|AT1G13700|AT1G34640|AT4G24350…
16310	1.6244e-10	phosphorylation	AT1G61360|AT3G23150|AT1G14370|AT1G16670|AT1G34300|AT1G34420|AT1G11300|AT4G24450|AT4G39940|AT1G51790|AT5G45800|AT1G79680|AT2G30040|AT1G33560|AT1G48260|AT1G51660|AT2G17290|AT4G30340|AT3G53810|AT3G45040|AT5G21940|AT4G10390|AT5G38250|AT4G11480|AT3G27190|AT4G23140|AT3G04530|AT1G67000|AT5G66760|AT4G26890|AT3G50070|AT5G60300|AT5G02290|AT1G51890|AT5G53320|AT5G38240|AT1G77280|AT3G46280|AT4G29810|AT4G23150…
6796	2.1652e-10	phosphate-containing compound metabolic process	AT5G65090|AT1G61360|AT2G43900|AT3G23150|AT5G24420|AT5G24780|AT1G14370|AT1G16670|AT1G34300|AT1G34420|AT1G11300|AT4G24450|AT4G39940|AT2G21550|AT1G51790|AT4G18440|AT5G45800|AT1G79680|AT2G30040|AT1G33560|AT5G24770|AT1G48260|AT1G51660|AT2G17290|AT4G30340|AT3G53810|AT3G45040|AT2G03450|AT5G21940|AT1G71170|AT4G10390|AT5G38250|AT4G11480|AT3G27190|AT4G23140|AT3G04530|AT1G67000|AT1G13700|AT5G66760|AT4G26890…
71369	2.1812e-10	cellular response to ethylene stimulus	AT4G06746|AT5G47220|AT3G23150|AT3G23230|AT5G40990|AT5G61890|AT1G73500|AT2G22200|AT3G60490|AT4G34410|AT4G39780|AT1G53170|AT1G46768|AT3G50260|AT5G67180|AT1G68840|AT4G32800|AT5G64750|AT3G61630|AT1G33760|AT5G47230|AT3G15210|AT4G17500|AT5G61600|AT2G25820|AT2G44840|AT3G12500|AT1G13260|AT5G61590|AT1G74930|AT2G46310|AT5G07580|AT1G77640|AT1G16060|AT1G25560|AT2G25490|AT2G28160|AT4G27950|AT2G31230|AT5G21960…
9404	2.2475e-10	toxin metabolic process	AT4G02520|AT2G29460|AT2G38470|AT2G30870|AT1G73500|AT2G30770|AT2G02930|AT1G02920|AT3G03190|AT4G30530|AT2G29450|AT1G74590|AT2G43000|AT2G02390|AT2G29470|AT5G17220|AT3G26830|AT2G30860|AT2G47730|AT4G39950|AT2G22330|AT1G02930|AT3G45640|AT1G27130|AT1G69930|AT2G29440
2239	4.7327e-10	response to oomycetes	AT4G02520|AT1G15520|AT1G73805|AT2G34930|AT5G24530|AT3G01290|AT1G56650|AT4G10500|AT2G39210|AT3G23550|AT1G51800|AT5G60300|AT4G39950|AT4G38540|AT4G11890|AT5G60950|AT2G02930|AT3G16530|AT2G22330|AT5G65600|AT5G09440|AT3G11340|AT1G02360|AT4G01700
46394	4.7327e-10	carboxylic acid biosynthetic process	AT2G39800|AT5G26920|AT3G25770|AT4G31500|AT5G42650|AT3G02610|AT1G74710|AT3G22740|AT1G67070|AT3G44720|AT4G34250|AT1G25220|AT4G39940|AT5G55120|AT2G21550|AT2G26400|AT3G20390|AT3G17820|AT2G06050|AT4G39980|AT5G16290|AT1G02860|AT2G26560|AT5G22630|AT1G15550|AT3G25760|AT3G19260|AT2G39770|AT5G46180|AT5G48880|AT1G18500|AT5G34930|AT4G21990|AT1G69370|AT5G05590|AT5G37600|AT4G39950|AT1G05800|AT3G13110|AT2G20610…
16053	4.7327e-10	organic acid biosynthetic process	AT2G39800|AT5G26920|AT3G25770|AT4G31500|AT5G42650|AT3G02610|AT1G74710|AT3G22740|AT1G67070|AT3G44720|AT4G34250|AT1G25220|AT4G39940|AT5G55120|AT2G21550|AT2G26400|AT3G20390|AT3G17820|AT2G06050|AT4G39980|AT5G16290|AT1G02860|AT2G26560|AT5G22630|AT1G15550|AT3G25760|AT3G19260|AT2G39770|AT5G46180|AT5G48880|AT1G18500|AT5G34930|AT4G21990|AT1G69370|AT5G05590|AT5G37600|AT4G39950|AT1G05800|AT3G13110|AT2G20610…
18130	5.8166e-10	heterocycle biosynthetic process	AT3G02570|AT5G40350|AT5G62020|AT5G65410|AT1G66370|AT1G30500|AT1G30620|AT5G57220|AT2G21550|AT2G22760|AT5G53660|AT4G17230|AT4G18440|AT2G40750|AT3G50410|AT1G53170|AT1G46768|AT1G79680|AT5G13080|AT1G06180|AT3G56400|AT3G19580|AT1G17890|AT2G39770|AT5G65640|AT5G26030|AT1G18860|AT1G66380|AT3G53370|AT5G05590|AT4G39950|AT5G61600|AT4G23810|AT3G16500|AT3G27190|AT5G15490|AT1G73805|AT5G15130|AT1G13260|AT1G72830…
2682	8.0777e-10	regulation of immune system process	AT4G31800|AT5G26920|AT5G52810|AT1G73805|AT5G47220|AT3G49120|AT3G55560|AT1G08450|AT4G01895|AT5G40990|AT5G13320|AT5G13220|AT4G12720|AT1G80840|AT4G18360|AT5G05300|AT3G11820|AT2G25110|AT5G45110|AT3G56400|AT4G23570|AT3G09830|AT3G49110|AT3G26830|AT3G25882|AT3G62600|AT4G25230|AT5G14930|AT5G24090|AT2G41370|AT3G15210|AT2G22330|AT1G44350|AT1G51780|AT5G65600|AT3G52400|AT1G02450|AT5G13190
2000022	1.5905e-09	regulation of jasmonic acid mediated signaling pathway	AT5G45110|AT2G34600|AT3G55970|AT3G22275|AT5G67300|AT1G30135|AT1G70700|AT3G17860|AT3G11180|AT1G72450|AT1G19180|AT1G17380|AT1G74950|AT5G13220|AT5G20900|AT1G48500|AT5G05600
50776	2.6791e-09	regulation of immune response	AT5G26920|AT5G52810|AT1G73805|AT5G47220|AT3G49120|AT3G55560|AT1G08450|AT4G01895|AT5G40990|AT5G13320|AT5G13220|AT4G12720|AT4G18360|AT5G05300|AT3G11820|AT2G25110|AT5G45110|AT3G56400|AT4G23570|AT3G09830|AT3G49110|AT3G26830|AT3G25882|AT3G62600|AT4G25230|AT5G24090|AT2G41370|AT3G15210|AT2G22330|AT1G44350|AT1G51780|AT5G65600|AT3G52400|AT1G02450|AT5G13190
71395	2.8633e-09	cellular response to jasmonic acid stimulus	AT5G17490|AT5G47220|AT5G40350|AT4G28910|AT1G56650|AT1G32640|AT1G19640|AT1G28480|AT1G66350|AT3G17860|AT5G63970|AT3G11820|AT3G56400|AT3G23240|AT4G09820|AT3G22275|AT5G26170|AT1G19180|AT2G41370|AT3G15210|AT1G72260|AT5G64810|AT2G32800|AT3G52400|AT5G41315|AT3G15356|AT5G54060
45088	2.9591e-09	regulation of innate immune response	AT5G26920|AT5G52810|AT1G73805|AT5G47220|AT3G49120|AT3G55560|AT1G08450|AT4G01895|AT5G40990|AT5G13320|AT5G13220|AT4G12720|AT4G18360|AT5G05300|AT3G11820|AT2G25110|AT3G56400|AT4G23570|AT3G09830|AT3G49110|AT3G26830|AT3G25882|AT3G62600|AT4G25230|AT5G24090|AT2G41370|AT3G15210|AT2G22330|AT1G44350|AT1G51780|AT5G65600|AT3G52400|AT1G02450|AT5G13190
33554	3.859e-09	cellular response to stress	AT4G03510|AT1G32640|AT1G65040|AT1G73500|AT3G09922|AT5G57220|AT3G20600|AT3G16690|AT2G02990|AT4G36950|AT5G13080|AT3G50930|AT2G26560|AT2G30040|AT1G14540|AT5G42020|AT5G43350|AT1G33560|AT1G14780|AT5G46180|AT5G24090|AT2G43350|AT4G39950|AT4G37010|AT1G24100|AT5G57630|AT1G51660|AT1G45145|AT1G78000|AT3G09260|AT2G26150|AT3G18524|AT2G45130|AT1G21750|AT3G50470|AT3G26680|AT3G04530|AT1G73805|AT2G11810|AT3G08970…
9072	4.0049e-09	aromatic amino acid family metabolic process	AT3G55840|AT5G17990|AT4G31500|AT2G37040|AT5G54810|AT3G53260|AT2G20340|AT3G44720|AT1G25220|AT4G27070|AT4G39980|AT2G02390|AT1G22410|AT3G54640|AT5G22630|AT5G34930|AT4G08870|AT1G69370|AT5G05590|AT4G39950|AT2G22330|AT4G34180|AT5G60890|AT2G04400|AT5G05730|AT2G40000|AT5G28237
32101	4.0962e-09	regulation of response to external stimulus	AT4G31800|AT5G26920|AT5G52810|AT1G73805|AT4G01895|AT1G13300|AT4G14400|AT5G13320|AT5G13220|AT1G80840|AT5G13080|AT4G23570|AT4G03960|AT5G67160|AT3G25020|AT3G26830|AT3G25882|AT5G66210|AT1G51800|AT5G14930|AT1G07745|AT2G22330|AT1G44350|AT1G51780|AT5G65600|AT1G20160|AT1G07000|AT1G02450|AT2G45130
1901657	4.3684e-09	glycosyl compound metabolic process	AT1G60270|AT5G24540|AT5G18860|AT4G31500|AT1G65880|AT5G44070|AT1G52400|AT5G57220|AT3G44320|AT1G21100|AT4G30530|AT2G41880|AT1G62540|AT1G12160|AT1G10700|AT4G24340|AT1G02850|AT4G39950|AT5G10300|AT1G24100|AT2G44480|AT1G18590|AT2G20610|AT3G09260|AT4G37410|AT3G27190|AT1G65860|AT5G15210|AT5G61590|AT4G24350|AT2G44450|AT3G14050|AT1G71100|AT1G21120|AT3G11580|AT4G37260|AT5G36220|AT1G76790|AT1G54040|AT1G61820…
71704	4.9518e-09	organic substance metabolic process	AT5G42650|AT5G62020|AT2G37580|AT1G67340|AT5G57900|AT1G34420|AT3G22740|AT1G14810|AT1G11300|AT1G19270|AT2G34080|AT5G05460|AT2G26440|AT1G54020|AT1G21100|AT2G40750|AT1G53170|AT2G25110|AT5G13080|AT3G11840|AT1G06180|AT1G59970|AT3G19580|AT2G39770|AT2G17720|AT5G63580|AT4G24340|AT4G13660|AT4G10390|AT2G01150|AT4G11480|AT4G37410|AT3G27190|AT4G02520|AT1G09480|AT5G15490|AT1G73805|AT1G30040|AT1G13700|AT1G34640…
6351	5.1316e-09	transcription, DNA-templated	AT5G40350|AT5G62020|AT5G65410|AT1G66370|AT1G30500|AT2G22760|AT5G53660|AT4G17230|AT2G40750|AT3G50410|AT1G53170|AT1G46768|AT5G13080|AT1G06180|AT3G56400|AT3G19580|AT5G65640|AT1G18860|AT1G66380|AT3G53370|AT5G61600|AT4G23810|AT3G16500|AT1G73805|AT5G15130|AT1G13260|AT1G72830|AT5G46350|AT5G46590|AT1G66390|AT2G30250|AT2G22300|AT3G46600|AT2G46270|AT5G59780|AT4G01540|AT2G31230|AT3G04420|AT4G29930|AT5G22570…
9414	5.4071e-09	response to water deprivation	AT1G12110|AT2G39800|AT1G32640|AT2G38470|AT2G30870|AT2G38750|AT1G52400|AT4G11890|AT3G46620|AT3G53600|AT1G46768|AT1G08920|AT5G58670|AT4G27410|AT1G33560|AT3G25760|AT2G35930|AT1G33240|AT2G14610|AT3G19580|AT5G63980|AT5G67300|AT5G24090|AT2G38760|AT2G43350|AT1G27730|AT4G39950|AT1G02930|AT2G22430|AT1G16370|AT2G46140|AT3G09940|AT5G45340|AT3G23250|AT5G40010|AT4G24190|AT5G61590|AT2G36270|AT2G37040|AT3G20660…
6568	5.9384e-09	tryptophan metabolic process	AT3G54640|AT3G55840|AT5G17990|AT4G31500|AT5G54810|AT1G69370|AT5G05590|AT4G39950|AT1G25220|AT2G22330|AT4G34180|AT5G60890|AT4G27070|AT2G04400|AT5G05730|AT2G40000|AT5G28237
6586	5.9384e-09	indolalkylamine metabolic process	AT3G54640|AT3G55840|AT5G17990|AT4G31500|AT5G54810|AT1G69370|AT5G05590|AT4G39950|AT1G25220|AT2G22330|AT4G34180|AT5G60890|AT4G27070|AT2G04400|AT5G05730|AT2G40000|AT5G28237
6811	6.8988e-09	ion transport	AT1G35350|AT1G12110|AT3G51860|AT1G08890|AT4G29900|AT1G11260|AT1G23090|AT2G37460|AT3G25610|AT1G30220|AT1G31830|AT3G57280|AT4G24570|AT1G10970|AT4G36670|AT1G22150|AT4G35180|AT1G61800|AT3G13620|AT1G08920|AT5G60800|AT5G43745|AT5G52050|AT1G77380|AT4G37640|AT5G04930|AT3G17700|AT1G13210|AT5G43350|AT5G14570|AT5G49730|AT5G27520|AT5G48400|AT1G72700|AT3G56240|AT3G57330|AT4G27970|AT4G23010|AT5G11230|AT4G10310…
34220	7.0347e-09	ion transmembrane transport	AT1G12110|AT3G51860|AT1G08890|AT4G29900|AT1G11260|AT1G23090|AT2G37460|AT3G25610|AT1G30220|AT1G31830|AT3G57280|AT4G24570|AT1G10970|AT4G36670|AT1G22150|AT4G35180|AT1G61800|AT3G13620|AT1G08920|AT5G43745|AT5G52050|AT1G77380|AT4G37640|AT5G04930|AT3G17700|AT1G13210|AT5G43350|AT5G14570|AT5G27520|AT5G48400|AT1G72700|AT3G57330|AT4G27970|AT4G23010|AT5G11230|AT4G10310|AT4G28390|AT1G60960|AT4G16370|AT1G78000…
97659	7.3817e-09	nucleic acid-templated transcription	AT5G40350|AT5G62020|AT5G65410|AT1G66370|AT1G30500|AT2G22760|AT5G53660|AT4G17230|AT2G40750|AT3G50410|AT1G53170|AT1G46768|AT5G13080|AT1G06180|AT3G56400|AT3G19580|AT5G65640|AT1G18860|AT1G66380|AT3G53370|AT5G61600|AT4G23810|AT3G16500|AT1G73805|AT5G15130|AT1G13260|AT1G72830|AT5G46350|AT5G46590|AT1G66390|AT2G30250|AT2G22300|AT3G46600|AT2G46270|AT5G59780|AT4G01540|AT2G31230|AT3G04420|AT4G29930|AT5G22570…
9694	8.5315e-09	jasmonic acid metabolic process	AT3G25770|AT3G25760|AT5G42650|AT3G25780|AT1G19640|AT1G17420|AT5G07010|AT1G05800|AT1G44350|AT4G37150|AT1G72520|AT1G13280|AT3G45140|AT4G16760|AT2G06050|AT1G20510
44272	8.6873e-09	sulfur compound biosynthetic process	AT5G43780|AT1G65860|AT4G31500|AT4G01850|AT1G65880|AT3G59760|AT2G38470|AT1G73500|AT3G22740|AT2G30770|AT3G16990|AT5G57220|AT4G39940|AT2G26400|AT1G76790|AT5G01220|AT4G30530|AT4G14680|AT2G43000|AT1G62540|AT1G64660|AT5G67520|AT5G23020|AT1G12160|AT3G26830|AT2G14750|AT4G21990|AT5G27380|AT2G36880|AT1G74100|AT4G39950|AT1G50110|AT5G56760|AT2G22330|AT4G33030|AT1G24100|AT3G13110|AT3G45640|AT5G60890|AT1G18590…
35556	1.0847e-08	intracellular signal transduction	AT5G01820|AT4G00760|AT3G25250|AT4G06746|AT3G55940|AT5G47220|AT5G67070|AT3G23150|AT3G23230|AT5G25110|AT5G40990|AT5G61890|AT1G73500|AT1G49160|AT2G22200|AT3G60490|AT5G59920|AT4G34410|AT4G39780|AT5G58350|AT1G53170|AT4G36950|AT1G46768|AT5G58670|AT2G30040|AT3G50260|AT3G08720|AT3G57530|AT5G67180|AT1G68840|AT4G32800|AT5G64750|AT3G61630|AT5G63980|AT1G33760|AT5G66210|AT5G47230|AT1G48260|AT4G09570|AT3G15210…
6820	1.1008e-08	anion transport	AT1G35350|AT1G12110|AT1G67940|AT3G01280|AT1G23090|AT2G37460|AT3G25610|AT1G31830|AT3G57280|AT4G24570|AT5G44070|AT5G61810|AT1G22150|AT4G35180|AT1G61800|AT3G13620|AT1G79360|AT2G03240|AT5G52050|AT1G77380|AT5G04930|AT5G41800|AT1G13210|AT2G34960|AT5G43350|AT3G56200|AT5G14570|AT5G27520|AT5G67500|AT3G01970|AT4G27970|AT4G23010|AT4G18910|AT5G11230|AT1G16370|AT1G69850|AT4G28390|AT1G78560|AT3G12740|AT1G80510…
1901607	1.2503e-08	alpha-amino acid biosynthetic process	AT2G39800|AT1G17745|AT5G17990|AT1G10070|AT4G31500|AT4G24830|AT3G59760|AT5G54810|AT3G22740|AT3G44720|AT1G25220|AT4G39940|AT2G21550|AT2G26400|AT4G27070|AT3G20390|AT3G17820|AT2G43000|AT5G16290|AT3G54640|AT5G22630|AT1G36370|AT1G64660|AT5G67520|AT5G23020|AT5G46180|AT2G14750|AT1G18500|AT5G34930|AT4G21990|AT1G69370|AT5G05590|AT5G37600|AT1G50110|AT4G37670|AT5G38710|AT5G56760|AT3G13110|AT5G60890|AT3G11470…
55114	1.2958e-08	oxidation-reduction process	AT4G04840|AT5G50950|AT1G14130|AT1G59960|AT5G42650|AT1G14810|AT5G44390|AT5G57220|AT2G21550|AT4G33040|AT2G30830|AT4G22710|AT5G05340|AT5G52570|AT2G06050|AT4G37520|AT4G36430|AT1G06620|AT1G32350|AT5G24530|AT5G49730|AT2G30840|AT1G17890|AT2G17720|AT5G48880|AT4G21990|AT5G63580|AT2G43350|AT4G39950|AT4G13660|AT4G39830|AT5G59530|AT3G19450|AT3G14680|AT3G29250|AT1G71170|AT4G37410|AT1G35190|AT4G02520|AT2G30490…
9056	1.4852e-08	catabolic process	AT4G03510|AT1G14130|AT2G43900|AT1G80440|AT1G65040|AT2G20340|AT2G43580|AT5G05340|AT2G26440|AT1G54020|AT3G14310|AT5G58670|AT4G11370|AT4G37520|AT2G26560|AT4G36430|AT1G65610|AT5G65640|AT5G43190|AT5G24090|AT4G39950|AT2G43590|AT1G02930|AT5G10380|AT5G03610|AT1G71170|AT2G01150|AT5G55050|AT4G11360|AT4G02520|AT1G30040|AT2G22420|AT4G35480|AT2G02930|AT1G54000|AT4G34710|AT2G25490|AT5G58690|AT2G33770|AT1G14120…
9415	1.5669e-08	response to water	AT1G12110|AT2G39800|AT1G32640|AT2G38470|AT2G30870|AT2G38750|AT1G52400|AT4G11890|AT3G46620|AT3G53600|AT1G46768|AT1G08920|AT5G58670|AT4G27410|AT1G33560|AT3G25760|AT2G35930|AT1G33240|AT2G14610|AT3G19580|AT5G63980|AT5G67300|AT5G24090|AT2G38760|AT2G43350|AT1G27730|AT4G39950|AT1G02930|AT2G22430|AT1G16370|AT2G46140|AT3G09940|AT5G45340|AT3G23250|AT5G40010|AT4G24190|AT5G61590|AT2G36270|AT2G37040|AT3G20660…
32774	1.8194e-08	RNA biosynthetic process	AT5G40350|AT5G62020|AT5G65410|AT1G66370|AT1G30500|AT2G22760|AT5G53660|AT4G17230|AT2G40750|AT3G50410|AT1G53170|AT1G46768|AT5G13080|AT1G06180|AT3G56400|AT3G19580|AT5G65640|AT1G18860|AT1G66380|AT3G53370|AT5G61600|AT4G23810|AT3G16500|AT1G73805|AT5G15130|AT1G13260|AT1G72830|AT5G46350|AT5G46590|AT1G66390|AT2G30250|AT2G22300|AT3G46600|AT2G46270|AT5G59780|AT4G01540|AT2G31230|AT3G04420|AT4G29930|AT5G22570…
160	1.8819e-08	phosphorelay signal transduction system	AT4G00760|AT4G06746|AT5G47220|AT3G23150|AT3G23230|AT5G40990|AT5G61890|AT1G73500|AT2G22200|AT3G60490|AT4G34410|AT4G39780|AT1G53170|AT1G46768|AT3G50260|AT5G67180|AT1G68840|AT4G32800|AT5G64750|AT3G61630|AT1G33760|AT5G47230|AT3G15210|AT4G17500|AT5G61600|AT2G25820|AT2G44840|AT3G12500|AT1G13260|AT5G61590|AT1G74930|AT2G46310|AT5G07580|AT1G19050|AT1G77640|AT1G16060|AT1G25560|AT2G25490|AT4G27950|AT2G31230…
8652	1.9105e-08	cellular amino acid biosynthetic process	AT2G39800|AT4G31500|AT3G22740|AT3G44720|AT1G25220|AT4G39940|AT2G21550|AT2G26400|AT3G20390|AT3G17820|AT4G39980|AT5G16290|AT5G22630|AT5G46180|AT1G18500|AT5G34930|AT4G21990|AT1G69370|AT5G05590|AT5G37600|AT3G13110|AT1G08630|AT4G11280|AT4G35630|AT1G17745|AT5G17990|AT1G10070|AT4G24830|AT3G59760|AT5G54810|AT4G27070|AT2G43000|AT1G22410|AT3G54640|AT1G36370|AT1G64660|AT5G67520|AT5G23020|AT2G14750|AT1G50110…
80167	2.2337e-08	response to karrikin	AT2G30490|AT1G33590|AT3G09440|AT4G37290|AT5G62680|AT2G37040|AT3G53260|AT4G24110|AT1G66390|AT3G44720|AT5G07460|AT1G25520|AT1G71100|AT5G53660|AT2G36080|AT1G61800|AT2G46170|AT4G34710|AT3G11600|AT5G05600|AT5G18470|AT5G48540|AT1G33560|AT5G40780|AT1G61890|AT2G47730|AT1G25275|AT5G13750|AT3G19450|AT4G27280|AT3G13790|AT4G31870|AT3G45060|AT2G01150|AT1G01300|AT4G35110
6468	2.2699e-08	protein phosphorylation	AT5G01820|AT2G31880|AT3G23150|AT5G25110|AT1G14370|AT1G16670|AT1G34420|AT1G73500|AT1G11300|AT3G17420|AT4G11890|AT3G09010|AT5G45800|AT1G09970|AT4G36950|AT2G23450|AT1G79680|AT2G30040|AT3G08720|AT3G55950|AT3G59750|AT5G66210|AT1G28390|AT1G48260|AT1G51820|AT4G20140|AT4G09570|AT1G01560|AT5G57630|AT1G51660|AT2G17290|AT1G53440|AT2G19190|AT3G53810|AT5G41730|AT4G18950|AT4G10390|AT4G11480|AT1G03740|AT4G23140…
44283	3.3497e-08	small molecule biosynthetic process	AT2G39800|AT5G42650|AT3G02610|AT1G74710|AT3G22740|AT1G30620|AT1G67070|AT4G34250|AT4G39940|AT2G21550|AT3G20390|AT3G17820|AT2G06050|AT2G26560|AT5G22630|AT2G39770|AT5G46180|AT5G48880|AT1G18500|AT4G21990|AT4G21470|AT1G69370|AT5G13930|AT5G05590|AT5G37600|AT4G39950|AT1G05800|AT3G13110|AT2G20610|AT1G08630|AT4G39030|AT4G35630|AT2G30490|AT1G17745|AT5G15490|AT1G30040|AT5G15650|AT1G19640|AT2G37040|AT5G54810…
9738	3.382e-08	abscisic acid-activated signaling pathway	AT1G32640|AT3G59220|AT2G38310|AT1G52400|AT3G46620|AT2G01540|AT3G06380|AT3G48360|AT5G58670|AT1G62810|AT5G52900|AT1G12240|AT3G57530|AT1G62660|AT3G19580|AT5G64750|AT5G63980|AT5G67300|AT1G65690|AT5G66210|AT1G70800|AT2G43350|AT2G22430|AT3G45640|AT2G17290|AT1G15080|AT5G67450|AT2G32510|AT2G36270|AT1G70810|AT3G20410|AT2G46510|AT5G05440|AT4G17615|AT2G26980|AT1G54160|AT1G10560|AT4G04695|AT5G63320|AT5G23580…
10038	3.4218e-08	response to metal ion	AT3G02570|AT3G09600|AT3G51860|AT4G01850|AT3G09440|AT5G24380|AT2G30870|AT5G44070|AT1G67070|AT1G17290|AT4G11850|AT1G52760|AT3G16450|AT3G44320|AT1G75040|AT3G20390|AT5G37770|AT3G13782|AT3G17820|AT2G26560|AT5G42020|AT1G56340|AT5G24770|AT3G56240|AT5G67300|AT5G24290|AT1G13930|AT2G37430|AT1G02930|AT5G11670|AT3G13110|AT5G53550|AT4G29040|AT1G77510|AT1G27130|AT3G12580|AT2G45290|AT1G45145|AT2G47470|AT3G04290…
9636	4.7145e-08	response to toxic substance	AT1G12110|AT2G25080|AT1G56650|AT4G23600|AT5G64120|AT2G30870|AT1G67070|AT5G05340|AT5G58390|AT3G20390|AT3G03190|AT1G74590|AT4G37520|AT2G02390|AT4G36430|AT1G14540|AT2G29470|AT3G49110|AT5G49570|AT5G42180|AT2G43350|AT1G02930|AT3G17790|AT1G27130|AT5G06720|AT4G31870|AT1G45145|AT1G69930|AT5G47910|AT3G50740|AT1G20620|AT1G08830|AT4G02520|AT2G29460|AT5G22300|AT3G49120|AT1G67600|AT4G08780|AT2G22420|AT2G02930…
19757	4.9131e-08	glycosinolate metabolic process	AT1G65860|AT4G31500|AT1G65880|AT5G15210|AT5G61590|AT5G44070|AT5G57220|AT2G44450|AT1G21120|AT3G11580|AT4G37260|AT5G36220|AT3G44320|AT1G76790|AT1G21100|AT4G30530|AT1G54040|AT1G62540|AT1G59870|AT5G23020|AT1G12160|AT1G74100|AT4G39950|AT1G50110|AT2G22330|AT1G24100|AT1G76880|AT5G60890|AT1G18590|AT2G20610|AT1G18570|AT3G09260|AT3G16400|AT4G37410
19760	4.9131e-08	glucosinolate metabolic process	AT1G65860|AT4G31500|AT1G65880|AT5G15210|AT5G61590|AT5G44070|AT5G57220|AT2G44450|AT1G21120|AT3G11580|AT4G37260|AT5G36220|AT3G44320|AT1G76790|AT1G21100|AT4G30530|AT1G54040|AT1G62540|AT1G59870|AT5G23020|AT1G12160|AT1G74100|AT4G39950|AT1G50110|AT2G22330|AT1G24100|AT1G76880|AT5G60890|AT1G18590|AT2G20610|AT1G18570|AT3G09260|AT3G16400|AT4G37410
16143	4.9131e-08	S-glycoside metabolic process	AT1G65860|AT4G31500|AT1G65880|AT5G15210|AT5G61590|AT5G44070|AT5G57220|AT2G44450|AT1G21120|AT3G11580|AT4G37260|AT5G36220|AT3G44320|AT1G76790|AT1G21100|AT4G30530|AT1G54040|AT1G62540|AT1G59870|AT5G23020|AT1G12160|AT1G74100|AT4G39950|AT1G50110|AT2G22330|AT1G24100|AT1G76880|AT5G60890|AT1G18590|AT2G20610|AT1G18570|AT3G09260|AT3G16400|AT4G37410
9698	6.0554e-08	phenylpropanoid metabolic process	AT2G30490|AT1G09480|AT1G33030|AT4G14090|AT1G67980|AT3G21230|AT2G37040|AT5G64120|AT3G53260|AT5G14700|AT2G22420|AT5G13420|AT1G52760|AT5G04330|AT3G44560|AT1G77520|AT5G05340|AT1G76470|AT1G80820|AT1G61820|AT1G20510|AT4G34230|AT1G15950|AT4G19370|AT3G21240|AT1G55210|AT1G64160|AT4G22880|AT5G66690|AT2G36880|AT5G13930|AT4G36220|AT1G71030|AT4G13660|AT4G37990|AT3G19450|AT3G44550|AT3G50740|AT3G13610|AT5G54160
71215	6.1056e-08	cellular response to abscisic acid stimulus	AT1G32640|AT3G59220|AT2G38310|AT1G52400|AT2G43140|AT3G46620|AT2G01540|AT3G06380|AT3G48360|AT5G58670|AT1G62810|AT5G52900|AT1G12240|AT3G57530|AT1G62660|AT3G19580|AT5G64750|AT5G63980|AT5G67300|AT1G65690|AT5G66210|AT1G70800|AT2G43350|AT2G22430|AT3G45640|AT5G28770|AT2G17290|AT1G15080|AT5G67450|AT2G32510|AT2G36270|AT1G70810|AT3G20410|AT2G46510|AT5G05440|AT4G17615|AT2G26980|AT1G54160|AT1G10560|AT4G04695…
97306	6.1056e-08	cellular response to alcohol	AT1G32640|AT3G59220|AT2G38310|AT1G52400|AT2G43140|AT3G46620|AT2G01540|AT3G06380|AT3G48360|AT5G58670|AT1G62810|AT5G52900|AT1G12240|AT3G57530|AT1G62660|AT3G19580|AT5G64750|AT5G63980|AT5G67300|AT1G65690|AT5G66210|AT1G70800|AT2G43350|AT2G22430|AT3G45640|AT5G28770|AT2G17290|AT1G15080|AT5G67450|AT2G32510|AT2G36270|AT1G70810|AT3G20410|AT2G46510|AT5G05440|AT4G17615|AT2G26980|AT1G54160|AT1G10560|AT4G04695…
34654	6.7733e-08	nucleobase-containing compound biosynthetic process	AT3G02570|AT5G40350|AT5G62020|AT5G65410|AT1G66370|AT1G30500|AT1G30620|AT2G21550|AT2G22760|AT5G53660|AT4G17230|AT4G18440|AT2G40750|AT3G50410|AT1G53170|AT1G46768|AT1G79680|AT5G13080|AT1G06180|AT3G56400|AT3G19580|AT1G17890|AT2G39770|AT5G65640|AT1G18860|AT1G66380|AT3G53370|AT5G61600|AT4G23810|AT3G16500|AT3G27190|AT5G15490|AT1G73805|AT5G15130|AT1G13260|AT1G72830|AT5G46350|AT5G46590|AT1G66390|AT2G30250…
9699	7.2348e-08	phenylpropanoid biosynthetic process	AT2G30490|AT1G09480|AT1G33030|AT1G67980|AT3G21230|AT2G37040|AT3G53260|AT5G14700|AT2G22420|AT5G13420|AT1G52760|AT5G04330|AT3G44560|AT1G77520|AT5G05340|AT1G76470|AT1G80820|AT1G61820|AT4G34230|AT1G15950|AT1G55210|AT1G64160|AT4G22880|AT2G36880|AT5G13930|AT4G36220|AT1G71030|AT4G13660|AT4G37990|AT3G19450|AT3G44550|AT3G13610|AT5G54160
10646	7.5004e-08	regulation of cell communication	AT5G17490|AT3G49780|AT3G23150|AT1G80440|AT1G73500|AT1G52920|AT1G52400|AT3G17860|AT3G62150|AT4G11890|AT1G72450|AT4G14400|AT1G74950|AT5G20900|AT1G48500|AT2G04450|AT2G34600|AT1G15670|AT5G64750|AT5G63980|AT5G67300|AT1G30135|AT4G09570|AT3G15210|AT3G63010|AT2G22430|AT3G45640|AT1G17380|AT1G51660|AT2G45130|AT2G01150|AT2G32510|AT1G66350|AT4G03450|AT5G46590|AT1G13300|AT2G22860|AT3G11180|AT5G58650|AT1G19570…
2831	8.3288e-08	regulation of response to biotic stimulus	AT4G31800|AT5G26920|AT5G52810|AT1G73805|AT4G01895|AT4G14400|AT5G13320|AT5G13220|AT1G80840|AT4G23570|AT4G03960|AT5G67160|AT3G25020|AT3G26830|AT3G25882|AT5G66210|AT1G51800|AT5G14930|AT1G07745|AT2G22330|AT1G44350|AT1G51780|AT5G65600|AT1G20160|AT1G07000|AT1G02450
9867	8.9199e-08	jasmonic acid mediated signaling pathway	AT3G56400|AT5G17490|AT5G47220|AT5G40350|AT4G28910|AT3G23240|AT1G56650|AT1G32640|AT1G19640|AT4G09820|AT3G22275|AT1G28480|AT1G66350|AT5G26170|AT3G17860|AT1G19180|AT2G41370|AT3G15210|AT1G72260|AT5G64810|AT5G63970|AT3G52400|AT5G41315|AT3G11820
42542	1.2439e-07	response to hydrogen peroxide	AT3G10930|AT1G35580|AT2G47180|AT5G46350|AT1G16420|AT5G67480|AT2G43350|AT3G17790|AT4G12400|AT1G19570|AT1G52760|AT4G23810|AT3G12580|AT5G58940|AT4G26070|AT5G12030|AT5G37770|AT5G05300|AT1G54050|AT2G26150|AT3G48360|AT1G20620|AT3G13610
23051	1.2521e-07	regulation of signaling	AT5G17490|AT3G49780|AT3G23150|AT1G80440|AT1G73500|AT1G52920|AT1G52400|AT3G17860|AT3G62150|AT4G11890|AT1G72450|AT4G14400|AT1G74950|AT5G20900|AT1G48500|AT2G04450|AT2G34600|AT1G15670|AT5G64750|AT5G63980|AT5G67300|AT1G30135|AT4G09570|AT3G15210|AT3G63010|AT2G22430|AT3G45640|AT1G17380|AT1G51660|AT2G01150|AT2G32510|AT1G66350|AT4G03450|AT5G46590|AT1G13300|AT2G22860|AT3G11180|AT5G58650|AT1G19570|AT1G19770…
44248	1.7674e-07	cellular catabolic process	AT4G03510|AT3G05200|AT4G01610|AT4G26910|AT1G80440|AT1G65040|AT5G13800|AT2G20340|AT2G43580|AT1G19670|AT5G05340|AT5G58390|AT2G43620|AT4G15210|AT4G11370|AT4G37520|AT4G36430|AT1G35580|AT1G14540|AT1G65610|AT5G27520|AT5G49570|AT5G65640|AT5G46180|AT5G63980|AT5G43190|AT4G39950|AT1G68290|AT2G43590|AT1G02930|AT5G10380|AT5G06720|AT1G08630|AT2G40000|AT1G69930|AT3G09260|AT1G71170|AT2G01150|AT4G11360|AT4G02520…
9966	1.8595e-07	regulation of signal transduction	AT5G17490|AT3G49780|AT3G23150|AT1G80440|AT1G73500|AT1G52920|AT1G52400|AT3G17860|AT3G62150|AT4G11890|AT1G72450|AT4G14400|AT1G74950|AT5G20900|AT1G48500|AT2G04450|AT2G34600|AT1G15670|AT5G64750|AT5G63980|AT5G67300|AT1G30135|AT4G09570|AT3G15210|AT3G63010|AT2G22430|AT3G45640|AT1G17380|AT1G51660|AT2G01150|AT2G32510|AT1G66350|AT4G03450|AT5G46590|AT1G13300|AT2G22860|AT3G11180|AT5G58650|AT1G19570|AT1G19770…
9991	1.9231e-07	response to extracellular stimulus	AT3G49580|AT3G02570|AT3G49620|AT3G09922|AT1G67070|AT3G16690|AT3G44320|AT2G02990|AT3G53600|AT5G01220|AT4G14680|AT5G43350|AT1G33240|AT2G14610|AT5G24090|AT2G43350|AT1G16370|AT2G20610|AT2G45170|AT4G35830|AT1G78000|AT5G20410|AT2G45130|AT1G20620|AT1G72180|AT3G04530|AT2G11810|AT3G55880|AT3G25790|AT5G48850|AT5G15330|AT5G21170|AT3G20660|AT3G25795|AT5G14565|AT3G03520|AT1G13300|AT5G45380|AT3G28270|AT4G10380…
1901135	2.1039e-07	carbohydrate derivative metabolic process	AT3G02570|AT1G60270|AT5G24540|AT5G24420|AT1G30620|AT1G52400|AT1G67070|AT5G57220|AT2G43580|AT2G21550|AT5G05460|AT5G57500|AT3G11040|AT4G18440|AT1G21100|AT2G43620|AT1G79680|AT2G25110|AT3G24090|AT5G49570|AT1G17890|AT2G39770|AT4G21470|AT5G24090|AT4G24340|AT4G39950|AT5G10300|AT2G43590|AT1G24100|AT1G18590|AT2G20610|AT5G40760|AT3G45040|AT3G09260|AT1G71170|AT4G37410|AT3G27190|AT1G22840|AT5G15490|AT3G54950…
48584	2.3491e-07	positive regulation of response to stimulus	AT2G31880|AT5G52810|AT5G47220|AT1G08450|AT5G40990|AT1G73500|AT1G52400|AT4G11890|AT4G14400|AT5G13320|AT4G18360|AT2G04450|AT2G25110|AT3G56400|AT3G49110|AT3G62600|AT4G25230|AT5G14930|AT5G24090|AT4G09570|AT2G41370|AT3G15210|AT1G07745|AT3G63010|AT3G45640|AT5G65600|AT1G51660|AT2G45130|AT2G01150|AT1G73805|AT3G49120|AT2G32510|AT1G66230|AT5G46350|AT1G67360|AT5G46590|AT1G19570|AT4G12720|AT1G08860|AT5G45110…
42537	2.6675e-07	benzene-containing compound metabolic process	AT3G55840|AT5G26920|AT5G67160|AT4G10500|AT1G18870|AT1G64160|AT2G37040|AT1G74710|AT3G53260|AT4G34180|AT4G37150|AT5G13320|AT2G40000|AT4G39030|AT2G23560|AT1G02860
6749	3.2831e-07	glutathione metabolic process	AT4G02520|AT2G29460|AT2G29470|AT5G17220|AT5G26220|AT2G30860|AT2G30870|AT4G29210|AT5G27380|AT2G47730|AT2G02930|AT1G02930|AT1G44790|AT1G02920|AT1G19570|AT1G27130|AT5G02780|AT1G69930|AT3G03190|AT2G29440|AT2G29450|AT1G74590
9695	3.6136e-07	jasmonic acid biosynthetic process	AT3G25770|AT3G25760|AT5G42650|AT3G25780|AT1G19640|AT1G17420|AT1G05800|AT1G72520|AT1G13280|AT3G45140|AT4G16760|AT2G06050|AT1G20510
31349	3.827e-07	positive regulation of defense response	AT2G31880|AT5G52810|AT1G73805|AT5G47220|AT3G49120|AT1G08450|AT5G40990|AT4G11890|AT4G14400|AT5G13320|AT4G12720|AT1G08860|AT4G18360|AT2G25110|AT3G56400|AT3G09830|AT3G49110|AT3G62600|AT1G51800|AT4G25230|AT5G14930|AT5G24090|AT2G41370|AT3G15210|AT1G07745|AT5G65600|AT1G07000
98656	5.654e-07	anion transmembrane transport	AT1G12110|AT1G67940|AT3G01280|AT1G23090|AT2G37460|AT1G31830|AT3G57280|AT4G24570|AT5G44070|AT5G61810|AT1G22150|AT4G35180|AT1G61800|AT3G13620|AT1G79360|AT5G52050|AT1G77380|AT5G41800|AT2G34960|AT5G43350|AT3G56200|AT5G14570|AT5G27520|AT5G67500|AT4G27970|AT4G23010|AT4G18910|AT5G11230|AT1G16370|AT1G69850|AT4G28390|AT1G78560|AT1G80510|AT1G78000|AT3G11900|AT1G08230|AT2G32830|AT4G31600|AT5G62680|AT4G08300…
2001141	5.8034e-07	regulation of RNA biosynthetic process	AT5G40350|AT5G62020|AT5G65410|AT1G66370|AT1G30500|AT1G74430|AT2G22760|AT5G53660|AT1G29860|AT4G17230|AT3G06380|AT2G40750|AT3G50410|AT2G23290|AT1G53170|AT1G46768|AT5G13080|AT1G06180|AT2G30040|AT3G56400|AT3G19580|AT5G65640|AT3G20670|AT1G18860|AT1G66380|AT3G53370|AT2G25900|AT5G61600|AT5G54640|AT4G23810|AT3G16500|AT1G73805|AT1G57560|AT5G15130|AT1G13260|AT1G72830|AT5G46350|AT5G46590|AT1G18710|AT1G66390…
1903506	5.8034e-07	regulation of nucleic acid-templated transcription	AT5G40350|AT5G62020|AT5G65410|AT1G66370|AT1G30500|AT1G74430|AT2G22760|AT5G53660|AT1G29860|AT4G17230|AT3G06380|AT2G40750|AT3G50410|AT2G23290|AT1G53170|AT1G46768|AT5G13080|AT1G06180|AT2G30040|AT3G56400|AT3G19580|AT5G65640|AT3G20670|AT1G18860|AT1G66380|AT3G53370|AT2G25900|AT5G61600|AT5G54640|AT4G23810|AT3G16500|AT1G73805|AT1G57560|AT5G15130|AT1G13260|AT1G72830|AT5G46350|AT5G46590|AT1G18710|AT1G66390…
6575	5.9723e-07	cellular modified amino acid metabolic process	AT4G02520|AT2G29460|AT1G18870|AT5G26220|AT2G30870|AT1G74710|AT2G02930|AT2G21550|AT1G02920|AT1G19570|AT1G50480|AT3G03190|AT2G29450|AT1G74590|AT3G06300|AT2G29470|AT1G36370|AT5G17220|AT3G61530|AT2G17720|AT2G30860|AT4G29210|AT5G27380|AT2G47730|AT1G02930|AT1G44790|AT1G27130|AT1G78680|AT5G02780|AT1G69930|AT1G78660|AT3G28480|AT2G29440
9812	6.3708e-07	flavonoid metabolic process	AT1G08450|AT4G14090|AT1G56650|AT3G11180|AT2G02990|AT1G06000|AT2G43000|AT5G05600|AT5G46760|AT4G27830|AT5G17220|AT5G24530|AT3G55970|AT4G09820|AT4G22880|AT5G63580|AT5G13930|AT1G71030|AT3G19010|AT1G17020|AT5G07990|AT3G29590|AT5G42800|AT5G54060|AT5G54160
8219	6.7439e-07	cell death	AT3G50470|AT1G73805|AT3G48090|AT1G08450|AT1G61560|AT5G65970|AT2G13790|AT2G38530|AT3G20600|AT4G14400|AT5G13320|AT5G53760|AT4G12720|AT3G50930|AT1G02860|AT3G45290|AT2G26560|AT3G50480|AT3G54420|AT4G26466|AT1G33560|AT1G14780|AT4G23170|AT5G46180|AT5G22290|AT3G21220|AT1G16420|AT4G23210|AT4G25230|AT3G45640|AT1G51660|AT5G10380|AT2G47130|AT5G50260|AT3G13610
6355	6.8473e-07	regulation of transcription, DNA-templated	AT5G40350|AT5G62020|AT5G65410|AT1G66370|AT1G30500|AT1G74430|AT2G22760|AT5G53660|AT1G29860|AT4G17230|AT3G06380|AT2G40750|AT3G50410|AT2G23290|AT1G53170|AT1G46768|AT5G13080|AT1G06180|AT2G30040|AT3G56400|AT3G19580|AT5G65640|AT3G20670|AT1G18860|AT1G66380|AT3G53370|AT2G25900|AT5G61600|AT5G54640|AT4G23810|AT3G16500|AT1G73805|AT1G57560|AT5G15130|AT1G13260|AT1G72830|AT5G46350|AT5G46590|AT1G18710|AT1G66390…
12501	6.9972e-07	programmed cell death	AT3G50470|AT1G73805|AT3G48090|AT1G08450|AT2G38530|AT3G20600|AT5G13320|AT4G12720|AT3G50930|AT1G02860|AT2G26560|AT3G50480|AT3G54420|AT4G26466|AT1G33560|AT1G14780|AT4G23170|AT5G46180|AT5G22290|AT3G21220|AT1G16420|AT4G23210|AT4G25230|AT3G45640|AT1G51660|AT5G10380|AT2G47130|AT5G50260|AT3G13610
31668	9.2603e-07	cellular response to extracellular stimulus	AT3G49580|AT3G04530|AT2G11810|AT3G55880|AT3G25790|AT5G48850|AT5G15330|AT3G49620|AT5G21170|AT3G20660|AT3G25795|AT5G14565|AT3G03520|AT3G09922|AT1G13300|AT5G45380|AT3G16690|AT3G44320|AT2G02990|AT3G53600|AT5G01220|AT4G14680|AT3G28270|AT4G10380|AT2G33770|AT5G43350|AT3G08860|AT1G64660|AT1G33240|AT1G68740|AT5G27420|AT5G63320|AT3G60640|AT5G24090|AT2G43350|AT1G73010|AT4G33030|AT1G01140|AT5G60890|AT1G16370…
46686	9.8271e-07	response to cadmium ion	AT3G02570|AT3G09600|AT3G09440|AT2G30870|AT5G44070|AT1G67070|AT1G17290|AT1G52760|AT3G44320|AT1G75040|AT3G20390|AT3G13782|AT3G17820|AT2G26560|AT5G42020|AT1G56340|AT3G56240|AT5G67300|AT1G13930|AT1G02930|AT5G11670|AT3G13110|AT4G29040|AT1G77510|AT1G27130|AT3G12580|AT2G45290|AT1G45145|AT2G47470|AT4G39230|AT4G19880|AT1G20620|AT3G12500|AT4G11360|AT4G02520|AT3G23250|AT3G53620|AT4G24190|AT5G15650|AT5G26220…
10112	1.0103e-06	regulation of systemic acquired resistance	AT5G26920|AT5G52810|AT2G22330|AT1G73805|AT1G44350|AT1G51780|AT5G13320|AT5G13220|AT4G01895|AT3G26830|AT3G25882|AT1G02450
9626	1.0103e-06	plant-type hypersensitive response	AT3G50480|AT3G54420|AT3G50470|AT1G73805|AT3G48090|AT1G33560|AT1G14780|AT1G08450|AT5G46180|AT5G22290|AT3G21220|AT4G23210|AT4G25230|AT3G20600|AT3G45640|AT1G51660|AT5G13320|AT4G12720|AT2G47130|AT5G50260|AT3G50930|AT1G02860|AT2G26560
50832	1.0614e-06	defense response to fungus	AT1G11580|AT5G25110|AT5G44430|AT5G42650|AT1G61560|AT5G40990|AT5G64120|AT5G61890|AT2G38470|AT3G59660|AT1G64195|AT1G74710|AT4G22230|AT2G38870|AT1G52400|AT5G57220|AT3G20600|AT5G38900|AT4G11650|AT3G10190|AT1G19670|AT4G34410|AT1G80840|AT4G16260|AT2G25110|AT5G25910|AT3G56400|AT3G49110|AT5G64750|AT5G67300|AT4G08870|AT3G04720|AT5G61600|AT1G05800|AT3G13790|AT1G45145|AT2G43510|AT5G47910|AT3G52400|AT2G02120…
51252	1.3218e-06	regulation of RNA metabolic process	AT5G40350|AT5G62020|AT5G65410|AT1G66370|AT1G30500|AT1G74430|AT2G22760|AT5G53660|AT1G29860|AT4G17230|AT3G06380|AT2G40750|AT3G50410|AT2G23290|AT1G53170|AT1G46768|AT5G13080|AT1G06180|AT2G30040|AT3G56400|AT3G19580|AT5G65640|AT3G20670|AT1G18860|AT1G66380|AT3G53370|AT2G25900|AT5G61600|AT5G54640|AT4G23810|AT3G16500|AT1G73805|AT1G57560|AT5G15130|AT1G13260|AT1G72830|AT5G46350|AT5G46590|AT1G18710|AT1G66390…
34050	1.3282e-06	host programmed cell death induced by symbiont	AT3G50480|AT3G54420|AT3G50470|AT1G73805|AT3G48090|AT1G33560|AT1G14780|AT1G08450|AT5G46180|AT5G22290|AT3G21220|AT4G23210|AT4G25230|AT3G20600|AT3G45640|AT1G51660|AT5G13320|AT4G12720|AT2G47130|AT5G50260|AT3G50930|AT1G02860|AT2G26560
71496	1.5573e-06	cellular response to external stimulus	AT3G49580|AT3G04530|AT2G11810|AT3G55880|AT3G25790|AT5G48850|AT5G15330|AT3G49620|AT5G21170|AT3G20660|AT3G25795|AT5G14565|AT3G03520|AT3G09922|AT1G13300|AT5G45380|AT3G16690|AT3G44320|AT2G02990|AT3G53600|AT5G01220|AT4G14680|AT3G28270|AT4G10380|AT2G33770|AT5G43350|AT3G08860|AT1G64660|AT1G33240|AT1G68740|AT5G27420|AT5G63320|AT3G60640|AT5G24090|AT2G43350|AT1G73010|AT4G33030|AT1G01140|AT5G60890|AT1G16370…
10120	1.5733e-06	camalexin biosynthetic process	AT4G39950|AT2G22330|AT3G45640|AT3G26830|AT2G38470|AT4G30530|AT1G73500|AT2G30770|AT2G43000
52317	1.5733e-06	camalexin metabolic process	AT4G39950|AT2G22330|AT3G45640|AT3G26830|AT2G38470|AT4G30530|AT1G73500|AT2G30770|AT2G43000
9808	1.8505e-06	lignin metabolic process	AT2G30490|AT1G09480|AT1G33030|AT1G67980|AT2G37040|AT5G64120|AT5G14700|AT2G22420|AT5G13420|AT1G52760|AT5G04330|AT1G77520|AT5G05340|AT1G76470|AT1G80820|AT1G61820|AT4G34230|AT1G15950|AT4G19370|AT5G66690|AT2G36880|AT4G36220|AT4G37990|AT3G19450|AT3G50740|AT5G54160
162	1.9159e-06	tryptophan biosynthetic process	AT5G05590|AT3G54640|AT1G25220|AT5G17990|AT5G60890|AT4G31500|AT4G27070|AT2G04400|AT5G05730|AT5G54810|AT5G28237|AT1G69370
46219	1.9159e-06	indolalkylamine biosynthetic process	AT5G05590|AT3G54640|AT1G25220|AT5G17990|AT5G60890|AT4G31500|AT4G27070|AT2G04400|AT5G05730|AT5G54810|AT5G28237|AT1G69370
18958	2.1144e-06	phenol-containing compound metabolic process	AT5G26920|AT5G67160|AT4G10500|AT1G18870|AT1G64160|AT2G37040|AT1G74710|AT4G22880|AT1G71030|AT4G37150|AT4G39030|AT2G23560|AT2G02390|AT1G02860
46283	2.121e-06	anthocyanin-containing compound metabolic process	AT5G46760|AT4G27830|AT5G17220|AT1G08450|AT4G14090|AT1G56650|AT4G22880|AT1G71030|AT2G02990|AT3G29590|AT5G42800|AT2G43000|AT5G54060
6576	2.121e-06	cellular biogenic amine metabolic process	AT3G54640|AT3G55840|AT5G17990|AT4G31500|AT5G54810|AT4G08870|AT1G69370|AT5G05590|AT4G39950|AT1G25220|AT2G22330|AT4G34180|AT5G53120|AT5G60890|AT4G27070|AT2G04400|AT5G05730|AT4G34710|AT2G40000|AT5G28237
44106	2.121e-06	cellular amine metabolic process	AT3G54640|AT3G55840|AT5G17990|AT4G31500|AT5G54810|AT4G08870|AT1G69370|AT5G05590|AT4G39950|AT1G25220|AT2G22330|AT4G34180|AT5G53120|AT5G60890|AT4G27070|AT2G04400|AT5G05730|AT4G34710|AT2G40000|AT5G28237
98754	2.1866e-06	detoxification	AT2G25080|AT1G56650|AT5G64120|AT2G30870|AT5G05340|AT5G58390|AT3G03190|AT1G74590|AT4G37520|AT2G02390|AT4G36430|AT1G14540|AT2G29470|AT3G49110|AT5G42180|AT2G43350|AT1G02930|AT3G17790|AT1G27130|AT5G06720|AT4G31870|AT1G45145|AT1G69930|AT5G47910|AT1G20620|AT1G08830|AT4G02520|AT2G29460|AT5G22300|AT3G49120|AT1G67600|AT4G08780|AT2G22420|AT2G02930|AT1G73680|AT1G02920|AT1G19570|AT5G06730|AT2G29450|AT4G31240…
80090	2.3004e-06	regulation of primary metabolic process	AT1G10690|AT5G40350|AT1G80440|AT5G62020|AT5G65410|AT1G66370|AT1G30500|AT1G74430|AT4G39940|AT1G19270|AT2G22760|AT5G53660|AT1G29860|AT4G17230|AT3G06380|AT2G40750|AT3G50410|AT2G23290|AT1G53170|AT1G46768|AT5G13080|AT1G06180|AT2G30040|AT3G56400|AT1G66700|AT3G19580|AT5G65640|AT3G20670|AT1G18860|AT1G66380|AT3G53370|AT2G25900|AT5G61600|AT1G51660|AT5G54640|AT4G23810|AT2G02120|AT3G16500|AT3G27190|AT1G73805…
9308	2.3345e-06	amine metabolic process	AT3G55840|AT5G17990|AT4G31500|AT5G54810|AT4G29740|AT1G25220|AT5G53120|AT2G28305|AT4G27070|AT4G34710|AT1G62810|AT3G54640|AT4G08870|AT1G69370|AT5G05590|AT4G39950|AT5G11950|AT2G22330|AT4G34180|AT1G75450|AT5G60890|AT2G04400|AT5G05730|AT2G41510|AT2G40000|AT5G06300|AT5G28237
9813	2.4209e-06	flavonoid biosynthetic process	AT5G46760|AT5G24530|AT4G14090|AT1G56650|AT3G55970|AT4G09820|AT4G22880|AT5G63580|AT5G13930|AT1G71030|AT3G11180|AT3G19010|AT1G17020|AT5G07990|AT2G02990|AT3G29590|AT1G06000|AT5G42800|AT2G43000|AT5G54060|AT5G05600|AT5G54160
31667	2.4903e-06	response to nutrient levels	AT3G49580|AT3G02570|AT3G04530|AT2G11810|AT3G55880|AT3G25790|AT5G48850|AT5G15330|AT3G49620|AT5G21170|AT3G25795|AT5G14565|AT3G03520|AT3G09922|AT1G13300|AT5G45380|AT1G67070|AT3G16690|AT3G44320|AT2G02990|AT5G01220|AT4G14680|AT4G10380|AT2G33770|AT5G43350|AT3G08860|AT1G64660|AT1G68740|AT5G27420|AT2G14610|AT5G63320|AT3G60640|AT1G73010|AT4G33030|AT1G01140|AT5G60890|AT3G09560|AT2G45170|AT4G35830|AT1G78000…
9816	2.8937e-06	defense response to bacterium, incompatible interaction	AT5G45110|AT3G05200|AT5G26920|AT3G56710|AT4G23190|AT5G52640|AT5G27420|AT5G46180|AT3G20600|AT4G14400|AT4G11650|AT5G06320|AT4G11850|AT4G22305|AT5G13320|AT4G23810|AT2G40000|AT5G56030
71396	2.9625e-06	cellular response to lipid	AT5G17490|AT5G40350|AT1G32640|AT3G59220|AT2G18300|AT2G38310|AT1G52400|AT2G43140|AT3G46620|AT2G01540|AT3G06380|AT1G05010|AT2G20180|AT3G48360|AT5G58670|AT1G62810|AT5G52900|AT1G12240|AT3G57530|AT1G15550|AT1G62660|AT3G19580|AT5G64750|AT5G63980|AT5G67300|AT1G65690|AT5G66210|AT1G70800|AT2G43350|AT3G63010|AT2G22430|AT3G45640|AT5G28770|AT2G17290|AT2G44080|AT1G15080|AT5G67450|AT2G32510|AT2G13790|AT2G36270…
9889	3.1352e-06	regulation of biosynthetic process	AT5G40350|AT5G62020|AT5G65410|AT1G66370|AT1G30500|AT1G74430|AT4G39940|AT1G19270|AT2G22760|AT5G53660|AT1G29860|AT5G05340|AT4G17230|AT3G06380|AT2G40750|AT3G50410|AT2G23290|AT1G53170|AT1G46768|AT5G13080|AT1G06180|AT2G30040|AT3G56400|AT1G66700|AT3G19580|AT5G65640|AT3G20670|AT1G18860|AT1G66380|AT3G53370|AT2G25900|AT5G61600|AT5G54640|AT4G23810|AT3G16500|AT3G27190|AT1G73805|AT1G57560|AT5G15130|AT1G13260…
19219	3.2354e-06	regulation of nucleobase-containing compound metabolic process	AT5G40350|AT5G62020|AT5G65410|AT1G66370|AT1G30500|AT1G74430|AT1G19270|AT2G22760|AT5G53660|AT1G29860|AT4G17230|AT3G06380|AT2G40750|AT3G50410|AT2G23290|AT1G53170|AT1G46768|AT5G13080|AT1G06180|AT2G30040|AT3G56400|AT3G19580|AT5G65640|AT3G20670|AT1G18860|AT1G66380|AT3G53370|AT2G25900|AT5G61600|AT5G54640|AT4G23810|AT3G16500|AT1G73805|AT1G57560|AT5G15130|AT1G13260|AT1G72830|AT5G46350|AT5G46590|AT1G18710…
31323	3.2354e-06	regulation of cellular metabolic process	AT1G10690|AT5G50950|AT5G40350|AT1G80440|AT5G62020|AT5G65410|AT1G66370|AT1G30500|AT1G74430|AT4G39940|AT1G19270|AT2G22760|AT5G53660|AT1G29860|AT5G05340|AT1G61800|AT4G17230|AT3G06380|AT2G40750|AT3G50410|AT2G23290|AT1G53170|AT1G46768|AT5G13080|AT1G06180|AT2G30040|AT3G56400|AT1G66700|AT3G19580|AT5G65640|AT3G20670|AT1G18860|AT1G66380|AT3G53370|AT2G25900|AT5G61600|AT1G51660|AT5G54640|AT4G23810|AT2G02120…
9696	3.6467e-06	salicylic acid metabolic process	AT5G26920|AT5G67160|AT4G37150|AT4G10500|AT1G18870|AT4G39030|AT2G37040|AT1G74710|AT2G23560|AT1G02860
6464	3.7609e-06	cellular protein modification process	AT1G67900|AT4G03510|AT3G02570|AT3G23150|AT1G80440|AT1G14370|AT1G16670|AT2G37580|AT1G67340|AT1G65040|AT5G57900|AT1G34420|AT1G11300|AT4G14400|AT5G05460|AT3G11040|AT4G15975|AT3G06380|AT5G45800|AT1G79680|AT2G25110|AT4G11370|AT5G22920|AT3G11840|AT2G30040|AT4G21510|AT2G17720|AT1G48260|AT5G43190|AT1G51660|AT2G17290|AT5G10380|AT3G53810|AT3G45040|AT2G03450|AT4G10390|AT5G55170|AT2G01150|AT4G11480|AT4G11360…
36211	3.7609e-06	protein modification process	AT1G67900|AT4G03510|AT3G02570|AT3G23150|AT1G80440|AT1G14370|AT1G16670|AT2G37580|AT1G67340|AT1G65040|AT5G57900|AT1G34420|AT1G11300|AT4G14400|AT5G05460|AT3G11040|AT4G15975|AT3G06380|AT5G45800|AT1G79680|AT2G25110|AT4G11370|AT5G22920|AT3G11840|AT2G30040|AT4G21510|AT2G17720|AT1G48260|AT5G43190|AT1G51660|AT2G17290|AT5G10380|AT3G53810|AT3G45040|AT2G03450|AT4G10390|AT5G55170|AT2G01150|AT4G11480|AT4G11360…
51171	3.9846e-06	regulation of nitrogen compound metabolic process	AT1G10690|AT5G40350|AT1G80440|AT5G62020|AT5G65410|AT1G66370|AT1G30500|AT1G74430|AT4G39940|AT1G19270|AT2G22760|AT5G53660|AT1G29860|AT4G17230|AT3G06380|AT2G40750|AT3G50410|AT2G23290|AT1G53170|AT1G46768|AT5G13080|AT1G06180|AT2G30040|AT3G56400|AT1G66700|AT3G19580|AT5G65640|AT3G20670|AT1G18860|AT1G66380|AT3G53370|AT2G25900|AT5G61600|AT1G51660|AT5G54640|AT4G23810|AT2G02120|AT3G16500|AT1G73805|AT1G57560…
31326	5.1583e-06	regulation of cellular biosynthetic process	AT5G40350|AT5G62020|AT5G65410|AT1G66370|AT1G30500|AT1G74430|AT4G39940|AT1G19270|AT2G22760|AT5G53660|AT1G29860|AT5G05340|AT4G17230|AT3G06380|AT2G40750|AT3G50410|AT2G23290|AT1G53170|AT1G46768|AT5G13080|AT1G06180|AT2G30040|AT3G56400|AT1G66700|AT3G19580|AT5G65640|AT3G20670|AT1G18860|AT1G66380|AT3G53370|AT2G25900|AT5G61600|AT5G54640|AT4G23810|AT3G16500|AT3G27190|AT1G73805|AT1G57560|AT5G15130|AT1G13260…
10941	5.2269e-06	regulation of cell death	AT3G50260|AT2G31880|AT3G48090|AT2G13790|AT3G57330|AT4G25230|AT5G48380|AT4G25110|AT3G20600|AT4G34180|AT5G65600|AT4G19700|AT5G13320|AT3G63310|AT5G10380|AT1G08860|AT1G79110|AT5G47910|AT3G52400|AT3G11820|AT1G21750|AT5G13190
19758	5.3351e-06	glycosinolate biosynthetic process	AT1G62540|AT1G65860|AT4G31500|AT5G23020|AT1G65880|AT1G12160|AT1G74100|AT5G57220|AT4G39950|AT1G50110|AT2G22330|AT1G24100|AT5G60890|AT1G18590|AT2G20610|AT1G18570|AT1G76790
19761	5.3351e-06	glucosinolate biosynthetic process	AT1G62540|AT1G65860|AT4G31500|AT5G23020|AT1G65880|AT1G12160|AT1G74100|AT5G57220|AT4G39950|AT1G50110|AT2G22330|AT1G24100|AT5G60890|AT1G18590|AT2G20610|AT1G18570|AT1G76790
16144	5.3351e-06	S-glycoside biosynthetic process	AT1G62540|AT1G65860|AT4G31500|AT5G23020|AT1G65880|AT1G12160|AT1G74100|AT5G57220|AT4G39950|AT1G50110|AT2G22330|AT1G24100|AT5G60890|AT1G18590|AT2G20610|AT1G18570|AT1G76790
90487	7.5389e-06	secondary metabolite catabolic process	AT4G02520|AT2G29460|AT2G29470|AT5G17220|AT2G30860|AT2G30870|AT2G47730|AT2G02930|AT1G02930|AT1G02920|AT1G27130|AT1G69930|AT3G03190|AT2G29440|AT2G29450|AT1G74590|AT2G02390
9407	7.5389e-06	toxin catabolic process	AT4G02520|AT2G29460|AT2G29470|AT5G17220|AT2G30860|AT2G30870|AT2G47730|AT2G02930|AT1G02930|AT1G02920|AT1G27130|AT1G69930|AT3G03190|AT2G29440|AT2G29450|AT1G74590|AT2G02390
9266	7.5389e-06	response to temperature stimulus	AT5G50950|AT3G25770|AT3G09440|AT1G16670|AT2G38470|AT1G74710|AT2G38750|AT4G11890|AT4G14400|AT3G16690|AT5G28540|AT3G16450|AT5G12030|AT5G37770|AT1G46768|AT3G48360|AT5G58670|AT1G15950|AT3G50260|AT3G08720|AT5G42020|AT4G02330|AT5G67180|AT3G27660|AT2G39770|AT5G63980|AT5G47230|AT5G24090|AT2G38760|AT1G27730|AT3G45640|AT4G29040|AT3G16460|AT3G12580|AT5G47910|AT3G09260|AT1G54050|AT2G26150|AT3G61190|AT1G20620…
9682	7.8366e-06	induced systemic resistance	AT3G56400|AT5G47220|AT4G31500|AT5G40990|AT1G32960|AT2G30750|AT2G30770|AT5G57220|AT4G39950|AT2G41370|AT3G15210|AT2G22330|AT1G18570|AT4G12480
46217	9.7924e-06	indole phytoalexin metabolic process	AT4G39950|AT2G22330|AT3G45640|AT3G26830|AT2G38470|AT4G30530|AT1G73500|AT2G30770|AT2G43000
9403	9.7924e-06	toxin biosynthetic process	AT4G39950|AT2G22330|AT3G45640|AT3G26830|AT2G38470|AT4G30530|AT1G73500|AT2G30770|AT2G43000
9700	9.7924e-06	indole phytoalexin biosynthetic process	AT4G39950|AT2G22330|AT3G45640|AT3G26830|AT2G38470|AT4G30530|AT1G73500|AT2G30770|AT2G43000
80027	9.7924e-06	response to herbivore	AT1G66700|AT4G16740|AT3G44860|AT1G61120|AT3G45140|AT2G24210|AT3G16400|AT4G15210|AT3G04720
52314	9.7924e-06	phytoalexin metabolic process	AT4G39950|AT2G22330|AT3G45640|AT3G26830|AT2G38470|AT4G30530|AT1G73500|AT2G30770|AT2G43000
52315	9.7924e-06	phytoalexin biosynthetic process	AT4G39950|AT2G22330|AT3G45640|AT3G26830|AT2G38470|AT4G30530|AT1G73500|AT2G30770|AT2G43000
9073	1.019e-05	aromatic amino acid family biosynthetic process	AT3G54640|AT5G22630|AT5G17990|AT4G31500|AT5G54810|AT5G34930|AT1G69370|AT5G05590|AT3G44720|AT1G25220|AT5G60890|AT4G27070|AT2G04400|AT5G05730|AT5G28237|AT4G39980|AT1G22410
9809	1.0974e-05	lignin biosynthetic process	AT1G15950|AT1G09480|AT1G33030|AT1G67980|AT5G14700|AT2G36880|AT4G36220|AT2G22420|AT4G37990|AT5G13420|AT1G52760|AT5G04330|AT3G19450|AT1G77520|AT5G05340|AT1G76470|AT1G80820|AT1G61820|AT4G34230|AT5G54160
1902679	1.2616e-05	negative regulation of RNA biosynthetic process	AT5G67450|AT4G28910|AT1G13260|AT1G62990|AT1G66230|AT1G30500|AT3G17860|AT1G72450|AT5G08790|AT2G46830|AT1G74950|AT5G13220|AT2G36080|AT5G20900|AT1G80840|AT1G48500|AT1G54160|AT1G03770|AT5G13080|AT5G01840|AT4G16780|AT3G56400|AT2G34600|AT2G34720|AT1G68840|AT3G52540|AT1G33240|AT3G19580|AT5G63320|AT5G63980|AT3G22275|AT3G20670|AT1G30135|AT2G34140|AT1G70700|AT1G27730|AT1G19180|AT3G15210|AT1G17380|AT2G30424…
1903507	1.2616e-05	negative regulation of nucleic acid-templated transcription	AT5G67450|AT4G28910|AT1G13260|AT1G62990|AT1G66230|AT1G30500|AT3G17860|AT1G72450|AT5G08790|AT2G46830|AT1G74950|AT5G13220|AT2G36080|AT5G20900|AT1G80840|AT1G48500|AT1G54160|AT1G03770|AT5G13080|AT5G01840|AT4G16780|AT3G56400|AT2G34600|AT2G34720|AT1G68840|AT3G52540|AT1G33240|AT3G19580|AT5G63320|AT5G63980|AT3G22275|AT3G20670|AT1G30135|AT2G34140|AT1G70700|AT1G27730|AT1G19180|AT3G15210|AT1G17380|AT2G30424…
31669	1.3133e-05	cellular response to nutrient levels	AT3G49580|AT3G04530|AT2G11810|AT3G55880|AT3G25790|AT5G48850|AT5G15330|AT3G49620|AT5G21170|AT3G25795|AT5G14565|AT3G03520|AT3G09922|AT1G13300|AT5G45380|AT3G16690|AT3G44320|AT2G02990|AT5G01220|AT4G14680|AT4G10380|AT2G33770|AT5G43350|AT3G08860|AT1G64660|AT1G68740|AT5G27420|AT5G63320|AT3G60640|AT1G73010|AT4G33030|AT1G01140|AT5G60890|AT3G09560|AT2G45170|AT1G78000|AT5G20410|AT2G45130|AT1G20620|AT3G17810
15711	1.3436e-05	organic anion transport	AT3G11900|AT1G15520|AT1G08230|AT4G31600|AT5G62680|AT4G08300|AT2G37460|AT3G25610|AT2G36590|AT3G20660|AT1G31830|AT3G57280|AT5G47560|AT4G05590|AT4G24570|AT2G38530|AT4G24230|AT5G02170|AT5G61810|AT2G02810|AT5G57685|AT2G22500|AT4G35180|AT1G61800|AT3G13620|AT1G79360|AT5G52050|AT1G77380|AT5G04930|AT5G41800|AT1G13210|AT2G34960|AT3G56200|AT5G40780|AT1G14360|AT5G27520|AT1G01070|AT4G23010|AT5G11230|AT1G16370…
9627	1.4111e-05	systemic acquired resistance	AT5G45110|AT2G13810|AT3G56400|AT3G48090|AT4G23170|AT1G59870|AT5G40990|AT2G14610|AT1G74710|AT5G64570|AT2G18660|AT3G57260|AT3G04720|AT5G10760|AT4G37150|AT5G65600|AT5G03350|AT1G75040|AT2G23560|AT1G02860
9309	1.8962e-05	amine biosynthetic process	AT3G54640|AT5G17990|AT4G31500|AT5G54810|AT4G08870|AT1G69370|AT5G05590|AT1G25220|AT5G53120|AT5G60890|AT4G27070|AT2G04400|AT5G05730|AT4G34710|AT5G28237
42401	1.8962e-05	cellular biogenic amine biosynthetic process	AT3G54640|AT5G17990|AT4G31500|AT5G54810|AT4G08870|AT1G69370|AT5G05590|AT1G25220|AT5G53120|AT5G60890|AT4G27070|AT2G04400|AT5G05730|AT4G34710|AT5G28237
6817	1.8962e-05	phosphate ion transport	AT1G35350|AT2G33770|AT2G38940|AT5G43350|AT1G67940|AT2G32830|AT1G68740|AT3G01970|AT4G24570|AT1G26730|AT5G61810|AT2G22500|AT3G48850|AT2G03240|AT2G03260
10556	2.0421e-05	regulation of macromolecule biosynthetic process	AT5G40350|AT5G62020|AT5G65410|AT1G66370|AT1G30500|AT1G74430|AT1G19270|AT2G22760|AT5G53660|AT1G29860|AT4G17230|AT3G06380|AT2G40750|AT3G50410|AT2G23290|AT1G53170|AT1G46768|AT5G13080|AT1G06180|AT2G30040|AT3G56400|AT1G66700|AT3G19580|AT5G65640|AT3G20670|AT1G18860|AT1G66380|AT3G53370|AT2G25900|AT5G61600|AT5G54640|AT4G23810|AT3G16500|AT3G27190|AT1G73805|AT1G57560|AT5G15130|AT1G13260|AT1G72830|AT5G46350…
71446	2.0774e-05	cellular response to salicylic acid stimulus	AT2G13810|AT3G56400|AT5G17490|AT3G48090|AT5G01900|AT5G22570|AT1G28480|AT1G66350|AT4G03450|AT4G14400|AT5G65600|AT5G13320|AT5G03350|AT2G32800|AT3G52400|AT5G06960|AT3G11820|AT3G50930|AT2G20370
2237	2.1393e-05	response to molecule of bacterial origin	AT4G31800|AT5G26920|AT1G73805|AT1G16670|AT1G51800|AT4G23210|AT4G26070|AT1G08320|AT1G07000|AT1G80840|AT2G23770|AT2G25000|AT3G50930
10193	2.5104e-05	response to ozone	AT5G42380|AT3G10985|AT1G15520|AT5G49570|AT2G39770|AT5G14565|AT3G02840|AT5G55120|AT1G19570|AT1G72520|AT4G12720|AT4G23810|AT2G06050|AT1G08830
2000112	2.519e-05	regulation of cellular macromolecule biosynthetic process	AT5G40350|AT5G62020|AT5G65410|AT1G66370|AT1G30500|AT1G74430|AT1G19270|AT2G22760|AT5G53660|AT1G29860|AT4G17230|AT3G06380|AT2G40750|AT3G50410|AT2G23290|AT1G53170|AT1G46768|AT5G13080|AT1G06180|AT2G30040|AT3G56400|AT1G66700|AT3G19580|AT5G65640|AT3G20670|AT1G18860|AT1G66380|AT3G53370|AT2G25900|AT5G61600|AT5G54640|AT4G23810|AT3G16500|AT3G27190|AT1G73805|AT1G57560|AT5G15130|AT1G13260|AT1G72830|AT5G46350…
19222	2.52e-05	regulation of metabolic process	AT1G10690|AT5G40350|AT1G80440|AT5G62020|AT5G65410|AT1G66370|AT4G39940|AT1G19270|AT5G53660|AT5G05340|AT1G61800|AT3G06380|AT2G40750|AT2G23290|AT1G53170|AT1G46768|AT5G13080|AT1G06180|AT3G56400|AT3G19580|AT5G65640|AT3G20670|AT1G66380|AT3G53370|AT5G54640|AT2G02120|AT4G35110|AT3G27190|AT1G73805|AT1G57560|AT5G15130|AT1G72830|AT4G26890|AT2G38530|AT1G66390|AT3G46600|AT2G46270|AT4G01540|AT4G29810|AT3G53230…
60548	2.52e-05	negative regulation of cell death	AT4G34180|AT4G19700|AT3G63310|AT2G13790|AT1G08860|AT3G57330|AT5G47910|AT3G52400|AT3G11820|AT5G13190|AT5G48380|AT4G25110
42436	2.62e-05	indole-containing compound catabolic process	AT4G39950|AT3G55840|AT2G22330|AT4G34180|AT1G59870|AT2G40000|AT3G09260|AT5G44070
9718	2.6718e-05	anthocyanin-containing compound biosynthetic process	AT1G71030|AT5G46760|AT4G14090|AT1G56650|AT2G02990|AT3G29590|AT5G42800|AT4G22880|AT2G43000|AT5G54060
51253	2.8155e-05	negative regulation of RNA metabolic process	AT5G67450|AT4G28910|AT1G13260|AT1G62990|AT1G66230|AT1G30500|AT3G17860|AT1G72450|AT5G08790|AT2G46830|AT1G74950|AT5G13220|AT2G36080|AT5G20900|AT1G80840|AT1G48500|AT1G54160|AT1G03770|AT5G13080|AT5G01840|AT4G16780|AT3G56400|AT2G34600|AT2G34720|AT1G68840|AT3G52540|AT1G33240|AT3G19580|AT5G63320|AT5G63980|AT3G22275|AT3G20670|AT1G30135|AT2G34140|AT1G70700|AT1G27730|AT1G19180|AT3G15210|AT1G17380|AT2G30424…
6810	3.7761e-05	transport	AT4G03510|AT1G14010|AT3G51860|AT1G21900|AT5G40230|AT1G56330|AT4G29900|AT2G37900|AT1G23090|AT2G37460|AT1G31830|AT3G57280|AT4G24570|AT4G36670|AT4G18205|AT1G21460|AT1G76970|AT1G61800|AT5G52450|AT3G13100|AT1G08920|AT5G43745|AT1G77380|AT4G37640|AT5G04930|AT3G17700|AT1G11670|AT5G40240|AT5G19980|AT5G49730|AT5G48400|AT1G72700|AT1G03905|AT2G36380|AT4G27970|AT4G23010|AT5G11230|AT5G53550|AT4G28390|AT4G39030…
42343	3.943e-05	indole glucosinolate metabolic process	AT5G57220|AT1G21120|AT5G60890|AT4G31500|AT1G59870|AT5G36220|AT1G18570|AT1G76790|AT1G21100|AT3G09260|AT4G37410|AT5G44070
51179	3.9931e-05	localization	AT4G03510|AT1G14010|AT3G51860|AT1G21900|AT5G40230|AT1G56330|AT4G29900|AT2G37900|AT1G23090|AT2G37460|AT1G31830|AT3G57280|AT4G24570|AT5G61610|AT5G57220|AT4G36670|AT4G18205|AT1G21460|AT1G76970|AT1G61800|AT5G52450|AT3G13100|AT1G08920|AT5G43745|AT1G77380|AT4G37640|AT5G04930|AT3G17700|AT1G11670|AT5G40240|AT5G19980|AT5G49730|AT5G48400|AT1G72700|AT1G03905|AT2G36380|AT4G27970|AT4G23010|AT4G39950|AT5G11230…
52482	4.1668e-05	defense response by cell wall thickening	AT5G57220|AT4G39950|AT3G54640|AT2G22330|AT1G24100|AT4G31500|AT1G59870|AT1G18570|AT5G44070
52544	4.1668e-05	defense response by callose deposition in cell wall	AT5G57220|AT4G39950|AT3G54640|AT2G22330|AT1G24100|AT4G31500|AT1G59870|AT1G18570|AT5G44070
1666	4.3504e-05	response to hypoxia	AT5G26920|AT1G35140|AT1G14540|AT3G48090|AT5G27760|AT1G57630|AT5G25250|AT4G24230|AT5G57220|AT1G17290|AT2G16060|AT5G13320|AT1G72330|AT5G54960|AT2G23270|AT4G31970|AT4G37710|AT2G26150|AT2G26560
43900	4.6297e-05	regulation of multi-organism process	AT4G31800|AT5G26920|AT3G09940|AT5G52810|AT1G73805|AT4G01895|AT4G14400|AT5G03160|AT1G19570|AT5G13320|AT5G13220|AT1G80840|AT4G23570|AT4G03960|AT5G67160|AT3G25020|AT3G26830|AT3G25882|AT5G66210|AT1G51800|AT5G14930|AT1G07745|AT2G22330|AT1G44350|AT1G51780|AT5G65600|AT1G20160|AT1G07000|AT1G02450
9697	5.3462e-05	salicylic acid biosynthetic process	AT5G26920|AT5G67160|AT1G18870|AT4G39030|AT1G74710|AT1G02860
46189	7.9592e-05	phenol-containing compound biosynthetic process	AT1G71030|AT5G26920|AT5G67160|AT1G18870|AT1G64160|AT4G39030|AT1G74710|AT4G22880|AT1G02860
51234	7.9592e-05	establishment of localization	AT4G03510|AT1G14010|AT3G51860|AT1G21900|AT5G40230|AT1G56330|AT4G29900|AT2G37900|AT1G23090|AT2G37460|AT1G31830|AT3G57280|AT4G24570|AT4G36670|AT4G18205|AT1G21460|AT1G76970|AT1G61800|AT5G52450|AT3G13100|AT1G08920|AT5G43745|AT1G77380|AT4G37640|AT5G04930|AT3G17700|AT1G11670|AT5G40240|AT5G19980|AT5G49730|AT5G48400|AT1G72700|AT1G03905|AT2G36380|AT4G27970|AT4G23010|AT5G11230|AT5G53550|AT4G28390|AT4G39030…
50778	8.9386e-05	positive regulation of immune response	AT5G45110|AT3G56400|AT3G09830|AT5G52810|AT5G47220|AT3G49120|AT3G49110|AT1G08450|AT5G40990|AT3G62600|AT4G25230|AT5G24090|AT2G41370|AT3G15210|AT5G65600|AT5G13320|AT4G12720|AT4G18360|AT2G25110
2684	8.9386e-05	positive regulation of immune system process	AT5G45110|AT3G56400|AT3G09830|AT5G52810|AT5G47220|AT3G49120|AT3G49110|AT1G08450|AT5G40990|AT3G62600|AT4G25230|AT5G24090|AT2G41370|AT3G15210|AT5G65600|AT5G13320|AT4G12720|AT4G18360|AT2G25110
60255	9.5268e-05	regulation of macromolecule metabolic process	AT1G10690|AT5G40350|AT1G80440|AT5G62020|AT5G65410|AT1G66370|AT1G30500|AT1G74430|AT1G19270|AT2G22760|AT5G53660|AT1G29860|AT4G17230|AT3G06380|AT2G40750|AT3G50410|AT2G23290|AT1G53170|AT1G46768|AT5G13080|AT1G06180|AT2G30040|AT3G56400|AT1G66700|AT3G19580|AT5G65640|AT3G20670|AT1G18860|AT1G66380|AT3G53370|AT2G25900|AT5G61600|AT1G51660|AT5G54640|AT4G23810|AT2G02120|AT3G16500|AT4G35110|AT3G27190|AT1G73805…
71456	0.00011317	cellular response to hypoxia	AT5G57220|AT5G26920|AT1G14540|AT5G13320|AT1G57630|AT2G23270|AT4G31970|AT5G25250|AT4G37710|AT2G26150|AT2G26560
42594	0.00011475	response to starvation	AT3G49580|AT3G04530|AT2G11810|AT3G55880|AT3G25790|AT5G48850|AT5G15330|AT3G49620|AT3G25795|AT5G14565|AT3G03520|AT3G09922|AT1G13300|AT5G45380|AT3G16690|AT3G44320|AT2G02990|AT5G01220|AT4G14680|AT2G33770|AT5G43350|AT1G64660|AT1G68740|AT5G63320|AT3G60640|AT1G73010|AT4G33030|AT1G01140|AT5G60890|AT3G09560|AT2G45170|AT4G35830|AT1G78000|AT5G20410|AT2G45130|AT1G20620|AT1G72180
1901575	0.00011942	organic substance catabolic process	AT4G03510|AT3G05200|AT3G55940|AT4G01610|AT2G43900|AT4G26910|AT1G80440|AT5G40990|AT1G65040|AT1G31550|AT2G30550|AT5G13800|AT2G20340|AT2G43580|AT1G19670|AT2G26440|AT3G43270|AT1G54020|AT2G43620|AT3G14310|AT4G15210|AT5G58670|AT4G11370|AT2G26560|AT1G35580|AT1G65610|AT5G27520|AT5G49570|AT5G65640|AT5G46180|AT5G63980|AT5G43190|AT5G24090|AT4G39950|AT1G68290|AT5G10300|AT2G43590|AT1G05800|AT5G10380|AT1G08630…
48523	0.00013498	negative regulation of cellular process	AT1G10690|AT3G23150|AT1G80440|AT1G30500|AT1G19270|AT1G74950|AT5G20900|AT1G80840|AT5G13080|AT4G16780|AT3G56400|AT1G66700|AT1G68840|AT3G19580|AT5G63980|AT3G20670|AT3G57330|AT1G27730|AT2G25900|AT1G05800|AT1G17380|AT5G54640|AT2G43510|AT2G02120|AT3G18524|AT5G67450|AT2G32710|AT1G13260|AT1G62990|AT2G13790|AT4G11910|AT1G17860|AT4G05590|AT1G13300|AT5G08790|AT2G46830|AT1G19770|AT5G13220|AT2G36080|AT3G44260…
52542	0.00014062	defense response by callose deposition	AT5G57220|AT4G39950|AT3G54640|AT2G22330|AT1G24100|AT4G31500|AT1G59870|AT1G18570|AT5G44070
46395	0.00014583	carboxylic acid catabolic process	AT3G55840|AT5G45340|AT4G26910|AT1G30040|AT4G10500|AT2G37040|AT3G53260|AT2G20340|AT1G17290|AT1G72330|AT1G76150|AT4G34710|AT4G16760|AT2G02390|AT1G64660|AT5G27520|AT5G65640|AT5G46180|AT3G21780|AT4G39950|AT5G38710|AT2G22330|AT4G34180|AT1G08630|AT2G40000|AT5G55070|AT1G71170
16054	0.00014583	organic acid catabolic process	AT3G55840|AT5G45340|AT4G26910|AT1G30040|AT4G10500|AT2G37040|AT3G53260|AT2G20340|AT1G17290|AT1G72330|AT1G76150|AT4G34710|AT4G16760|AT2G02390|AT1G64660|AT5G27520|AT5G65640|AT5G46180|AT3G21780|AT4G39950|AT5G38710|AT2G22330|AT4G34180|AT1G08630|AT2G40000|AT5G55070|AT1G71170
9267	0.00015238	cellular response to starvation	AT3G49580|AT3G04530|AT2G11810|AT3G55880|AT3G25790|AT5G48850|AT5G15330|AT3G49620|AT3G25795|AT5G14565|AT3G03520|AT3G09922|AT1G13300|AT5G45380|AT3G16690|AT3G44320|AT2G02990|AT5G01220|AT4G14680|AT2G33770|AT5G43350|AT1G64660|AT1G68740|AT5G63320|AT3G60640|AT1G73010|AT4G33030|AT1G01140|AT5G60890|AT3G09560|AT2G45170|AT1G78000|AT5G20410|AT2G45130|AT1G20620
45934	0.0001651	negative regulation of nucleobase-containing compound metabolic process	AT5G67450|AT4G28910|AT1G13260|AT1G62990|AT1G66230|AT1G30500|AT3G17860|AT1G72450|AT5G08790|AT2G46830|AT1G74950|AT5G13220|AT2G36080|AT5G20900|AT1G80840|AT1G48500|AT1G54160|AT1G03770|AT5G13080|AT5G01840|AT4G16780|AT3G56400|AT2G34600|AT2G34720|AT1G68840|AT3G52540|AT1G33240|AT3G19580|AT5G63320|AT5G63980|AT3G22275|AT3G20670|AT1G30135|AT2G34140|AT1G70700|AT1G27730|AT1G19180|AT3G15210|AT1G17380|AT2G30424…
45089	0.00016736	positive regulation of innate immune response	AT3G56400|AT3G09830|AT5G52810|AT5G47220|AT3G49120|AT3G49110|AT1G08450|AT5G40990|AT3G62600|AT4G25230|AT5G24090|AT2G41370|AT3G15210|AT5G65600|AT5G13320|AT4G12720|AT4G18360|AT2G25110
36293	0.00017005	response to decreased oxygen levels	AT5G26920|AT1G35140|AT1G14540|AT3G48090|AT5G27760|AT1G57630|AT5G25250|AT4G24230|AT5G57220|AT1G17290|AT2G16060|AT5G13320|AT1G72330|AT5G54960|AT2G23270|AT4G31970|AT4G37710|AT2G26150|AT2G26560
34219	0.00020577	carbohydrate transmembrane transport	AT1G08890|AT1G11260|AT4G31600|AT3G28007|AT1G30220|AT3G20660|AT4G36670|AT3G18830|AT2G02810|AT5G13740|AT3G16690|AT1G21460|AT1G75220|AT1G71880|AT1G61800|AT1G78130|AT1G79360|AT1G08920|AT2G38940|AT5G43350|AT1G14360|AT4G02050|AT4G23010|AT3G19930|AT1G77210|AT1G16370|AT5G61520|AT2G02860|AT1G08930
15698	0.00020577	inorganic anion transport	AT1G35350|AT1G12110|AT1G67940|AT2G32830|AT1G23090|AT4G24570|AT5G44070|AT1G26730|AT5G61810|AT2G22500|AT1G22150|AT2G03240|AT4G10380|AT2G03260|AT2G33770|AT2G38940|AT5G43350|AT5G14570|AT1G68740|AT1G18880|AT3G01970|AT4G18910|AT1G69870|AT5G13550|AT3G48850|AT1G78000|AT3G45060|AT3G27170|AT1G72180
31408	0.0002058	oxylipin biosynthetic process	AT1G73680|AT1G72520|AT5G42650|AT1G19640|AT3G45140|AT1G17420|AT5G48880|AT2G06050|AT3G22400|AT2G26560
42445	0.0002058	hormone metabolic process	AT5G45340|AT4G31500|AT1G14130|AT3G02875|AT5G54810|AT4G29740|AT1G25220|AT4G35160|AT2G28305|AT2G03760|AT1G78490|AT5G20960|AT1G14120|AT5G27520|AT2G36800|AT5G17300|AT5G66350|AT4G39950|AT5G11950|AT5G54140|AT2G22330|AT1G44350|AT1G75450|AT4G36380|AT2G20610|AT3G13730|AT5G05730|AT2G41510|AT5G06300|AT5G54160
70482	0.00020774	response to oxygen levels	AT5G26920|AT1G35140|AT1G14540|AT3G48090|AT5G27760|AT1G57630|AT5G25250|AT4G24230|AT5G57220|AT1G17290|AT2G16060|AT5G13320|AT1G72330|AT5G54960|AT2G23270|AT4G31970|AT4G37710|AT2G26150|AT2G26560
71453	0.00024558	cellular response to oxygen levels	AT5G57220|AT5G26920|AT1G14540|AT5G13320|AT1G57630|AT2G23270|AT4G31970|AT5G25250|AT4G37710|AT2G26150|AT2G26560
36294	0.00024558	cellular response to decreased oxygen levels	AT5G57220|AT5G26920|AT1G14540|AT5G13320|AT1G57630|AT2G23270|AT4G31970|AT5G25250|AT4G37710|AT2G26150|AT2G26560
1901565	0.00028988	organonitrogen compound catabolic process	AT4G03510|AT3G05200|AT4G01610|AT5G18860|AT4G26910|AT1G80440|AT1G65040|AT5G08260|AT5G13800|AT5G44070|AT2G20340|AT2G43580|AT1G17290|AT3G61460|AT1G75440|AT3G46620|AT5G28540|AT1G72330|AT3G44320|AT1G19670|AT2G43620|AT3G48360|AT4G11370|AT1G02860|AT4G23570|AT1G15670|AT2G29070|AT5G49570|AT5G46180|AT5G43190|AT4G25230|AT5G24090|AT4G39950|AT2G41370|AT2G43590|AT4G11320|AT4G34180|AT4G29040|AT4G22920|AT5G10380…
7568	0.00030316	aging	AT2G13810|AT4G10500|AT3G49620|AT2G13790|AT1G73500|AT4G01250|AT1G69490|AT2G22300|AT1G73680|AT5G08790|AT2G02990|AT1G05010|AT3G11340|AT1G54040|AT4G30270|AT2G43000|AT5G65380|AT3G10985|AT2G29350|AT4G32940|AT3G56240|AT4G05320|AT3G21520|AT5G14930|AT3G60800|AT5G37600|AT4G23810|AT1G17020|AT4G11280|AT3G10500|AT1G05620
31407	0.00031502	oxylipin metabolic process	AT1G73680|AT1G72520|AT5G42650|AT1G19640|AT3G45140|AT1G17420|AT5G48880|AT2G06050|AT3G22400|AT2G26560
1901606	0.000316	alpha-amino acid catabolic process	AT3G55840|AT1G64660|AT4G26910|AT5G46180|AT2G37040|AT3G53260|AT2G20340|AT4G39950|AT1G17290|AT5G38710|AT2G22330|AT4G34180|AT1G72330|AT1G08630|AT4G34710|AT2G40000|AT5G55070|AT1G71170
1901615	0.00032412	organic hydroxy compound metabolic process	AT5G26920|AT5G45340|AT2G43900|AT1G64970|AT5G42650|AT4G10500|AT1G18870|AT5G24160|AT2G37040|AT3G26840|AT1G74710|AT1G11840|AT5G41080|AT1G52400|AT1G74210|AT4G08170|AT5G13420|AT2G03760|AT1G06000|AT1G78490|AT5G20960|AT2G02390|AT1G02860|AT5G67160|AT2G34500|AT3G02040|AT2G36800|AT3G21780|AT1G64160|AT4G26260|AT4G22880|AT5G63580|AT1G71030|AT4G36380|AT4G37150|AT3G19010|AT3G13730|AT4G18010|AT1G54570|AT1G53580…
9408	0.00034487	response to heat	AT3G08970|AT3G09440|AT5G22060|AT2G38470|AT1G09080|AT2G38750|AT2G30250|AT4G12400|AT5G02490|AT5G28540|AT5G07100|AT5G59820|AT5G12030|AT4G17250|AT5G37770|AT5G37670|AT5G56030|AT3G08720|AT5G42020|AT5G67180|AT5G52640|AT2G47180|AT3G02885|AT2G39770|AT5G61780|AT5G65020|AT2G38760|AT5G07350|AT4G29040|AT3G12580|AT5G12020|AT3G46230|AT5G47910|AT1G54050|AT2G26150|AT4G14690|AT3G61190
52552	0.00034487	modulation by organism of immune response of other organism involved in symbiotic interaction	AT5G45110|AT3G09830|AT3G49120|AT3G49110|AT3G62600|AT2G25110|AT5G24090
52553	0.00034487	modulation by symbiont of host immune response	AT5G45110|AT3G09830|AT3G49120|AT3G49110|AT3G62600|AT2G25110|AT5G24090
52555	0.00034487	positive regulation by organism of immune response of other organism involved in symbiotic interaction	AT5G45110|AT3G09830|AT3G49120|AT3G49110|AT3G62600|AT2G25110|AT5G24090
52556	0.00034487	positive regulation by symbiont of host immune response	AT5G45110|AT3G09830|AT3G49120|AT3G49110|AT3G62600|AT2G25110|AT5G24090
52564	0.00034487	response to immune response of other organism involved in symbiotic interaction	AT5G45110|AT3G09830|AT3G49120|AT3G49110|AT3G62600|AT2G25110|AT5G24090
52572	0.00034487	response to host immune response	AT5G45110|AT3G09830|AT3G49120|AT3G49110|AT3G62600|AT2G25110|AT5G24090
44282	0.0003684	small molecule catabolic process	AT3G55840|AT5G45340|AT2G43900|AT4G26910|AT1G30040|AT4G10500|AT2G37040|AT3G53260|AT1G11840|AT2G20340|AT1G17290|AT1G72330|AT1G76150|AT4G34710|AT4G16760|AT2G02390|AT1G64660|AT5G27520|AT5G65640|AT5G46180|AT3G21780|AT4G26260|AT4G39950|AT5G38710|AT2G22330|AT4G34180|AT4G18010|AT1G08630|AT1G53580|AT2G40000|AT5G55070|AT1G71170
2238	0.00039599	response to molecule of fungal origin	AT1G66700|AT3G10985|AT3G44860|AT3G25020|AT3G19260|AT5G10380|AT1G07000|AT1G51800
65008	0.0003962	regulation of biological quality	AT1G14130|AT3G51860|AT3G02610|AT2G37460|AT3G25610|AT3G57280|AT4G29740|AT1G52400|AT5G61610|AT4G33040|AT5G60800|AT5G04930|AT3G17700|AT1G13210|AT1G56340|AT5G27520|AT5G48400|AT3G56240|AT3G57330|AT4G21990|AT4G27970|AT4G20140|AT5G13930|AT4G39950|AT2G25900|AT3G17790|AT2G20610|AT4G28390|AT1G45145|AT1G60960|AT4G16370|AT1G21750|AT3G26680|AT4G01710|AT3G02875|AT1G28480|AT5G54810|AT1G68570|AT5G47560|AT4G27860…
8643	0.00039948	carbohydrate transport	AT1G08890|AT1G11260|AT4G31600|AT3G28007|AT1G30220|AT3G20660|AT4G36670|AT3G18830|AT2G02810|AT5G13740|AT3G16690|AT1G21460|AT1G75220|AT1G71880|AT1G61800|AT1G78130|AT1G79360|AT1G08920|AT2G38940|AT5G43350|AT1G14360|AT5G19980|AT4G02050|AT5G65020|AT4G23010|AT3G19930|AT5G11230|AT1G77210|AT1G16370|AT5G61520|AT2G02860|AT4G30260|AT1G08930
9759	0.00041958	indole glucosinolate biosynthetic process	AT5G57220|AT5G60890|AT4G31500|AT1G18570|AT1G76790
9863	0.00043547	salicylic acid mediated signaling pathway	AT2G13810|AT3G56400|AT5G17490|AT3G48090|AT5G01900|AT5G22570|AT1G28480|AT1G66350|AT5G65600|AT5G13320|AT3G52400|AT5G06960|AT3G11820|AT3G50930|AT2G20370
52033	0.00044194	pathogen-associated molecular pattern dependent induction by symbiont of host innate immune response	AT3G09830|AT3G49120|AT3G49110|AT3G62600|AT2G25110|AT5G24090
52166	0.00044194	positive regulation by symbiont of host innate immune response	AT3G09830|AT3G49120|AT3G49110|AT3G62600|AT2G25110|AT5G24090
52167	0.00044194	modulation by symbiont of host innate immune response	AT3G09830|AT3G49120|AT3G49110|AT3G62600|AT2G25110|AT5G24090
52169	0.00044194	pathogen-associated molecular pattern dependent modulation by symbiont of host innate immune response	AT3G09830|AT3G49120|AT3G49110|AT3G62600|AT2G25110|AT5G24090
52257	0.00044194	pathogen-associated molecular pattern dependent induction by organism of innate immune response of other organism involved in symbiotic interaction	AT3G09830|AT3G49120|AT3G49110|AT3G62600|AT2G25110|AT5G24090
52305	0.00044194	positive regulation by organism of innate immune response in other organism involved in symbiotic interaction	AT3G09830|AT3G49120|AT3G49110|AT3G62600|AT2G25110|AT5G24090
52306	0.00044194	modulation by organism of innate immune response in other organism involved in symbiotic interaction	AT3G09830|AT3G49120|AT3G49110|AT3G62600|AT2G25110|AT5G24090
52308	0.00044194	pathogen-associated molecular pattern dependent modulation by organism of innate immune response in other organism involved in symbiotic interaction	AT3G09830|AT3G49120|AT3G49110|AT3G62600|AT2G25110|AT5G24090
52509	0.00044194	positive regulation by symbiont of host defense response	AT3G09830|AT3G49120|AT3G49110|AT3G62600|AT2G25110|AT5G24090
52510	0.00044194	positive regulation by organism of defense response of other organism involved in symbiotic interaction	AT3G09830|AT3G49120|AT3G49110|AT3G62600|AT2G25110|AT5G24090
9409	0.00051236	response to cold	AT5G50950|AT3G25770|AT1G16670|AT2G38470|AT1G74710|AT2G38750|AT4G11890|AT4G14400|AT3G16690|AT3G16450|AT5G37770|AT1G46768|AT3G48360|AT5G58670|AT1G15950|AT3G50260|AT3G08720|AT4G02330|AT3G27660|AT5G63980|AT5G47230|AT5G24090|AT2G38760|AT1G27730|AT3G45640|AT3G16460|AT3G09260|AT3G61190|AT1G20620|AT4G02520|AT5G67450|AT3G23250|AT1G09560|AT5G40010|AT4G24190|AT3G57260|AT2G30250|AT2G22300|AT4G34150|AT2G46830…
9063	0.00054078	cellular amino acid catabolic process	AT3G55840|AT1G64660|AT4G26910|AT5G46180|AT2G37040|AT3G53260|AT2G20340|AT4G39950|AT1G17290|AT5G38710|AT2G22330|AT4G34180|AT1G72330|AT1G08630|AT4G34710|AT2G40000|AT5G55070|AT1G71170
97237	0.00055284	cellular response to toxic substance	AT4G02520|AT3G49120|AT1G67600|AT2G25080|AT1G56650|AT5G64120|AT4G08780|AT2G22420|AT1G73680|AT1G19570|AT5G05340|AT5G58390|AT5G06730|AT4G37520|AT2G02390|AT4G31240|AT5G05600|AT4G36430|AT5G19880|AT1G14540|AT3G49110|AT2G37130|AT2G30860|AT2G17740|AT5G42180|AT4G08770|AT2G43350|AT2G47730|AT3G17790|AT5G06720|AT4G31870|AT1G45145|AT5G47910|AT1G20620|AT1G08830
9070	0.00062596	serine family amino acid biosynthetic process	AT1G17745|AT1G36370|AT1G64660|AT5G67520|AT3G59760|AT2G14750|AT4G21990|AT4G39940|AT5G56760|AT2G21550|AT3G13110|AT1G08630|AT4G35630|AT4G34200
75136	0.00062596	response to host	AT5G45110|AT3G09830|AT3G49120|AT3G49110|AT3G62600|AT2G25110|AT5G24090
52031	0.00062596	modulation by symbiont of host defense response	AT5G45110|AT3G09830|AT3G49120|AT3G49110|AT3G62600|AT2G25110|AT5G24090
52173	0.00062596	response to defenses of other organism involved in symbiotic interaction	AT5G45110|AT3G09830|AT3G49120|AT3G49110|AT3G62600|AT2G25110|AT5G24090
52200	0.00062596	response to host defenses	AT5G45110|AT3G09830|AT3G49120|AT3G49110|AT3G62600|AT2G25110|AT5G24090
52255	0.00062596	modulation by organism of defense response of other organism involved in symbiotic interaction	AT5G45110|AT3G09830|AT3G49120|AT3G49110|AT3G62600|AT2G25110|AT5G24090
6857	0.00064334	oligopeptide transport	AT4G24120|AT1G12110|AT1G62200|AT2G37900|AT5G62680|AT5G55930|AT1G18880|AT5G24380|AT1G48370|AT1G68570|AT5G46050|AT1G72120|AT5G53550|AT1G69870|AT3G47960|AT5G62730|AT4G16370|AT1G09930
43161	0.00066947	proteasome-mediated ubiquitin-dependent protein catabolic process	AT4G03510|AT3G05200|AT1G80440|AT1G65040|AT4G35480|AT3G61460|AT1G75440|AT3G46620|AT5G28540|AT3G48360|AT4G36410|AT4G11370|AT4G14220|AT1G02860|AT5G45110|AT1G15670|AT5G27420|AT4G25230|AT5G67480|AT2G41370|AT1G23390|AT4G29040|AT4G19700|AT5G10380|AT5G20910|AT2G04240|AT3G16720|AT5G59550|AT2G01150|AT4G11360
34976	0.00067195	response to endoplasmic reticulum stress	AT4G03510|AT3G54960|AT5G42020|AT1G14360|AT4G24190|AT5G22290|AT1G65040|AT2G02810|AT4G29040|AT5G28540|AT1G77510|AT2G32920|AT1G42990|AT2G47470|AT1G04980|AT1G21750
98655	0.00072479	cation transmembrane transport	AT4G01010|AT3G51860|AT1G08890|AT4G29900|AT2G07698|AT1G11260|AT1G30220|AT5G44070|AT1G10970|AT4G36670|AT3G18830|AT5G61810|AT1G79400|AT1G71880|AT1G79360|AT1G08920|AT5G43745|AT4G37640|AT3G17700|AT2G34960|AT5G43350|AT1G64200|AT4G02050|AT3G57330|AT5G66650|AT5G24290|AT3G19930|AT1G27770|AT4G10310|AT1G16370|AT5G61520|AT1G78560|AT2G03530|AT1G60960|AT4G16370|AT5G62680|AT2G36590|AT3G20660|AT5G47560|AT4G27860…
51172	0.0007253	negative regulation of nitrogen compound metabolic process	AT1G10690|AT1G11580|AT1G30500|AT2G38870|AT3G17860|AT4G16500|AT1G72450|AT1G74950|AT5G20900|AT1G80840|AT1G48500|AT5G13080|AT4G16780|AT3G56400|AT1G66700|AT2G34600|AT2G34720|AT1G68840|AT1G33240|AT3G19580|AT5G63980|AT3G20670|AT1G30135|AT1G27730|AT3G15210|AT2G25900|AT1G17380|AT5G54640|AT2G43510|AT2G02120|AT1G02450|AT3G18524|AT4G14550|AT5G58360|AT1G08830|AT5G67450|AT2G26390|AT4G28910|AT2G32710|AT1G13260…
10468	0.00076997	regulation of gene expression	AT5G40350|AT5G62020|AT5G65410|AT1G66370|AT1G30500|AT1G74430|AT2G22760|AT5G53660|AT1G29860|AT4G17230|AT3G06380|AT2G40750|AT3G50410|AT2G23290|AT1G53170|AT1G46768|AT5G13080|AT1G06180|AT2G30040|AT3G56400|AT1G66700|AT3G19580|AT5G65640|AT3G20670|AT1G18860|AT1G66380|AT3G53370|AT2G25900|AT5G61600|AT5G54640|AT4G23810|AT3G16500|AT4G35110|AT1G73805|AT1G57560|AT5G15130|AT1G13260|AT1G72830|AT5G46350|AT5G46590…
9615	0.0007926	response to virus	AT5G19880|AT3G51430|AT3G51450|AT3G09440|AT3G51440|AT3G22640|AT5G46350|AT3G04720|AT4G14400|AT5G06320|AT5G02490|AT5G57685|AT1G21250|AT3G12580|AT3G20250|AT3G11650|AT5G03210|AT1G75040|AT2G22010|AT2G26560
1901136	0.00082347	carbohydrate derivative catabolic process	AT5G18860|AT1G59870|AT5G49570|AT5G24090|AT5G44070|AT2G44450|AT5G10300|AT2G43580|AT2G43590|AT3G44320|AT2G43620|AT4G01700|AT1G54040|AT3G09260|AT3G16400|AT1G05620
1901659	0.00093711	glycosyl compound biosynthetic process	AT1G62540|AT1G65860|AT4G31500|AT5G23020|AT1G65880|AT1G12160|AT4G20320|AT1G74100|AT5G57220|AT4G39950|AT1G50110|AT2G22330|AT1G24100|AT1G71100|AT5G60890|AT1G18590|AT2G20610|AT1G18570|AT1G76790|AT3G27190
10498	0.000943	proteasomal protein catabolic process	AT4G03510|AT3G05200|AT1G80440|AT1G65040|AT4G35480|AT3G61460|AT1G75440|AT3G46620|AT5G28540|AT3G48360|AT4G36410|AT4G11370|AT4G14220|AT1G02860|AT5G45110|AT1G15670|AT5G27420|AT4G25230|AT5G67480|AT2G41370|AT1G23390|AT4G29040|AT4G19700|AT5G10380|AT5G20910|AT2G04240|AT3G16720|AT5G59550|AT2G01150|AT4G11360
48519	0.00095162	negative regulation of biological process	AT1G10690|AT2G31880|AT3G23150|AT1G80440|AT1G74710|AT1G30500|AT1G19270|AT1G74950|AT2G20180|AT5G20900|AT2G40750|AT1G80840|AT5G60800|AT5G13080|AT4G16780|AT3G56400|AT1G66700|AT1G68840|AT3G19580|AT5G63980|AT3G20670|AT3G57330|AT5G66210|AT1G27730|AT2G25900|AT1G05800|AT1G17380|AT5G54640|AT4G39030|AT2G43510|AT2G02120|AT3G09260|AT3G18524|AT3G10930|AT5G67450|AT2G32710|AT1G13260|AT1G62990|AT3G52770|AT5G61590…
98869	0.00095856	cellular oxidant detoxification	AT4G02520|AT3G49120|AT1G67600|AT2G25080|AT1G56650|AT5G64120|AT4G08780|AT2G22420|AT1G73680|AT1G19570|AT5G05340|AT5G58390|AT5G06730|AT4G37520|AT2G02390|AT4G31240|AT4G36430|AT5G19880|AT1G14540|AT3G49110|AT2G37130|AT2G30860|AT2G17740|AT5G42180|AT4G08770|AT2G43350|AT2G47730|AT3G17790|AT5G06720|AT4G31870|AT1G45145|AT5G47910|AT1G20620|AT1G08830
43455	0.00098888	regulation of secondary metabolic process	AT1G15670|AT5G48850|AT1G80440|AT5G65410|AT5G65640|AT4G09820|AT5G61780|AT2G14750|AT1G65690|AT5G07350|AT4G39940|AT5G05340|AT1G04770|AT3G27190
9074	0.00099339	aromatic amino acid family catabolic process	AT2G20340|AT4G39950|AT3G55840|AT2G22330|AT4G34180|AT2G40000|AT2G37040|AT3G53260

## Sheet: Down-regulated cluster
Supplementary Table 5. Enriched Biological processes (BPs) at each cluster formed by differentially expressed genes (DEGs) that were mainly up- or down-regulated during the Arabidopsis thaliana interaction with Brevipalpus yothersi mites. Clusters were defined after a hierarchical clustering analysis of all DEGs. Overrepresented BPs were identified based on a hypergeometric test with False Discov…
GO-ID	FDR	Description	Genes in test set
15979	4.965e-42	photosynthesis	AT2G34430|AT2G05070|AT1G61520|AT1G15980|AT1G30380|AT3G54890|AT2G06520|AT1G67740|AT3G04790|AT3G54050|AT3G21055|AT4G27440|AT3G01440|AT4G09650|AT1G18730|AT1G15820|AT5G64040|AT4G05180|AT1G54500|AT1G19150|AT2G47940|AT3G16250|AT5G08410|AT5G38420|AT1G60950|AT2G05100|AT3G47470|ATCG00540|AT1G79040|AT2G20260|AT5G54270|AT4G02530|AT4G02770|AT1G55370|AT5G23120|AT2G01918|AT4G28660|AT5G66570|AT3G56090|AT3G61470…
19684	1.3402e-25	photosynthesis, light reaction	AT2G34430|AT2G05070|AT1G61520|AT1G15980|AT3G54890|AT3G54050|AT3G01440|AT4G09650|AT1G18730|AT1G15820|AT5G64040|AT1G54500|AT1G19150|AT2G47940|AT3G16250|AT5G08410|AT1G60950|AT2G05100|AT3G47470|ATCG00540|AT1G79040|AT5G54270|AT4G02530|AT1G55370|AT2G01918|AT5G66570|AT3G61470|AT2G46820|AT1G70760|AT3G15095|AT5G52100|ATCG00730|AT1G75690|AT2G01590|AT3G50820|AT5G57030|AT1G29910|AT3G27690|AT1G14150|AT4G12800…
50896	1.2817e-18	response to stimulus	AT3G59900|AT3G53240|AT4G02660|AT1G09340|AT5G16000|AT3G21890|AT2G36490|AT4G00360|AT5G25190|AT5G62380|AT4G11130|AT5G05580|AT4G34490|AT1G19150|AT3G43790|AT2G47260|AT1G60950|AT4G35100|AT4G02530|AT4G26520|AT1G55490|AT3G53250|AT5G20970|AT5G43750|AT2G43910|AT5G43870|AT1G69530|AT1G68560|AT4G10030|AT3G20200|AT1G20020|AT1G18075|AT3G09780|AT5G45930|AT3G05180|AT1G44575|AT3G10520|AT5G20850|AT5G39580|AT3G12700…
6091	1.4756e-17	generation of precursor metabolites and energy	AT4G19380|AT2G05070|AT1G61520|AT1G15980|AT3G54050|AT2G34590|AT1G32760|AT1G18730|AT5G64040|AT1G19150|AT2G47940|AT5G09660|AT4G15690|AT1G60950|AT2G05100|AT3G47470|AT1G79040|AT4G02530|AT4G26520|AT1G55370|AT1G64640|AT5G66570|AT1G30730|AT4G20820|AT1G70760|AT3G12780|AT3G15095|AT5G52100|ATCG00730|AT2G41330|AT3G50820|AT1G56190|AT1G29910|AT4G26530|AT5G51820|AT4G31840|AT5G17310|AT5G50210|AT5G64860|AT2G21330…
9725	7.4565e-17	response to hormone	AT3G59900|AT2G14900|AT2G05070|AT3G22060|AT1G15100|AT5G46570|AT3G57040|AT5G25190|AT2G32690|AT5G62380|AT1G74670|AT1G29500|AT5G58550|AT2G47260|AT3G50530|AT4G35100|AT4G02530|AT3G53250|AT1G21910|AT3G50660|AT5G25980|AT1G69530|AT2G01830|AT2G21660|AT1G29510|AT1G20020|AT4G03190|AT2G01950|AT1G18075|AT5G11590|AT5G45930|AT1G04310|AT3G10520|AT2G24010|AT4G32880|AT4G38860|AT4G01310|AT3G23050|AT3G02110|AT5G25610…
9719	1.2058e-16	response to endogenous stimulus	AT3G59900|AT2G14900|AT2G05070|AT3G22060|AT1G15100|AT5G46570|AT3G57040|AT5G25190|AT2G32690|AT5G62380|AT1G74670|AT1G29500|AT5G58550|AT2G47260|AT3G50530|AT4G35100|AT4G02530|AT3G53250|AT1G21910|AT3G50660|AT5G25980|AT1G69530|AT2G01830|AT2G21660|AT1G29510|AT1G20020|AT4G03190|AT2G01950|AT1G18075|AT5G11590|AT5G45930|AT1G04310|AT3G10520|AT2G24010|AT4G32880|AT4G38860|AT4G01310|AT3G23050|AT3G02110|AT5G25610…
9628	1.3768e-16	response to abiotic stimulus	AT2G05070|AT1G15100|AT1G09340|AT3G21890|AT5G05580|AT1G74670|AT1G19150|AT2G45400|AT5G10250|AT1G60950|AT5G02750|AT5G03720|AT3G47470|AT4G26520|AT1G20823|AT1G55490|AT5G20970|AT5G47550|AT1G21910|AT5G25980|AT1G69530|AT4G21870|AT4G10030|AT2G01830|AT2G21660|AT1G44575|AT5G20850|AT1G10670|AT3G53460|AT5G51820|AT3G23050|AT5G46110|AT5G25610|AT1G14350|AT5G17310|AT3G28860|AT5G43760|AT1G32583|AT3G02910|AT3G62610…
9768	8.604e-16	photosynthesis, light harvesting in photosystem I	AT1G08380|AT2G34420|AT3G08940|AT2G34430|AT3G27690|AT2G05070|AT1G61520|AT3G54890|AT1G15820|AT1G29920|AT1G29930|AT4G10340|AT1G19150|AT3G61470|AT2G05100|AT5G01530|AT3G47470|AT1G29910|AT5G54270
10033	2.6568e-15	response to organic substance	AT3G59900|AT2G14900|AT2G05070|AT3G22060|AT1G15100|AT5G46570|AT3G57040|AT5G25190|AT2G32690|AT5G62380|AT4G11130|AT1G74670|AT1G29500|AT5G58550|AT2G47260|AT3G50530|AT5G03720|AT4G35100|AT4G02530|AT1G20823|AT3G53250|AT1G21910|AT3G50660|AT5G25980|AT1G69530|AT2G01830|AT2G21660|AT1G29510|AT1G20020|AT4G03190|AT2G01950|AT1G18075|AT4G31550|AT5G11590|AT5G45930|AT1G04310|AT3G10520|AT3G12700|AT2G24010|AT4G32880…
5975	2.5985e-14	carbohydrate metabolic process	AT2G28470|AT5G24300|AT3G06770|AT1G09340|AT1G11545|AT1G11820|AT3G54050|AT2G34590|AT3G54690|AT2G37585|AT1G35910|AT5G62380|AT3G16850|AT3G62110|AT5G38420|AT5G09660|AT3G62750|AT4G37800|AT5G56490|AT4G33440|AT1G78090|AT4G26520|AT1G14420|AT5G63180|AT1G55370|AT2G32860|AT3G55430|AT1G64760|AT5G25980|AT1G67750|AT1G68560|AT4G02130|AT3G12780|AT3G44990|AT5G38410|AT2G22190|AT3G52840|AT2G47030|AT3G12700|AT1G56190…
9765	1.717e-13	photosynthesis, light harvesting	AT4G02530|AT1G08380|AT2G34420|AT3G08940|AT2G34430|AT3G27690|AT2G05070|AT1G61520|AT3G54890|AT1G15820|AT1G29920|AT1G29930|AT4G10340|AT1G19150|AT1G03600|AT2G47940|AT3G61470|AT1G75690|AT2G05100|AT5G01530|AT3G47470|AT5G57030|AT1G29910|AT5G54270
42221	3.0084e-12	response to chemical	AT3G59900|AT2G14900|AT2G05070|AT3G22060|AT1G15100|AT1G09340|AT5G46570|AT3G57040|AT5G25190|AT2G32690|AT5G62380|AT4G11130|AT1G74670|AT1G29500|AT5G58550|AT2G47260|AT3G50530|AT5G03720|AT4G35100|AT4G02530|AT1G20823|AT3G53250|AT1G21910|AT3G50660|AT3G52960|AT5G25980|AT1G69530|AT1G68560|AT2G01830|AT2G21660|AT1G29510|AT3G56090|AT1G20020|AT4G03190|AT2G01950|AT1G18075|AT4G31550|AT5G11590|AT5G45930|AT1G04310…
9733	1.6568e-11	response to auxin	AT3G59900|AT5G18020|AT5G15310|AT3G03820|AT5G62380|AT2G46530|AT1G29500|AT5G63310|AT2G01420|AT2G47260|AT1G04240|AT5G43700|AT4G16340|AT4G14560|AT4G34770|AT5G18010|AT3G53250|AT1G30690|AT5G50760|AT2G38120|AT2G34680|AT3G03830|AT1G52830|AT4G29080|AT2G21220|AT1G29510|AT4G03190|AT2G01950|AT1G29430|AT1G70560|AT4G37610|AT2G22670|AT4G32880|AT4G38860|AT5G18060|AT2G34650|AT3G23050|AT1G14350|AT3G28860|AT3G54430…
9987	4.2968e-11	cellular process	AT3G53240|AT1G11545|AT2G36490|AT4G00360|AT1G29070|AT2G37100|AT3G45610|AT1G60950|AT1G20010|AT2G28620|AT5G38140|AT4G10160|AT4G02530|AT1G11790|AT4G26520|AT4G02770|AT1G55370|AT5G16350|AT5G43990|AT1G32470|AT1G69530|AT1G15910|AT4G26760|AT1G20020|AT1G70760|AT3G44990|AT3G09780|AT4G28706|AT5G45930|AT1G53160|AT2G05990|AT3G10520|AT5G20850|AT3G12700|AT2G24010|AT4G10150|AT4G26530|AT1G10670|AT3G53460|AT2G45190…
9735	4.2968e-11	response to cytokinin	AT1G61520|AT3G32980|AT3G04790|AT1G15140|AT3G54050|AT5G46290|AT4G09650|AT3G57040|AT5G62380|AT5G35630|AT3G16770|AT3G62030|AT5G09660|AT5G35750|AT1G05850|AT2G40670|AT1G79040|AT2G20260|AT4G02530|AT3G02180|AT5G23120|AT3G26450|AT1G62380|AT3G25920|ATCG00130|AT2G01830|AT2G21660|AT1G20020|AT1G52230|AT5G45930|AT3G10520|AT5G01600|AT1G32060|AT4G01310|AT3G27850|AT3G21510|AT4G28750|AT3G63140|AT5G62920|AT2G01760…
71555	7.8221e-11	cell wall organization	AT5G46330|AT2G03090|AT3G55500|AT1G60590|AT3G57200|AT5G47500|AT1G11545|AT5G61130|AT3G07820|AT5G62380|AT3G16850|AT3G45970|AT3G62110|AT1G23480|AT5G65730|AT1G48100|AT4G37800|AT1G75680|AT5G55480|AT4G33440|AT1G14420|AT1G64760|AT1G69530|AT1G68560|AT4G02130|AT4G24260|AT3G45960|AT3G44990|AT5G09870|AT5G51890|AT4G18670|AT2G47030|AT2G21140|AT4G31590|AT3G10720|AT5G58480|AT4G13340|AT3G28340|AT4G03210|AT2G40610…
8152	9.8024e-11	metabolic process	AT1G69526|AT1G69523|AT1G11545|AT2G36490|AT2G37585|AT4G00360|AT1G29070|AT3G45610|AT4G34138|AT1G60950|AT5G38140|AT4G10160|AT4G02530|AT1G11790|AT4G26520|AT4G02770|AT1G55370|AT5G16350|AT3G55430|AT5G43990|AT1G32470|AT1G15910|AT1G20020|AT1G70760|AT3G44990|AT3G09780|AT4G28706|AT5G45930|AT1G53160|AT3G05180|AT2G05990|AT3G10520|AT5G20850|AT3G12700|AT2G24010|AT4G10150|AT4G26530|AT1G10670|AT3G53460|AT5G43760…
55114	1.1199e-10	oxidation-reduction process	AT5G46330|AT5G16240|AT5G18660|AT3G26300|AT4G03070|AT3G54690|AT4G00360|AT1G18730|AT5G05580|AT2G45400|AT1G74790|AT1G60950|AT5G56490|AT3G53130|AT1G55370|AT3G50660|AT3G52960|AT1G64640|AT3G25560|AT1G17650|AT1G30730|AT1G20020|AT1G70760|AT2G26550|AT5G52100|ATCG00730|AT2G05990|AT3G46490|AT5G39580|AT5G51820|AT5G17310|AT1G24280|AT1G16410|ATCG00280|AT1G19250|AT1G26570|AT1G08380|AT4G28720|AT2G32440|AT4G04810…
9416	1.1629e-10	response to light stimulus	AT2G05070|AT1G61520|AT1G67740|AT4G18290|AT3G21890|AT4G25260|AT5G65010|AT3G02730|AT1G19150|AT2G45400|AT5G38420|AT5G10250|AT1G60950|AT2G05100|AT5G04530|AT3G47470|AT3G26490|AT1G69530|AT3G03830|AT5G66570|AT5G58960|AT3G19850|AT2G26710|AT5G38410|AT3G47860|AT5G39860|AT1G44575|AT2G42540|AT3G50820|AT1G29910|AT1G10670|AT5G46110|AT3G28860|AT5G43760|AT3G62610|AT3G07800|AT1G68050|AT3G15540|AT1G75780|AT1G74730…
9314	1.2143e-10	response to radiation	AT2G05070|AT1G61520|AT1G67740|AT4G18290|AT3G21890|AT4G25260|AT5G65010|AT3G02730|AT1G19150|AT2G45400|AT5G38420|AT5G10250|AT1G60950|AT2G05100|AT5G04530|AT3G47470|AT3G26490|AT1G69530|AT3G03830|AT5G66570|AT5G58960|AT3G19850|AT4G37490|AT2G26710|AT5G38410|AT3G47860|AT5G39860|AT1G44575|AT5G20850|AT2G42540|AT3G50820|AT1G29910|AT1G10670|AT5G46110|AT3G28860|AT5G43760|AT3G62610|AT3G07800|AT1G68050|AT3G15540…
23052	1.5231e-10	signaling	AT5G46330|AT3G53240|AT4G02660|AT2G14900|AT1G15100|AT2G35960|AT5G16000|AT5G46570|AT4G00480|AT3G57040|AT5G25190|AT1G74670|AT4G34490|AT1G29500|AT5G58550|AT1G75640|AT5G10250|AT4G19530|AT3G51740|AT3G50530|AT3G49670|AT1G21910|AT3G50660|AT5G43870|AT3G25560|AT5G25980|AT3G27500|AT2G01830|AT2G01950|AT3G09780|AT1G14390|AT5G11590|AT1G04310|AT3G12700|AT2G24010|AT3G23050|AT3G02110|AT5G47440|AT1G14350|AT3G28860…
71554	1.5231e-10	cell wall organization or biogenesis	AT5G46330|AT3G57200|AT1G11545|AT5G62380|AT3G16850|AT3G45970|AT3G62110|AT1G23480|AT4G37800|AT4G33440|AT1G14420|AT5G48920|AT1G64760|AT1G69530|AT1G68560|AT4G02130|AT3G45960|AT3G44990|AT5G51890|AT4G18670|AT2G47030|AT2G21140|AT1G01200|AT3G28340|AT4G03210|AT2G40610|AT4G24510|AT5G19730|AT1G06490|AT5G17310|AT2G35700|AT1G32860|AT4G23820|AT4G29360|AT2G30010|AT1G20190|AT1G02720|AT2G46710|AT5G09760|AT1G70090…
6629	2.8785e-10	lipid metabolic process	AT4G00400|AT5G16240|AT1G62290|AT5G46290|AT4G00360|AT5G05580|AT4G16820|AT2G45400|AT1G75880|AT4G38690|AT3G63200|AT1G13170|AT5G04530|AT4G34650|AT1G64400|AT3G53130|AT3G50660|AT5G16350|AT1G29120|AT3G03710|AT4G28780|AT2G30200|AT4G10030|AT5G04660|AT1G19440|AT2G26710|AT3G47860|AT3G05180|AT2G05990|AT3G10520|AT2G22230|AT1G10030|AT1G10670|AT3G25110|AT4G24510|AT4G18270|AT1G66430|AT5G43760|AT3G53100|AT4G01950…
6633	2.994e-10	fatty acid biosynthetic process	AT1G10670|AT3G05020|AT3G25110|AT4G24510|AT5G16240|AT4G30950|AT1G66430|AT5G43760|AT5G46290|AT3G55360|AT4G20870|AT1G49430|AT5G05580|AT5G08410|AT5G02890|AT2G47240|AT1G04220|AT4G13050|AT2G26640|AT4G34510|AT5G04530|AT1G64400|AT1G62640|AT1G06360|AT4G25050|AT2G30200|AT4G27030|AT1G01120|AT3G12120|AT4G13840|AT1G19440|AT1G25450|AT2G28630|AT5G10160|AT5G35360|AT2G05990|AT3G15850|AT2G26250|AT2G22230|AT1G77590
7167	3.5922e-10	enzyme linked receptor protein signaling pathway	AT4G20270|AT2G27060|AT5G46330|AT4G32710|AT5G45840|AT2G41820|AT5G16000|AT3G56370|AT4G22730|AT2G36570|AT5G46570|AT1G66150|AT1G10850|AT3G17840|AT1G75820|AT5G65710|AT2G42290|AT1G75640|AT5G51560|AT3G51740|AT5G59660|AT4G18640|AT2G45340|AT1G11130|AT3G57830|AT1G12460|AT3G02880|AT3G49670|AT4G30520|AT1G07570|AT1G68400|AT2G47060|AT3G25560|AT5G14210|AT1G51940|AT5G58300|AT5G65700|AT2G01210|AT2G01950|AT4G36180…
7169	3.5922e-10	transmembrane receptor protein tyrosine kinase signaling pathway	AT4G20270|AT2G27060|AT5G46330|AT5G45840|AT2G41820|AT3G56370|AT4G22730|AT2G36570|AT1G10850|AT3G17840|AT1G75820|AT5G65710|AT2G42290|AT1G75640|AT5G51560|AT3G51740|AT5G59660|AT4G18640|AT2G45340|AT3G57830|AT1G12460|AT3G02880|AT3G49670|AT1G68400|AT5G14210|AT5G58300|AT5G65700|AT2G01210|AT2G01950|AT4G36180|AT5G01890|AT1G14390|AT2G02780|AT2G24230|AT5G56040|AT4G34220
6631	4.6897e-10	fatty acid metabolic process	AT5G16240|AT5G46290|AT4G00360|AT1G75960|AT1G49430|AT5G05580|AT1G72970|AT5G08410|AT1G21540|AT2G26640|AT5G04530|AT4G14440|AT1G64400|AT2G30200|AT2G45970|AT1G01120|AT1G53520|AT5G04660|AT1G19440|AT2G05990|AT3G10520|AT3G15850|AT2G22230|AT1G77590|AT1G10670|AT3G05020|AT3G25110|AT4G24510|AT4G30950|AT1G66430|AT5G43760|AT3G55360|AT4G20870|AT3G16910|AT5G02890|AT2G47240|AT1G04220|AT4G13050|AT4G34510|AT3G48460…
7165	5.9965e-10	signal transduction	AT5G46330|AT3G53240|AT4G02660|AT2G14900|AT1G15100|AT2G35960|AT5G16000|AT5G46570|AT3G57040|AT5G25190|AT1G74670|AT4G34490|AT1G29500|AT5G58550|AT1G75640|AT5G10250|AT4G19530|AT3G51740|AT3G50530|AT3G49670|AT1G21910|AT3G50660|AT5G43870|AT3G25560|AT5G25980|AT3G27500|AT2G01830|AT2G01950|AT3G09780|AT1G14390|AT5G11590|AT1G04310|AT3G12700|AT2G24010|AT3G23050|AT3G02110|AT5G47440|AT1G14350|AT3G28860|AT3G54430…
9767	8.1031e-10	photosynthetic electron transport chain	AT1G08380|AT1G55370|AT1G15980|AT1G55670|AT1G14150|AT2G01918|AT3G54050|AT4G03280|AT3G01440|AT4G09650|AT1G18730|AT5G64040|ATCG00280|AT2G46820|AT1G70760|AT3G16250|AT1G60950|ATCG00730|AT2G01590|ATCG00540
72330	9.6563e-10	monocarboxylic acid biosynthetic process	AT5G16240|AT5G46290|AT5G65010|AT1G49430|AT5G05580|AT5G08410|AT2G26640|AT5G04530|AT1G64400|AT2G30200|AT4G37770|AT1G01120|AT4G08040|AT1G19440|AT1G70560|AT2G05990|AT3G15850|AT2G22230|AT1G77590|AT1G10670|AT3G05020|AT3G25110|AT4G24510|AT4G30950|AT1G66430|AT5G43760|AT3G55360|AT4G20870|AT1G16410|AT4G24670|AT5G04230|AT5G02890|AT2G47240|AT1G04220|AT4G13050|AT4G34510|AT1G62640|AT1G06360|AT4G25050|AT4G27030…
32787	1.1347e-09	monocarboxylic acid metabolic process	AT5G16240|AT5G46290|AT2G34590|AT5G65010|AT4G00360|AT1G75960|AT1G49430|AT5G05580|AT1G72970|AT3G48720|AT5G08410|AT5G09660|AT3G10870|AT1G21540|AT2G26640|AT5G04530|AT4G14440|AT1G64400|AT4G26520|AT2G30200|AT2G45970|AT4G37770|AT1G01120|AT4G08040|AT1G53520|AT5G04660|AT3G12780|AT1G19440|AT1G70560|AT1G05560|AT2G05990|AT3G10520|AT3G15850|AT2G22230|AT1G77590|AT1G56190|AT4G26530|AT1G10670|AT3G05020|AT3G25110…
45229	1.7608e-09	external encapsulating structure organization	AT5G46330|AT2G03090|AT3G55500|AT1G60590|AT3G57200|AT5G47500|AT1G11545|AT5G61130|AT3G07820|AT5G62380|AT3G16850|AT3G45970|AT3G62110|AT1G23480|AT5G65730|AT1G48100|AT4G37800|AT1G75680|AT5G55480|AT4G33440|AT1G14420|AT1G64760|AT1G69530|AT1G68560|AT4G02130|AT4G24260|AT3G45960|AT3G44990|AT5G09870|AT5G51890|AT4G18670|AT2G47030|AT2G21140|AT4G31590|AT3G10720|AT5G58480|AT4G13340|AT3G28340|AT4G03210|AT2G40610…
44283	1.8515e-09	small molecule biosynthetic process	AT5G16240|AT1G60550|AT1G72810|AT3G54050|AT5G46290|AT1G31230|AT3G57560|AT5G65010|AT5G35630|AT1G49430|AT5G05580|AT3G62030|AT5G08410|AT5G10170|AT2G29630|AT2G26640|AT5G04530|AT5G56490|AT2G43100|AT1G64400|AT1G11790|AT4G26520|AT3G29320|AT1G10060|AT1G31860|AT2G30200|AT1G15710|AT4G37770|AT1G01120|AT4G08040|AT2G44040|AT1G19440|AT3G63410|AT1G70560|AT5G52100|AT1G78440|AT2G05990|AT3G15850|AT2G22230|AT1G77590…
71365	2.6816e-09	cellular response to auxin stimulus	AT2G34650|AT3G23050|AT5G18020|AT1G14350|AT3G28860|AT3G54430|AT1G29450|AT3G42800|AT2G18120|AT2G46530|AT3G14370|AT4G09160|AT1G29500|AT3G15540|AT5G63310|AT2G01420|AT1G04240|AT5G43700|AT5G12050|AT4G16340|AT5G18050|AT2G21050|AT4G14560|AT5G18030|AT5G18010|AT1G30690|AT5G16530|AT1G29460|AT2G38120|AT1G23080|AT1G31880|AT3G03830|AT1G53700|AT1G69160|AT1G52830|AT4G29080|AT2G01950|AT1G70560|AT1G28560|AT1G77690…
46394	2.8025e-09	carboxylic acid biosynthetic process	AT5G16240|AT1G72810|AT5G46290|AT1G31230|AT3G57560|AT5G65010|AT5G35630|AT1G49430|AT5G05580|AT3G62030|AT5G08410|AT2G26640|AT5G04530|AT5G56490|AT2G43100|AT1G64400|AT1G11790|AT1G10060|AT1G31860|AT2G30200|AT1G15710|AT4G37770|AT1G01120|AT4G08040|AT2G44040|AT1G19440|AT1G70560|AT5G52100|AT1G78440|AT2G05990|AT3G15850|AT2G22230|AT1G77590|AT1G10670|AT3G49680|AT3G05020|AT3G25110|AT4G24510|AT4G30950|AT1G66430…
16053	2.8025e-09	organic acid biosynthetic process	AT5G16240|AT1G72810|AT5G46290|AT1G31230|AT3G57560|AT5G65010|AT5G35630|AT1G49430|AT5G05580|AT3G62030|AT5G08410|AT2G26640|AT5G04530|AT5G56490|AT2G43100|AT1G64400|AT1G11790|AT1G10060|AT1G31860|AT2G30200|AT1G15710|AT4G37770|AT1G01120|AT4G08040|AT2G44040|AT1G19440|AT1G70560|AT5G52100|AT1G78440|AT2G05990|AT3G15850|AT2G22230|AT1G77590|AT1G10670|AT3G49680|AT3G05020|AT3G25110|AT4G24510|AT4G30950|AT1G66430…
9734	3.4264e-09	auxin-activated signaling pathway	AT2G34650|AT3G23050|AT5G18020|AT1G14350|AT3G28860|AT3G54430|AT1G29450|AT3G42800|AT2G18120|AT2G46530|AT3G14370|AT1G29500|AT3G15540|AT5G63310|AT2G01420|AT1G04240|AT5G43700|AT5G12050|AT4G16340|AT5G18050|AT2G21050|AT4G14560|AT5G18030|AT5G18010|AT5G16530|AT1G29460|AT2G38120|AT1G23080|AT1G31880|AT3G03830|AT1G53700|AT1G69160|AT1G52830|AT4G29080|AT2G01950|AT1G70560|AT1G28560|AT1G77690|AT1G04250|AT5G18080…
18298	4.9669e-09	protein-chromophore linkage	AT2G34420|AT3G08940|AT2G34430|AT3G27690|AT2G05070|AT1G61520|AT3G54890|AT1G15820|AT1G68050|AT1G29930|AT4G10340|AT1G19150|AT3G61470|ATCG00280|AT2G05100|AT5G01530|AT3G47470|AT5G54270
7154	2.9063e-08	cell communication	AT5G46330|AT3G53240|AT4G02660|AT2G14900|AT1G15100|AT2G35960|AT1G09340|AT5G16000|AT5G46570|AT4G00480|AT3G57040|AT5G25190|AT1G74670|AT4G34490|AT1G29500|AT5G58550|AT1G75640|AT5G10250|AT4G19530|AT3G51740|AT3G50530|AT3G49670|AT1G21910|AT3G50660|AT5G43870|AT3G25560|AT5G25980|AT3G27500|AT2G01830|AT4G03190|AT2G01950|AT3G09780|AT1G14390|AT5G11590|AT1G04310|AT3G12700|AT2G24010|AT3G23050|AT3G02110|AT5G47440…
19752	3.0072e-08	carboxylic acid metabolic process	AT5G16240|AT1G72810|AT5G46290|AT2G34590|AT3G57560|AT5G65010|AT4G00360|AT5G05580|AT3G48720|AT5G09660|AT3G10870|AT5G04530|AT5G56490|AT2G43100|AT1G64400|AT1G11790|AT4G26520|AT1G32470|AT1G10060|AT2G30200|AT4G37770|AT2G44040|AT5G04660|AT3G12780|AT1G19440|AT5G52100|AT2G05990|AT3G10520|AT2G22230|AT1G56190|AT4G26530|AT1G10670|AT3G25110|AT4G24510|AT1G66430|AT5G43760|AT5G50210|AT3G55360|AT5G14200|AT3G58990…
5976	3.6228e-08	polysaccharide metabolic process	AT5G24300|AT1G09340|AT5G47500|AT1G11545|AT5G62220|AT5G62380|AT5G65730|AT4G37800|AT1G75680|AT1G05850|AT1G03310|AT5G55480|AT2G21590|AT1G14420|AT5G63180|AT3G29320|AT1G67750|AT1G68560|AT4G02130|AT4G24260|AT4G24780|AT1G02730|AT3G44990|AT5G09870|AT2G47030|AT3G10720|AT3G28340|AT1G10670|AT5G51820|AT4G03210|AT5G19730|AT1G06490|AT1G66430|AT5G17310|AT2G30575|AT5G64860|AT3G49720|AT4G26690|AT2G20680|AT5G57560…
15977	3.7914e-08	carbon fixation	AT1G32060|AT3G04790|AT3G60750|AT1G12900|ATCG00490|AT3G12780|AT5G38420|AT5G38410|AT3G14940|AT5G38430|AT1G42970|AT3G55800|AT1G56190
32870	4.1077e-08	cellular response to hormone stimulus	AT3G59900|AT2G14900|AT5G18020|AT2G05070|AT1G15100|AT4G30610|AT5G25350|AT5G46570|AT3G57040|AT5G25190|AT1G74670|AT1G29500|AT5G58550|AT3G16570|AT2G01420|AT3G08040|AT3G50530|AT5G18010|AT1G21910|AT3G50660|AT1G30690|AT5G25980|AT1G51940|AT3G03830|AT4G29080|AT2G01830|AT2G01950|AT4G20940|AT5G39860|AT5G11590|AT1G04310|AT2G24010|AT3G23050|AT3G02110|AT1G14350|AT3G28860|AT3G54430|AT2G35700|AT1G29450|AT5G65310…
51716	4.9894e-08	cellular response to stimulus	AT3G59900|AT5G46330|AT3G53240|AT4G02660|AT2G14900|AT2G05070|AT1G15100|AT2G35960|AT3G27630|AT1G09340|AT5G16000|AT2G36490|AT5G46570|AT3G57040|AT5G25190|AT4G11130|AT1G74670|AT4G34490|AT1G29500|AT5G58550|AT1G75640|AT5G10250|AT4G19530|AT3G51740|AT3G50530|AT1G20823|AT3G49670|AT5G47550|AT1G21910|AT3G50660|AT3G52960|AT5G43870|AT3G25560|AT5G25980|AT3G27500|AT2G01830|AT4G03190|AT2G01950|AT3G09780|AT1G14390…
43436	5.7422e-08	oxoacid metabolic process	AT5G16240|AT1G72810|AT5G46290|AT2G34590|AT4G03070|AT3G57560|AT5G65010|AT4G00360|AT5G05580|AT3G48720|AT5G09660|AT3G10870|AT5G04530|AT5G56490|AT2G43100|AT1G64400|AT1G11790|AT4G26520|AT2G43910|AT1G32470|AT5G25980|AT1G10060|AT2G30200|AT4G37770|AT2G44040|AT5G04660|AT3G12780|AT1G19440|AT3G45680|AT5G52100|AT2G05990|AT3G10520|AT2G22230|AT1G56190|AT4G26530|AT1G10670|AT3G25110|AT4G24510|AT1G66430|AT5G43760…
44281	6.4539e-08	small molecule metabolic process	AT5G16240|AT1G09340|AT1G60550|AT1G72810|AT3G54050|AT5G46290|AT2G34590|AT4G03070|AT3G57560|AT3G54690|AT5G65010|AT4G00360|AT5G05580|AT3G48720|AT5G09660|AT3G10870|AT5G04530|AT5G56490|AT2G43100|AT1G64400|AT1G11790|AT4G26520|AT2G43910|AT1G32470|AT5G25980|AT1G10060|AT2G30200|AT1G55810|AT4G37770|AT2G01830|AT2G44040|AT5G04660|AT3G12780|AT1G19440|AT3G45680|AT5G52100|AT3G52720|AT2G05990|AT3G10520|AT2G22230…
8610	6.4539e-08	lipid biosynthetic process	AT4G00400|AT5G16240|AT5G46290|AT5G27450|AT3G23510|AT1G49430|AT5G05580|AT3G61580|AT2G45400|AT5G08410|AT5G10170|AT2G26640|AT5G04530|AT4G34650|AT1G76490|AT1G64400|AT3G53130|AT3G50660|AT5G16350|AT3G03710|AT2G30200|AT4G10030|AT1G01120|AT5G09350|AT1G28100|AT1G19440|AT2G22830|AT1G78440|AT2G05990|AT3G10520|AT3G15850|AT2G22230|AT1G77590|AT5G57030|AT1G10030|AT1G10670|AT3G05020|AT3G25110|AT4G24510|AT4G30950…
6082	6.4539e-08	organic acid metabolic process	AT5G16240|AT1G72810|AT5G46290|AT2G34590|AT4G03070|AT3G57560|AT5G65010|AT4G00360|AT5G05580|AT3G48720|AT5G09660|AT3G10870|AT5G04530|AT5G56490|AT2G43100|AT1G64400|AT1G11790|AT4G26520|AT2G43910|AT1G32470|AT5G25980|AT1G10060|AT2G30200|AT4G37770|AT2G44040|AT5G04660|AT3G12780|AT1G19440|AT3G45680|AT5G52100|AT2G05990|AT3G10520|AT2G22230|AT1G56190|AT4G26530|AT1G10670|AT3G25110|AT4G24510|AT1G66430|AT5G43760…
71495	6.717e-08	cellular response to endogenous stimulus	AT3G59900|AT2G14900|AT5G18020|AT2G05070|AT1G15100|AT4G30610|AT5G25350|AT5G46570|AT3G57040|AT5G25190|AT1G74670|AT1G29500|AT5G58550|AT3G16570|AT2G01420|AT3G08040|AT3G50530|AT5G18010|AT1G21910|AT3G50660|AT1G30690|AT5G25980|AT1G51940|AT3G03830|AT4G29080|AT2G01830|AT2G01950|AT4G20940|AT5G39860|AT5G11590|AT1G04310|AT2G24010|AT3G23050|AT3G02110|AT1G14350|AT3G28860|AT3G54430|AT2G35700|AT1G29450|AT5G65310…
9773	6.717e-08	photosynthetic electron transport in photosystem I	AT1G55370|AT1G15980|AT2G46820|AT1G70760|AT3G16250|AT1G55670|AT3G54050|AT4G09650|AT2G01590|AT1G18730|AT5G64040
16051	9.3993e-08	carbohydrate biosynthetic process	AT5G24300|AT3G04790|AT3G54050|AT5G62220|AT2G37585|AT1G35910|AT5G38420|AT5G10170|AT1G05850|AT5G56490|AT1G03310|AT2G21590|AT3G43190|AT1G78090|AT4G26520|AT4G02130|AT1G02730|AT3G12780|AT5G09870|AT5G38410|AT2G22190|AT1G56190|AT4G26530|AT1G32060|AT3G28340|AT1G10670|AT5G51820|AT3G05020|AT1G06490|AT1G66430|AT2G30575|AT3G60750|AT3G49720|AT1G02720|AT2G21330|AT4G39800|AT5G51460|AT1G70090|AT5G22940|AT3G55800…
7166	9.3993e-08	cell surface receptor signaling pathway	AT2G27060|AT5G46330|AT4G32710|AT5G45840|AT5G16000|AT2G36570|AT5G46570|AT1G10850|AT2G42290|AT1G75640|AT5G51560|AT3G51740|AT4G18640|AT3G49670|AT1G68400|AT3G25560|AT5G14210|AT1G51940|AT2G01950|AT3G09780|AT1G14390|AT1G60800|AT4G34220|AT4G20270|AT3G51480|AT2G41820|AT3G56370|AT4G22730|AT1G66150|AT3G17840|AT1G75820|AT5G65710|AT5G59660|AT2G45340|AT1G11130|AT3G57830|AT1G12460|AT3G02880|AT4G30520|AT1G07570…
19253	1.6729e-07	reductive pentose-phosphate cycle	AT1G32060|AT3G12780|AT5G38420|AT3G04790|AT5G38410|AT5G38430|AT3G60750|AT1G12900|AT1G42970|AT3G55800|AT1G56190
9755	1.7724e-07	hormone-mediated signaling pathway	AT2G14900|AT5G18020|AT1G15100|AT4G30610|AT5G25350|AT5G46570|AT3G57040|AT5G25190|AT1G74670|AT1G29500|AT5G58550|AT3G16570|AT2G01420|AT3G50530|AT5G18010|AT1G21910|AT3G50660|AT5G25980|AT1G51940|AT3G03830|AT4G29080|AT2G01830|AT2G01950|AT4G20940|AT5G39860|AT5G11590|AT1G04310|AT2G24010|AT3G23050|AT3G02110|AT1G14350|AT3G28860|AT3G54430|AT2G35700|AT1G29450|AT5G65310|AT3G42800|AT3G15540|AT2G03500|AT3G48100…
9266	2.7791e-07	response to temperature stimulus	AT3G05880|AT2G05070|AT1G61520|AT3G54890|AT1G09340|AT1G29395|AT3G54050|AT4G09650|AT1G29390|AT3G16770|AT5G54590|AT5G05580|AT3G61580|AT2G28900|AT5G35750|AT2G26640|AT2G05100|AT5G04530|AT5G03720|AT3G47470|AT1G05850|AT1G20823|AT1G55490|AT5G20970|AT5G47550|AT1G21910|AT1G06460|AT3G29320|AT2G01918|AT4G21870|AT5G06290|AT3G08920|AT4G10030|AT1G43160|AT1G01120|AT2G21660|AT3G61470|AT3G12780|AT1G79410|AT3G47860…
19685	3.7935e-07	photosynthesis, dark reaction	AT1G32060|AT3G12780|AT5G38420|AT3G04790|AT5G38410|AT5G38430|AT3G60750|AT1G12900|AT1G42970|AT3G55800|AT1G56190
9409	4.2967e-07	response to cold	AT3G05880|AT2G05070|AT1G61520|AT3G54890|AT1G09340|AT1G29395|AT3G54050|AT4G09650|AT1G29390|AT5G54590|AT3G61580|AT2G28900|AT5G35750|AT2G26640|AT2G05100|AT5G04530|AT3G47470|AT1G20823|AT1G55490|AT1G21910|AT2G01918|AT5G06290|AT3G08920|AT4G10030|AT1G43160|AT1G01120|AT2G21660|AT3G61470|AT3G12780|AT1G79410|AT4G37610|AT2G42540|AT5G42900|AT5G01600|AT1G32060|AT3G53460|AT3G27690|AT5G51820|AT5G43760|AT2G15970…
70887	5.926e-07	cellular response to chemical stimulus	AT3G59900|AT2G14900|AT5G18020|AT2G05070|AT1G15100|AT4G30610|AT3G28200|AT1G09340|AT5G25350|AT5G46570|AT3G57040|AT5G25190|AT3G02730|AT4G22790|AT4G11130|AT1G74670|AT1G29500|AT5G58550|AT3G16570|AT2G01420|AT3G08040|AT3G50530|AT5G18010|AT1G21910|AT3G50660|AT5G48485|AT3G52960|AT1G30690|AT5G25980|AT5G06290|AT1G51940|AT3G03830|AT4G29080|AT2G01830|AT5G57510|AT4G03190|AT2G01950|AT1G71695|AT4G20940|AT5G51890…
71310	3.6657e-06	cellular response to organic substance	AT3G59900|AT2G14900|AT5G18020|AT2G05070|AT1G15100|AT4G30610|AT5G25350|AT5G46570|AT3G57040|AT5G25190|AT4G11130|AT1G74670|AT1G29500|AT5G58550|AT3G16570|AT2G01420|AT3G08040|AT3G50530|AT5G18010|AT1G21910|AT3G50660|AT5G48485|AT1G30690|AT5G25980|AT1G51940|AT3G03830|AT4G29080|AT2G01830|AT2G01950|AT4G20940|AT5G39860|AT5G11590|AT1G04310|AT2G24010|AT3G23050|AT3G02110|AT2G27040|AT1G14350|AT3G28860|AT3G54430…
7017	4.6286e-06	microtubule-based process	AT3G55005|AT3G19050|AT4G14960|AT1G04820|AT4G38950|AT5G54670|AT1G75780|AT3G17360|AT3G43210|AT1G52240|AT5G06670|AT1G75640|AT5G12250|AT1G20010|AT2G28620|AT2G29550|AT5G19780|AT5G44340|AT3G50240|AT3G29320|AT3G60840|AT4G26760|AT5G55230|AT3G44730|AT1G18370|AT5G33300|AT1G50010|AT4G14150|AT2G21380
9642	6.7225e-06	response to light intensity	AT3G27690|AT5G46110|AT2G05070|AT1G61520|AT4G30950|AT3G54890|AT1G67740|AT4G18290|AT5G65010|AT3G57180|AT3G02730|AT3G62030|AT2G45400|AT1G60950|AT2G05100|AT3G47470|AT5G54270|AT2G32120|AT1G58340|AT2G06850|AT1G17870|AT3G03830|AT5G66570|AT5G07690|AT1G03600|AT3G61470|AT3G47860|AT2G29500|AT3G15850|AT2G42540|AT3G50820|AT2G43010
44255	7.1872e-06	cellular lipid metabolic process	AT4G00400|AT5G16240|AT5G46290|AT5G27450|AT4G00360|AT2G06925|AT1G75960|AT1G49430|AT5G05580|AT3G61580|AT1G72970|AT5G08410|AT5G10170|AT1G21540|AT2G26640|AT5G04530|AT4G34650|AT2G01180|AT4G14440|AT1G76490|AT1G64400|AT3G53130|AT5G16350|AT1G29120|AT3G03710|AT2G30200|AT2G45970|AT1G01120|AT1G53520|AT5G09350|AT5G04660|AT1G28100|AT1G19440|AT1G78440|AT2G05990|AT3G10520|AT3G15850|AT2G22230|AT1G77590|AT5G57030…
16052	1.3969e-05	carbohydrate catabolic process	AT4G26530|AT5G51820|AT5G19730|AT1G09340|AT5G47500|AT5G64860|AT2G34590|AT2G20680|AT2G21330|AT5G09760|AT2G47040|AT1G75680|AT4G33220|AT1G14520|AT4G26520|AT1G14420|AT5G63180|AT1G34430|AT3G29320|AT1G67750|AT3G01270|AT2G19800|AT3G07010|AT3G53190|AT1G12900|AT3G25860|AT1G68560|AT4G24260|AT1G10760|AT4G24780|AT4G00490|AT5G09730|AT3G12780|AT5G04360|AT5G07430|AT1G69830|AT4G39010|AT1G42970|AT2G47030|AT5G48900…
60918	1.6339e-05	auxin transport	AT2G34650|AT1G14350|AT1G30690|AT3G28860|AT1G29450|AT5G16530|AT1G29460|AT2G38120|AT1G23080|AT1G53700|AT3G14370|AT4G09160|AT1G29500|AT1G29510|AT5G56750|AT1G29430|AT1G70560|AT1G29440|AT1G28560|AT2G01420|AT5G01240|AT1G77690|AT1G78100
46620	2.0683e-05	regulation of organ growth	AT3G59900|AT1G29500|AT1G29510|AT1G29430|AT1G29440|AT3G63530|AT3G20470|AT1G29450|AT1G29460|AT4G29140
6949	2.0929e-05	syncytium formation	AT1G14520|AT2G03090|AT3G55500|AT2G40610|AT2G20750|AT1G26770|AT2G19800|AT1G69530|AT2G37640
6928	2.1523e-05	movement of cell or subcellular component	AT3G50240|AT1G04160|AT4G27370|AT3G19050|AT5G54670|AT3G44730|AT3G17360|AT1G18370|AT5G33300|AT3G43210|AT5G06670|AT1G08730|AT4G14150|AT2G20290|AT2G28620|AT2G21380|AT5G54280
9914	2.7496e-05	hormone transport	AT2G34650|AT1G14350|AT1G30690|AT3G28860|AT1G29450|AT5G16530|AT1G29460|AT2G38120|AT1G23080|AT1G53700|AT3G14370|AT4G09160|AT1G29500|AT1G29510|AT5G56750|AT1G29430|AT1G70560|AT1G29440|AT1G28560|AT2G01420|AT5G01240|AT1G77690|AT1G78100
22900	2.7496e-05	electron transport chain	AT4G28730|AT4G19380|AT1G15980|AT2G25060|AT4G31840|AT5G44410|AT5G15350|AT5G22140|AT1G14150|AT5G18600|AT3G54050|AT3G62930|AT1G32760|AT3G01440|AT4G09650|AT1G18730|AT5G64040|ATCG00280|AT3G16250|AT4G15690|AT1G60950|ATCG00540|AT1G08500|AT1G08380|AT1G55370|AT1G64640|AT1G55670|AT5G26330|AT3G20570|AT2G01918|AT4G03280|AT3G43600|AT1G10960|AT1G30730|AT4G20820|AT2G46820|AT1G70760|AT4G15700|ATCG00730|AT1G20340…
9926	3.3e-05	auxin polar transport	AT2G34650|AT1G14350|AT1G30690|AT3G28860|AT1G29450|AT5G16530|AT1G29460|AT2G38120|AT1G23080|AT1G53700|AT3G14370|AT4G09160|AT1G29500|AT1G29510|AT1G29430|AT1G70560|AT1G29440|AT1G28560|AT2G01420|AT1G77690|AT1G78100
44262	4.554e-05	cellular carbohydrate metabolic process	AT5G24300|AT1G11545|AT3G54050|AT5G62220|AT1G35910|AT5G09660|AT5G65730|AT5G10170|AT4G37800|AT1G75680|AT1G05850|AT1G03310|AT5G55480|AT2G21590|AT3G43190|AT1G78090|AT3G29320|AT1G68560|AT4G24260|AT3G44990|AT5G09870|AT2G22190|AT1G10670|AT5G51820|AT4G03210|AT1G06490|AT1G66430|AT5G17310|AT5G64860|AT4G26690|AT2G20680|AT5G57560|AT4G39800|AT3G16910|AT5G51460|AT5G22940|AT3G55800|AT4G17770|AT1G14520|AT1G32170…
10817	4.9411e-05	regulation of hormone levels	AT2G34650|AT1G14350|AT3G28860|AT3G54430|AT1G29450|AT1G16410|AT4G24670|AT2G18120|AT3G14370|AT3G19820|AT4G09160|AT1G29500|AT2G45400|AT5G56750|AT3G63440|AT1G29440|AT2G01420|AT5G01240|AT3G10870|AT4G28720|AT2G32440|AT5G18010|AT3G50660|AT1G30690|AT5G16530|AT1G29460|AT2G38120|AT1G23080|AT2G19620|AT5G64770|AT3G43600|AT1G53700|AT1G29510|AT4G16515|AT3G63110|AT1G17140|AT1G29430|AT2G26710|AT1G70560|AT1G28560…
9644	5.7845e-05	response to high light intensity	AT2G32120|AT3G27690|AT2G05070|AT1G61520|AT4G30950|AT3G54890|AT1G67740|AT4G18290|AT1G17870|AT5G66570|AT5G07690|AT3G61470|AT3G47860|AT2G29500|AT2G05100|AT3G47470|AT3G15850|AT2G42540|AT3G50820|AT5G54270
6073	8.7525e-05	cellular glucan metabolic process	AT1G10670|AT5G51820|AT5G24300|AT4G03210|AT1G06490|AT1G66430|AT5G17310|AT1G11545|AT5G64860|AT5G62220|AT4G26690|AT5G57560|AT5G65730|AT4G37800|AT1G75680|AT1G05850|AT3G55800|AT1G03310|AT5G55480|AT2G21590|AT1G32170|AT2G06850|AT3G29320|AT1G68560|AT4G24260|AT1G10760|AT4G30280|AT5G13870|AT5G04360|AT3G44990|AT5G09870|AT1G69830|AT4G39010|AT4G14130|AT3G10940
44042	8.7525e-05	glucan metabolic process	AT1G10670|AT5G51820|AT5G24300|AT4G03210|AT1G06490|AT1G66430|AT5G17310|AT1G11545|AT5G64860|AT5G62220|AT4G26690|AT5G57560|AT5G65730|AT4G37800|AT1G75680|AT1G05850|AT3G55800|AT1G03310|AT5G55480|AT2G21590|AT1G32170|AT2G06850|AT3G29320|AT1G68560|AT4G24260|AT1G10760|AT4G30280|AT5G13870|AT5G04360|AT3G44990|AT5G09870|AT1G69830|AT4G39010|AT4G14130|AT3G10940
911	0.00011023	cytokinesis by cell plate formation	AT3G55005|AT1G14350|AT5G50375|AT5G18700|AT3G19050|AT4G22970|AT4G26760|AT1G02730|AT5G55230|AT2G35190|AT3G17360|AT1G18370|AT3G43210|AT1G05560|AT1G53140|AT4G14150|AT2G28620
1902410	0.00011023	mitotic cytokinetic process	AT3G55005|AT1G14350|AT5G50375|AT5G18700|AT3G19050|AT4G22970|AT4G26760|AT1G02730|AT5G55230|AT2G35190|AT3G17360|AT1G18370|AT3G43210|AT1G05560|AT1G53140|AT4G14150|AT2G28620
32506	0.00011023	cytokinetic process	AT3G55005|AT1G14350|AT5G50375|AT5G18700|AT3G19050|AT4G22970|AT4G26760|AT1G02730|AT5G55230|AT2G35190|AT3G17360|AT1G18370|AT3G43210|AT1G05560|AT1G53140|AT4G14150|AT2G28620
9629	0.00011958	response to gravity	AT5G19770|AT2G34650|AT5G51820|AT3G23050|AT1G14350|AT3G28860|AT5G50375|AT2G38120|AT5G64770|AT4G24670|AT4G14960|AT1G04820|AT5G62500|AT5G58960|AT3G15540|AT4G16515|AT1G70560|AT5G02750|AT4G16340|AT5G14090
272	0.00013263	polysaccharide catabolic process	AT5G19730|AT1G09340|AT5G47500|AT5G64860|AT2G20680|AT5G09760|AT2G47040|AT1G75680|AT4G33220|AT1G14420|AT5G63180|AT3G29320|AT1G67750|AT3G01270|AT3G07010|AT3G53190|AT1G68560|AT4G24260|AT1G10760|AT4G24780|AT4G00490|AT5G09730|AT5G04360|AT5G07430|AT1G69830|AT4G39010|AT2G47030|AT5G48900|AT3G10720|AT3G10940
16043	0.00017018	cellular component organization	AT5G46330|AT1G09340|AT1G11545|AT2G36490|AT2G37100|AT5G62380|AT4G11130|AT4G34490|AT2G47940|AT3G16850|AT3G45970|AT1G28530|AT1G75640|AT1G20010|AT2G28620|AT1G55490|AT5G46220|AT1G56580|AT3G50660|AT5G43990|AT1G64760|AT1G69530|AT1G68560|AT4G26760|AT2G21660|AT1G70760|AT3G45960|AT3G15095|AT3G44990|AT3G13470|AT4G18670|AT1G44575|AT2G47030|AT5G20850|AT1G10670|AT2G40610|AT5G19730|AT5G17310|AT3G28860|AT4G23820…
9645	0.00018754	response to low light intensity stimulus	AT3G27690|AT2G05070|AT1G61520|AT3G61470|AT2G06850|AT3G54890|AT2G05100|AT3G47470|AT2G43010
7018	0.00022446	microtubule-based movement	AT5G54670|AT3G44730|AT3G17360|AT1G18370|AT5G33300|AT3G43210|AT3G50240|AT5G06670|AT3G19050|AT4G14150|AT2G28620|AT2G21380
7010	0.00025009	cytoskeleton organization	AT5G19770|AT3G55005|AT2G39900|AT2G34150|AT1G29170|AT4G14960|AT1G04820|AT2G42170|AT4G34490|AT1G75780|AT5G54650|AT3G43210|AT2G45800|AT1G75640|AT5G12250|AT3G12110|AT1G20010|AT2G29550|AT2G29890|AT5G19780|AT5G44340|AT3G53750|AT3G29320|AT5G48460|AT3G60840|AT1G10200|AT4G26760|AT1G14840|AT5G55230|AT1G50010|AT1G08730|AT4G14150|AT1G24764
33014	0.00026673	tetrapyrrole biosynthetic process	AT1G10670|AT5G18660|AT3G03710|AT4G27440|AT5G08280|AT4G27430|AT1G78600|AT1G69740|AT4G25080|AT1G09940|AT2G26550|AT3G51820|AT5G45930|AT5G40850|AT3G14930
48825	0.00028989	cotyledon development	AT2G34650|AT1G05470|AT1G31770|AT4G21750|AT4G23750|AT1G17840|AT4G04890|AT1G53700|AT4G24670|AT3G14370|AT1G69780|AT1G70560|AT5G10250|AT2G21050
9653	0.00028989	anatomical structure morphogenesis	AT1G17920|AT5G18700|AT5G15310|AT3G04630|AT4G34490|AT5G06270|AT3G45970|AT3G63440|AT1G52240|AT1G75640|AT5G10250|AT2G28620|AT5G46220|AT1G56580|AT3G50660|AT1G04160|AT5G25460|AT1G30570|AT1G69530|AT2G01830|AT3G45960|AT5G39860|AT4G30980|AT4G32880|AT2G40610|AT1G14350|AT3G28860|AT2G45190|AT3G55360|AT4G22970|AT1G31770|AT5G61350|AT1G20190|AT1G69780|AT1G75780|AT5G60660|AT5G54650|AT5G65710|AT3G43210|AT1G03010…
10025	0.00029199	wax biosynthetic process	AT1G49430|AT1G10670|AT1G01120|AT4G24510|AT1G02205|AT4G13840|AT5G37300|AT5G02890|AT2G47240|AT3G55360|AT4G33790|AT1G51500
15995	0.00029484	chlorophyll biosynthetic process	AT1G10670|AT5G18660|AT3G03710|AT4G27440|AT5G08280|AT4G27430|AT1G78600|AT1G69740|AT4G25080|AT1G09940|AT3G51820|AT5G45930|AT3G14930
46148	0.00033053	pigment biosynthetic process	AT1G10670|AT1G80050|AT3G53130|AT5G18660|AT3G03710|AT3G62610|AT4G27440|AT5G08280|AT3G25710|AT4G27430|AT1G78600|AT1G28100|AT5G08640|AT1G69740|AT4G25080|AT4G01900|AT1G09940|AT5G11160|AT3G51820|AT5G45930|AT4G34740|AT5G40850|AT5G57030|AT3G14930
9741	0.00042091	response to brassinosteroid	AT4G28720|AT3G02110|AT4G30410|AT3G50660|AT4G30610|AT1G30570|AT5G26230|AT3G05800|AT5G46570|AT3G57180|AT5G62380|AT5G57560|AT4G34160|AT1G19350|AT2G01950|AT3G16570|AT2G26710|AT1G75750|AT5G39860|AT2G40530|AT2G42870|AT2G24010
10114	0.00042409	response to red light	AT3G08940|AT5G44110|AT3G27690|AT2G05070|AT3G54890|AT1G69530|AT2G37640|AT1G29920|AT4G10340|AT1G19150|AT5G38420|AT5G38410|AT3G48100|AT5G38430|AT2G05100|AT5G01530|AT2G43010
6779	0.0004462	porphyrin-containing compound biosynthetic process	AT1G10670|AT5G18660|AT3G03710|AT4G27440|AT5G08280|AT4G27430|AT1G78600|AT1G69740|AT4G25080|AT1G09940|AT3G51820|AT5G45930|AT5G40850|AT3G14930
40008	0.00044667	regulation of growth	AT1G66810|AT3G59900|AT4G20270|AT5G18020|AT4G30410|AT3G57200|AT3G02170|AT1G29450|AT4G29140|AT3G62610|AT3G14370|AT1G29500|AT3G16570|AT1G29440|AT3G20470|AT2G42870|AT5G18050|AT5G14090|AT1G78370|AT5G18030|AT5G16490|AT5G18010|AT3G49670|AT5G19740|AT5G15580|AT1G29460|AT1G18620|AT4G26540|AT1G53700|AT1G29510|AT5G65700|AT4G28190|AT4G37490|AT1G29430|AT2G26710|AT3G63530|AT2G26330|AT5G39860|AT1G08430|AT5G18080…
9958	0.00047342	positive gravitropism	AT5G62500|AT2G34650|AT4G16515|AT3G28860|AT1G70560|AT5G50375|AT2G38120|AT5G64770|AT4G16340|AT5G14090|AT4G24670
10166	0.00049075	wax metabolic process	AT1G49430|AT1G10670|AT1G01120|AT4G24510|AT1G02205|AT4G13840|AT5G37300|AT5G02890|AT2G47240|AT3G55360|AT4G33790|AT1G51500
6793	0.0004976	phosphorus metabolic process	AT1G07160|AT5G46330|AT5G16480|AT5G16000|AT3G54690|AT5G46570|AT1G54820|AT1G75640|AT3G51740|AT3G50530|AT4G26520|AT3G49670|AT3G01490|AT3G25560|AT2G16750|AT1G14700|AT3G59350|AT1G55810|AT5G59650|AT3G20200|AT2G01830|AT2G01950|AT3G15095|AT3G09780|AT4G28706|AT1G14390|AT2G22190|AT5G02760|AT1G04310|AT4G26530|AT1G10670|AT5G66080|AT5G17310|AT2G41820|AT4G22730|AT2G36350|AT1G24280|AT1G49580|AT1G66150|AT3G07800…
42335	0.00063254	cuticle development	AT2G26910|AT1G27950|AT3G43720|AT1G01120|AT1G02205|AT1G19440|AT1G25450|AT5G15310|AT3G55360|AT4G25050|AT2G26250
1901570	0.00063359	fatty acid derivative biosynthetic process	AT1G49430|AT1G10670|AT1G01120|AT4G24510|AT1G02205|AT4G13840|AT5G37300|AT5G02890|AT2G47240|AT3G55360|AT4G33790|AT1G51500
80167	0.00068671	response to karrikin	AT2G34650|AT3G52360|AT4G30400|AT5G25460|AT4G03280|AT4G27030|AT1G17200|AT3G02910|AT5G08050|AT1G10960|AT3G60290|AT1G74670|AT2G47930|AT5G63810|AT5G57785|AT5G66920|AT5G08640|AT5G64410|AT5G51550|AT1G44575|AT3G47470|AT2G26250|AT4G14440|AT5G42900
44264	0.00069744	cellular polysaccharide metabolic process	AT1G10670|AT5G51820|AT5G24300|AT4G03210|AT1G06490|AT1G66430|AT5G17310|AT1G11545|AT5G64860|AT5G62220|AT4G26690|AT2G20680|AT5G57560|AT5G65730|AT4G37800|AT1G75680|AT1G05850|AT5G22940|AT3G55800|AT1G03310|AT5G55480|AT2G21590|AT1G32170|AT2G06850|AT3G29320|AT1G68560|AT4G24260|AT1G10760|AT4G30280|AT3G61130|AT5G13870|AT5G04360|AT3G44990|AT5G09870|AT1G71990|AT1G69830|AT4G39010|AT4G14130|AT3G10940
9769	0.00074186	photosynthesis, light harvesting in photosystem II	AT2G34420|AT2G34430|AT3G27690|AT2G05070|AT2G05100|AT5G54270
10015	0.00074684	root morphogenesis	AT2G34650|AT3G59420|AT4G29140|AT5G61350|AT4G26690|AT3G04630|AT3G25710|AT4G24670|AT1G49430|AT5G06270|AT5G60660|AT5G65710|AT1G52240|AT1G05850|AT5G51060|AT4G18640|AT1G11130|AT1G58340|AT1G15570|AT1G04160|AT5G25460|AT2G38120|AT2G30420|AT2G34680|AT4G26540|AT4G00150|AT4G34580|AT3G43960|AT2G18480|AT2G01830|AT5G09350|AT1G70560|AT1G28560|AT1G77690|AT1G07880|AT4G30980|AT5G46700|AT2G22670|AT5G56040
46351	0.00079474	disaccharide biosynthetic process	AT1G78090|AT3G54050|AT5G51460|AT2G22190|AT1G73370|AT4G39770|AT5G37180|AT3G55800|AT1G35910|AT1G78580|AT4G17770|AT3G43190
281	0.00095636	mitotic cytokinesis	AT3G55005|AT1G14350|AT5G50375|AT5G18700|AT3G19050|AT4G22970|AT4G26760|AT1G02730|AT5G55230|AT2G35190|AT3G17360|AT2G01210|AT1G18370|AT3G43210|AT5G09870|AT1G05560|AT1G53140|AT4G14150|AT2G28620
6811	0.00096794	ion transport	AT5G42130|AT4G18290|AT3G06130|AT3G16180|AT4G23400|AT1G72130|AT1G23000|AT1G22550|AT3G43790|AT5G04770|AT2G28900|AT2G01420|AT3G08040|AT1G09575|AT2G41560|AT1G32090|AT4G35100|AT3G53530|AT2G39010|AT2G39130|AT5G27360|AT2G21540|AT2G01830|AT3G56090|AT3G45680|AT5G13490|AT1G52190|AT5G59250|AT1G15960|AT5G46110|AT3G54830|AT5G15410|AT1G47670|AT5G60660|AT1G01590|AT5G01240|AT4G30110|AT4G35920|AT2G04032|AT4G17970…
65008	0.00099764	regulation of biological quality	AT1G66810|AT2G05070|AT1G67740|AT4G18290|AT1G32760|AT3G02730|AT1G29500|AT2G45400|AT3G63440|AT2G01420|AT4G15690|AT3G08040|AT3G10870|AT2G41560|AT5G18010|AT3G50660|AT3G52960|AT1G30690|AT3G53530|AT2G19620|AT5G06290|AT2G01830|AT1G29510|AT3G56090|AT5G61440|AT1G17140|AT2G26710|AT5G13490|AT2G42540|AT2G41330|AT4G29920|AT1G15960|AT1G10670|AT3G53460|AT1G14350|AT1G06490|AT3G28860|AT3G54430|AT1G29450|AT5G15410…
