# Supplementary material for: Making a Better Home: Modulation of Plant Defensive Response by Brevipalpus Mites
Source: Front Plant Sci. 2018 Aug 15;9:1147. doi: 10.3389/fpls.2018.01147 (PMC6104575; doi:10.3389/fpls.2018.01147)
Supplement: TABLE 6 [file Table_6.XLSX]

## Sheet: Up-regulated cluster
Supplementary Table 6. Differentially expressed genes (DEGs) coding for transcription factors (TF) at each cluster formed by DEGs that were mainly up- or down-regulated during the Arabidopsis thaliana interaction with Brevipalpus yothersi mites. Clusters were defined after a hierarchical clustering analysis of all DEGs.
TF Family Name	TF Locus ID	Gene Name	Gene description
ABI3VP1	AT1G25560	TEM1	AP2/B3 transcription factor family protein
AP2/ERF	AT1G06160	ORA59	octadecanoid-responsive AP2/ERF 59
	AT1G16060	ADAP	ARIA-interacting double AP2 domain protein
	AT1G22985	CRF7	Integrase-type DNA-binding superfamily protein
	AT1G28370	ERF11	ERF domain protein 11
	AT1G33760	AT1G33760	Integrase-type DNA-binding superfamily protein
	AT1G46768	RAP2.1	related to AP2 1
	AT1G53170	ERF8	ethylene response factor 8
	AT1G63040	AT1G63040	pseudogene of Integrase-type DNA-binding superfamily protein
	AT1G74930	ORA47	Integrase-type DNA-binding superfamily protein
	AT1G75490	AT1G75490	Integrase-type DNA-binding superfamily protein
	AT1G77640	AT1G77640	Integrase-type DNA-binding superfamily protein
	AT2G22200	AT2G22200	Integrase-type DNA-binding superfamily protein
	AT2G25820	ESE2	Integrase-type DNA-binding superfamily protein
	AT2G31230	ERF15	ethylene-responsive element binding factor 15
	AT2G44840	ERF13	ethylene-responsive element binding factor 13
	AT2G46310	CRF5	cytokinin response factor 5
	AT3G15210	ERF4	ethylene responsive element binding factor 4
	AT3G23230	TDR1	Integrase-type DNA-binding superfamily protein
	AT3G23240	ERF1	ethylene response factor 1
	AT3G50260	CEJ1	cooperatively regulated by ethylene and jasmonate 1
	AT3G60490	AT3G60490	Integrase-type DNA-binding superfamily protein
	AT3G61630	CRF6	cytokinin response factor 6
	AT4G16750	AT4G16750	Integrase-type DNA-binding superfamily protein
	AT4G17490	ERF6	ethylene responsive element binding factor 6
	AT4G17500	ERF-1	ethylene responsive element binding factor 1
	AT4G27950	CRF4	cytokinin response factor 4
	AT4G32800	AT4G32800	Integrase-type DNA-binding superfamily protein
	AT4G34410	RRTF1	redox responsive transcription factor 1
	AT4G36900	RAP2.10	related to AP2 10
	AT4G39780	AT4G39780	Integrase-type DNA-binding superfamily protein
	AT5G07310	AT5G07310	Integrase-type DNA-binding superfamily protein
	AT5G07580	AT5G07580	ethylene-responsive transcription factor
	AT5G47220	ERF2	ethylene responsive element binding factor 2
	AT5G47230	ERF5	ethylene responsive element binding factor 5
	AT5G51190	AT5G51190	Integrase-type DNA-binding superfamily protein
	AT5G53290	CRF3	cytokinin response factor 3
	AT5G61590	AT5G61590	Integrase-type DNA-binding superfamily protein
	AT5G61600	ERF104	ethylene response factor 104
	AT5G61890	AT5G61890	Integrase-type DNA-binding superfamily protein
	AT5G64750	2001-04-01	Integrase-type DNA-binding superfamily protein
ARID	AT1G76110	AT1G76110	HMG (high mobility group) box protein with ARID/BRIGHT DNA-binding domain-containing protein
ARR-B	AT4G00760	APRR8	pseudo-response regulator 8
BBR/BPC	AT2G35550	BPC7	basic pentacysteine 7
bHLH	AT1G01260	AT1G01260	basic helix-loop-helix (bHLH) DNA-binding superfamily protein
	AT1G05710	AT1G05710	basic helix-loop-helix (bHLH) DNA-binding superfamily protein
	AT1G12540	AT1G12540	basic helix-loop-helix (bHLH) DNA-binding superfamily protein
	AT1G32640	MYC2	Basic helix-loop-helix (bHLH) DNA-binding family protein
	AT1G59640	BPEp	transcription factor BIG PETAL P (BPE)
	AT2G18300	HBI1	basic helix-loop-helix (bHLH) DNA-binding superfamily protein
	AT2G20180	PIL5	phytochrome interacting factor 3-like 5
	AT2G22760	AT2G22760	basic helix-loop-helix (bHLH) DNA-binding superfamily protein
	AT2G22770	NAI1	basic helix-loop-helix (bHLH) DNA-binding superfamily protein
	AT2G28160	FRU	FER-like regulator of iron uptake
	AT2G40200	AT2G40200	basic helix-loop-helix (bHLH) DNA-binding superfamily protein
	AT2G42300	AT2G42300	basic helix-loop-helix (bHLH) DNA-binding superfamily protein
	AT2G43140	AT2G43140	basic helix-loop-helix (bHLH) DNA-binding superfamily protein
	AT2G46510	AIB	ABA-inducible BHLH-type transcription factor
	AT3G56770	AT3G56770	basic helix-loop-helix (bHLH) DNA-binding superfamily protein
	AT4G00050	UNE10	basic helix-loop-helix (bHLH) DNA-binding superfamily protein
	AT4G09820	TT8	basic helix-loop-helix (bHLH) DNA-binding superfamily protein
	AT4G28790	AT4G28790	basic helix-loop-helix (bHLH) DNA-binding superfamily protein
	AT4G29930	AT4G29930	basic helix-loop-helix (bHLH) DNA-binding superfamily protein
	AT4G37850	AT4G37850	basic helix-loop-helix (bHLH) DNA-binding superfamily protein
	AT5G41315	GL3	basic helix-loop-helix (bHLH) DNA-binding superfamily protein
	AT5G43650	BHLH92	basic helix-loop-helix (bHLH) DNA-binding superfamily protein
	AT5G46760	MYC3	Basic helix-loop-helix (bHLH) DNA-binding family protein
	AT5G56960	AT5G56960	basic helix-loop-helix (bHLH) DNA-binding family protein
	AT5G57150	AT5G57150	basic helix-loop-helix (bHLH) DNA-binding superfamily protein
	AT5G65640	bHLH093	beta HLH protein 93
bZIP	AT1G08320	TGA9	bZIP transcription factor family protein
	AT1G42990	BZIP60	basic region/leucine zipper motif 60
	AT1G77920	TGA7	bZIP transcription factor family protein
	AT2G04038	bZIP48	basic leucine-zipper 48
	AT2G13130	AT2G13130	pseudogene of F-box and associated interaction domains-containing protein
	AT2G36270	ABI5	Basic-leucine zipper (bZIP) transcription factor family protein
	AT2G40950	BZIP17	Basic-leucine zipper (bZIP) transcription factor family protein
	AT2G41070	EEL	Basic-leucine zipper (bZIP) transcription factor family protein
	AT2G46270	GBF3	G-box binding factor 3
	AT3G54620	BZIP25	basic leucine zipper 25
	AT5G06960	OBF5	OCS-element binding factor 5
	AT5G28770	BZO2H3	bZIP transcription factor family protein
	AT5G60830	bZIP70	basic leucine-zipper 70
C2C2-CO-like	AT1G28050	BBX13	B-box type zinc finger protein with CCT domain-containing protein
	AT1G68520	BBX14	B-box type zinc finger protein with CCT domain-containing protein
C2C2-Dof	AT1G29160	AT1G29160	Dof-type zinc finger DNA-binding family protein
	AT2G28510	AT2G28510	Dof-type zinc finger DNA-binding family protein
	AT2G34140	AT2G34140	Dof-type zinc finger DNA-binding family protein
	AT3G21270	DOF2	DOF zinc finger protein 2
	AT3G50410	OBP1	OBF binding protein 1
	AT4G00940	AT4G00940	Dof-type zinc finger DNA-binding family protein
C2C2-Gata	AT3G54810	BME3	Plant-specific GATA-type zinc finger transcription factor family protein
	AT5G47140	GATA27	GATA transcription factor 27
	AT5G66320	GATA5	GATA transcription factor 5
C2H2	AT1G08290	WIP3	WIP domain protein 3
	AT1G08890	AT1G08890	Major facilitator superfamily protein
	AT1G27730	STZ	salt tolerance zinc finger
	AT2G37430	ZAT11	C2H2 and C2HC zinc fingers superfamily protein
	AT2G41835	AT2G41835	zinc finger (C2H2 type, AN1-like) family protein
	AT3G13810	IDD11	indeterminate(ID)-domain 11
	AT3G19580	ZF2	zinc-finger protein 2
	AT3G28210	PMZ	zinc finger (AN1-like) family protein
	AT3G46090	ZAT7	C2H2 and C2HC zinc fingers superfamily protein
	AT3G53600	AT3G53600	C2H2-type zinc finger family protein
	AT5G04340	ZAT6
	AT5G59820	RHL41	C2H2-type zinc finger family protein
	AT5G60470	AT5G60470	C2H2 and C2HC zinc fingers superfamily protein
	AT5G66350	SHI	Lateral root primordium (LRP) protein-like protein
	AT5G67450	ZF1	zinc-finger protein 1
C3H	AT1G19310	AT1G19310	RING/U-box superfamily protein
	AT1G63840	AT1G63840	RING/U-box superfamily protein
	AT1G65040	Hrd1B	RING/U-box superfamily protein
	AT1G72175	AT1G72175	E3 ubiquitin-protein ligase RNF170-like protein (DUF 1232)
	AT1G72220	AT1G72220	RING/U-box superfamily protein
	AT2G04240	XERICO	RING/U-box superfamily protein
	AT2G18670	AT2G18670	RING/U-box superfamily protein
	AT2G37580	AT2G37580	RING/U-box superfamily protein
	AT2G37950	AT2G37950	RING/FYVE/PHD zinc finger superfamily protein
	AT2G42350	AT2G42350	RING/U-box superfamily protein
	AT2G42360	AT2G42360	RING/U-box superfamily protein
	AT3G16720	ATL2	TOXICOS EN LEVADURA 2
	AT3G43430	AT3G43430	RING/U-box superfamily protein
	AT4G33565	AT4G33565	RING/U-box superfamily protein
	AT4G33940	AT4G33940	RING/U-box superfamily protein
	AT5G10380	RING1	RING/U-box superfamily protein
	AT5G19430	AT5G19430	RING/U-box superfamily protein
	AT5G20910	AIP2	RING/U-box superfamily protein
	AT5G55970	AT5G55970	RING/U-box superfamily protein
CAMTA	AT2G22900	AT2G22900	Galactosyl transferase GMA12/MNN10 family protein
CCAAT-HAP2	AT1G30500	NF-YA7	nuclear factor Y, subunit A7
	AT1G54160	NF-YA5	nuclear factor Y, subunit A5
	AT1G72830	NF-YA3	nuclear factor Y, subunit A3
	AT2G34720	NF-YA4	nuclear factor Y, subunit A4
	AT3G05690	NF-YA2	nuclear factor Y, subunit A2
	AT3G14020	NF-YA6	nuclear factor Y, subunit A6
	AT5G06510	NF-YA10	nuclear factor Y, subunit A10
G2-like	AT1G13300	HRS1	myb-like transcription factor family protein
	AT1G25550	AT1G25550	myb-like transcription factor family protein
	AT2G02060	AT2G02060	Homeodomain-like superfamily protein
	AT3G25790	AT3G25790	myb-like transcription factor family protein
GRAS	AT1G50420	SCL3	scarecrow-like 3
	AT1G66350	RGL1	RGA-like 1
	AT3G46600	AT3G46600	GRAS family transcription factor
	AT4G17230	SCL13	SCARECROW-like 13
	AT5G17490	RGL3	RGA-like protein 3
GRF	AT5G53660	GRF7	growth-regulating factor 7
Homeobox	AT1G26960	AtHB23	homeobox protein 23
	AT1G46480	WOX4	WUSCHEL related homeobox 4
	AT1G62990	KNAT7	homeobox knotted-like protein
	AT2G22430	HB6	homeobox protein 6
	AT2G22800	HAT9	Homeobox-leucine zipper protein family
	AT4G16780	HB-2	homeobox protein 2
	AT4G37790	HAT22	Homeobox-leucine zipper protein family
	AT5G25220	KNAT3	homeobox protein knotted-1-like 3
HSF	AT1G67970	HSFA8	heat shock transcription factor A8
	AT2G26150	HSFA2	heat shock transcription factor A2
	AT4G18880	HSF A4A	heat shock transcription factor A4A
	AT5G62020	HSFB2A	heat shock transcription factor B2A
MADS	AT1G71692	AGL12	AGAMOUS-like 12
	AT3G57390	AGL18	AGAMOUS-like 18
	AT5G60440	AGL62	AGAMOUS-like 62
MYB	AT1G06180	MYB13	myb domain protein 13
	AT1G18570	MYB51	myb domain protein 51
	AT1G18710	MYB47	myb domain protein 47
	AT1G48000	MYB112	myb domain protein 112
	AT1G56650	PAP1	production of anthocyanin pigment 1
	AT1G57560	MYB50	myb domain protein 50
	AT1G66230	MYB20	myb domain protein 20
	AT1G66370	MYB113	myb domain protein 113
	AT1G66380	MYB114	myb domain protein 114
	AT1G66390	MYB90	myb domain protein 90
	AT1G74430	MYB95	myb domain protein 95
	AT1G74650	MYB31	myb domain protein 31
	AT2G16720	MYB7	myb domain protein 7
	AT2G23290	MYB70	myb domain protein 70
	AT2G36890	RAX2	Duplicated homeodomain-like superfamily protein
	AT3G23250	MYB15	myb domain protein 15
	AT3G50060	MYB77	myb domain protein 77
	AT3G61250	MYB17	myb domain protein 17
	AT4G12350	MYB42	myb domain protein 42
	AT4G22680	MYB85	myb domain protein 85
	AT4G37260	MYB73	myb domain protein 73
	AT5G23000	MYB37	myb domain protein 37
	AT5G40350	MYB24	myb domain protein 24
	AT5G59780	MYB59	myb domain protein 59
	AT5G60890	MYB34	myb domain protein 34
	AT5G67300	MYBR1	myb domain protein r1
NAC	AT1G02230	NAC004	NAC domain containing protein 4
	AT1G34180	NAC016	NAC domain containing protein 16
	AT1G56010	NAC1	NAC domain containing protein 1
	AT1G61110	NAC025	NAC domain containing protein 25
	AT1G69490	NAP	NAC-like, activated by AP3/PI
	AT2G17040	NAC036	NAC domain containing protein 36
	AT2G33480	NAC041	NAC domain containing protein 41
	AT2G43000	NAC042	NAC domain containing protein 42
	AT3G04420	NAC048	NAC domain containing protein 48
	AT3G10500	NAC053	NAC domain containing protein 53
	AT3G15510	NAC2	NAC domain containing protein 2
	AT3G49530	NAC062	NAC domain containing protein 62
	AT4G27410	RD26	NAC (No Apical Meristem) domain transcriptional regulator superfamily protein
	AT5G08790	ATAF2	NAC (No Apical Meristem) domain transcriptional regulator superfamily protein
	AT5G22290	NAC089	NAC domain containing protein 89
	AT5G22380	NAC090	NAC domain containing protein 90
	AT5G46590	NAC096	NAC domain containing protein 96
	AT5G61430	NAC100	NAC domain containing protein 100
NLP	AT4G38340	AT4G38340	Plant regulator RWP-RK family protein
RAV	AT1G13260	RAV1	related to ABI3/VP1 1
	AT1G68840	RAV2	related to ABI3/VP1 2
	AT2G36080	ABS2	AP2/B3-like transcriptional factor family protein
	AT3G11580	AT3G11580	AP2/B3-like transcriptional factor family protein
SBP	AT5G50570	SPL13A	Squamosa promoter-binding protein-like (SBP domain) transcription factor family protein
TCP	AT1G35560	AT1G35560	TCP family transcription factor
	AT5G51910	AT5G51910	TCP family transcription factor
Trihelix	AT1G33240	GTL1	GT-2-like 1
	AT1G76880	AT1G76880	Duplicated homeodomain-like superfamily protein
	AT1G76890	GT2	Duplicated homeodomain-like superfamily protein
	AT5G28300	AT5G28300	Duplicated homeodomain-like superfamily protein
TUB	AT3G06380	TLP9	tubby-like protein 9
WRKY	AT1G18860	WRKY61	WRKY DNA-binding protein 61
	AT1G29280	WRKY65	WRKY DNA-binding protein 65
	AT1G29860	WRKY71	WRKY DNA-binding protein 71
	AT1G69310	WRKY57	WRKY DNA-binding protein 57
	AT1G69810	WRKY36	WRKY DNA-binding protein 36
	AT1G80840	WRKY40	WRKY DNA-binding protein 40
	AT2G23320	WRKY15	WRKY DNA-binding protein 15
	AT2G25000	WRKY60	WRKY DNA-binding protein 60
	AT2G30250	WRKY25	WRKY DNA-binding protein 25
	AT2G37260	TTG2	WRKY family transcription factor family protein
	AT2G38470	WRKY33	WRKY DNA-binding protein 33
	AT2G40750	WRKY54	WRKY DNA-binding protein 54
	AT2G46400	WRKY46	WRKY DNA-binding protein 46
	AT3G01080	WRKY58	WRKY DNA-binding protein 58
	AT3G01970	WRKY45	WRKY DNA-binding protein 45
	AT3G56400	WRKY70	WRKY DNA-binding protein 70
	AT3G58710	WRKY69	WRKY DNA-binding protein 69
	AT4G01250	WRKY22	WRKY family transcription factor
	AT4G11070	WRKY41	WRKY family transcription factor
	AT4G18170	WRKY28	WRKY DNA-binding protein 28
	AT4G22070	WRKY31	WRKY DNA-binding protein 31
	AT4G23810	WRKY53	WRKY family transcription factor
	AT4G24240	WRKY7	WRKY DNA-binding protein 7
	AT4G31800	WRKY18	WRKY DNA-binding protein 18
	AT5G01900	WRKY62	WRKY DNA-binding protein 62
	AT5G07100	WRKY26	WRKY DNA-binding protein 26
	AT5G13080	WRKY75	WRKY DNA-binding protein 75
	AT5G15130	WRKY72	WRKY DNA-binding protein 72
	AT5G22570	WRKY38	WRKY DNA-binding protein 38
	AT5G26170	WRKY50	WRKY DNA-binding protein 50
	AT5G46350	WRKY8	WRKY DNA-binding protein 8
	AT5G49520	WRKY48	WRKY DNA-binding protein 48
	AT5G64810	WRKY51	WRKY DNA-binding protein 51
ZF-HD	AT5G15210	HB30	homeobox protein 30
	AT5G65410	HB25	homeobox protein 25

## Sheet: Down-regulated cluster
Supplementary Table 6. Differentially expressed genes (DEGs) coding for transcription factors (TF) at each cluster formed by DEGs that were mainly up- or down-regulated during the Arabidopsis thaliana interaction with Brevipalpus yothersi mites. Clusters were defined after a hierarchical clustering analysis of all DEGs.
TF Family Name	TF Locus ID	Gene Name	Gene description
AP2/ERF	AT1G01250	AT1G01250	Integrase-type DNA-binding superfamily protein
	AT1G21910	DREB26	Integrase-type DNA-binding superfamily protein
	AT1G22190	AT1G22190	Integrase-type DNA-binding superfamily protein
	AT1G22810	AT1G22810	Integrase-type DNA-binding superfamily protein
	AT1G43160	RAP2.6	related to AP2 6
	AT1G44830	AT1G44830	Integrase-type DNA-binding superfamily protein
	AT1G64380	AT1G64380	Integrase-type DNA-binding superfamily protein
	AT2G35700	ERF38	ERF family protein 38
	AT3G16770	EBP	ethylene-responsive element binding protein
	AT4G23750	CRF2	cytokinin response factor 2
	AT4G37750	ANT	Integrase-type DNA-binding superfamily protein
	AT5G11590	TINY2	Integrase-type DNA-binding superfamily protein
	AT5G25190	ESE3	Integrase-type DNA-binding superfamily protein
ARF	AT2G46530	ARF11	auxin response factor 11
ARR-B	AT2G01760	RR14	response regulator 14
	AT3G48100	RR5	response regulator 5
bHLH	AT1G12860	SCRM2	basic helix-loop-helix (bHLH) DNA-binding superfamily protein
	AT1G18400	BEE1	BR enhanced expression 1
	AT1G27660	AT1G27660	basic helix-loop-helix (bHLH) DNA-binding superfamily protein
	AT1G64625	AT1G64625	Serine/threonine-protein kinase WNK (With No Lysine)-like protein
	AT1G68810	AT1G68810	basic helix-loop-helix (bHLH) DNA-binding superfamily protein
	AT1G73830	BEE3	BR enhanced expression 3
	AT2G31730	AT2G31730	basic helix-loop-helix (bHLH) DNA-binding superfamily protein
	AT2G43010	PIF4	phytochrome interacting factor 4
	AT3G05800	AIF1	AtBS1(activation-tagged BRI1 suppressor 1)-interacting factor 1
	AT3G23210	bHLH34	basic helix-loop-helix (bHLH) DNA-binding superfamily protein
	AT3G25710	BHLH32	basic helix-loop-helix 32
	AT4G00480	ATMYC1	basic helix-loop-helix (bHLH) DNA-binding superfamily protein
	AT4G01460	AT4G01460	basic helix-loop-helix (bHLH) DNA-binding superfamily protein
	AT4G30180	AT4G30180	hypothetical protein
	AT4G30410	AT4G30410	sequence-specific DNA binding transcription factor
	AT4G30980	LRL2	LJRHL1-like 2
	AT4G36540	BEE2	BR enhanced expression 2
	AT5G39860	PRE1	basic helix-loop-helix (bHLH) DNA-binding family protein
	AT5G46690	bHLH071	beta HLH protein 71
	AT5G46830	NIG1	calcium-binding transcription factor NIG1
	AT5G50915	AT5G50915	basic helix-loop-helix (bHLH) DNA-binding superfamily protein
	AT5G61270	PIF7	phytochrome-interacting factor7
bZIP	AT1G06850	bZIP52	basic leucine-zipper 52
	AT2G42380	BZIP34	Basic-leucine zipper (bZIP) transcription factor family protein
	AT3G58120	BZIP61	Basic-leucine zipper (bZIP) transcription factor family protein
	AT5G15830	bZIP3	basic leucine-zipper 3
BZR	AT1G19350	BES1	Brassinosteroid signaling positive regulator (BZR1) family protein
C2C2-CO-like	AT1G78600	LZF1	light-regulated zinc finger protein 1
	AT3G02380	COL2	CONSTANS-like 2
	AT3G21890	BBX31	B-box type zinc finger family protein
C2C2-Dof	AT3G45610	DOF6	Dof-type zinc finger DNA-binding family protein
	AT3G47500	CDF3	cycling DOF factor 3
	AT5G62430	CDF1	cycling DOF factor 1
C2C2-Gata	AT2G18380	GATA20	GATA transcription factor 20
	AT3G60530	GATA4	GATA transcription factor 4
	AT4G16141	AT4G16141	GATA type zinc finger transcription factor family protein
	AT4G32890	GATA9	GATA transcription factor 9
C2C2-YABBY	AT2G26580	YAB5	plant-specific transcription factor YABBY family protein
	AT2G45190	AFO	Plant-specific transcription factor YABBY family protein
C2H2	AT1G11490	AT1G11490	zinc finger (C2H2 type) family protein
	AT1G29600	AT1G29600	Zinc finger C-x8-C-x5-C-x3-H type family protein
	AT1G47860	AT1G47860	transposable_element_gene
	AT1G75710	AT1G75710	C2H2-like zinc finger protein
	AT2G18120	SRS4	SHI-related sequence 4
	AT2G19380	AT2G19380	RNA recognition motif (RRM)-containing protein
	AT3G46080	AT3G46080	C2H2-type zinc finger family protein
	AT3G49930	AT3G49930	C2H2 and C2HC zinc fingers superfamily protein
	AT3G54430	SRS6	SHI-related sequence 6
	AT4G05330	AGD13	ARF-GAP domain 13
	AT4G17810	AT4G17810	C2H2 and C2HC zinc fingers superfamily protein
	AT5G12850	AT5G12850	CCCH-type zinc finger protein with ARM repeat domain-containing protein
	AT5G39550	VIM3	Zinc finger (C3HC4-type RING finger) family protein
C3H	AT1G15100	RHA2A	RING-H2 finger A2A
	AT1G20823	AT1G20823	RING/U-box superfamily protein
	AT1G33480	AT1G33480	RING/U-box superfamily protein
	AT1G76410	ATL8	RING/U-box superfamily protein
	AT2G17450	RHA3A	RING-H2 finger A3A
	AT3G06140	LUL4	RING/U-box superfamily protein
	AT3G25030	AT3G25030	RING/U-box superfamily protein
	AT3G30460	AT3G30460	RING/U-box superfamily protein
	AT3G63530	BB	RING/U-box superfamily protein
	AT4G10150	AT4G10150	RING/U-box superfamily protein
	AT4G10160	AT4G10160	RING/U-box superfamily protein
	AT5G02750	SGR9	RING/U-box superfamily protein
	AT5G15790	AT5G15790	RING/U-box superfamily protein
	AT5G42200	AT5G42200	RING/U-box superfamily protein
	AT5G47610	AT5G47610	RING/U-box superfamily protein
	AT5G63780	SHA1	RING/FYVE/PHD zinc finger superfamily protein
	AT5G66070	AT5G66070	RING/U-box superfamily protein
CAMTA	AT1G67910	AT1G67910	hypothetical protein
CCAAT-HAP5	AT5G38140	NF-YC12	nuclear factor Y, subunit C12
CPP	AT3G22760	SOL1	Tesmin/TSO1-like CXC domain-containing protein
G2-like	AT1G14600	AT1G14600	Homeodomain-like superfamily protein
	AT1G69580	AT1G69580	Homeodomain-like superfamily protein
	AT2G03500	AT2G03500	Homeodomain-like superfamily protein
	AT3G04450	AT3G04450	Homeodomain-like superfamily protein
	AT3G46640	PCL1	Homeodomain-like superfamily protein
	AT5G44190	GLK2	GOLDEN2-like 2
GRAS	AT1G63100	AT1G63100	GRAS family transcription factor
	AT3G03450	RGL2	RGA-like 2
	AT4G00150	HAM3	GRAS family transcription factor
	AT5G66770	AT5G66770	GRAS family transcription factor
Homeobox	AT1G17920	HDG12	homeodomain GLABROUS 12
	AT1G69780	ATHB13	Homeobox-leucine zipper protein family
	AT3G60390	HAT3	homeobox-leucine zipper protein 3
	AT4G04890	PDF2	protodermal factor 2
	AT4G17460	HAT1	Homeobox-leucine zipper protein 4 (HB-4) / HD-ZIP protein
	AT4G21750	ATML1	Homeobox-leucine zipper family protein / lipid-binding START domain-containing protein
	AT4G32880	HB-8	homeobox-leucine zipper protein ATHB-8
	AT4G32980	ATH1	homeobox protein ATH1
	AT5G65310	HB5	homeobox protein 5
HRT	AT5G56780	ET2	effector of transcription2
HSF	AT5G03720	HSFA3	heat shock transcription factor A3
MADS	AT1G22590	AGL87	AGAMOUS-like 87
	AT4G36590	AT4G36590	MADS-box transcription factor family protein
MYB	AT1G14350	FLP	Duplicated homeodomain-like superfamily protein
	AT2G39880	MYB25	myb domain protein 25
	AT3G62610	MYB11	myb domain protein 11
	AT5G07690	MYB29	myb domain protein 29
	AT5G07700	MYB76	myb domain protein 76
	AT5G11510	MYB3R-4	myb domain protein 3r-4
	AT5G15310	MYB16	myb domain protein 16
	AT5G61420	MYB28	myb domain protein 28
NAC	AT1G62700	ANAC026	NAC (No apical meristem) domain transcriptional regulator superfamily protein
	AT3G44350	NAC061	NAC domain containing protein 61
	AT5G62380	NAC101	NAC-domain protein 101
RAV	AT2G46870	NGA1	AP2/B3-like transcriptional factor family protein
REM	AT2G24630	ATCSLC08	Glycosyl transferase family 2 protein
SBP	AT1G53160	SPL4	squamosa promoter binding protein-like 4
	AT2G42200	SPL9	squamosa promoter binding protein-like 9
	AT3G15270	SPL5	squamosa promoter binding protein-like 5
	AT3G57920	SPL15	squamosa promoter binding protein-like 15
TCP	AT3G15030	TCP4	TCP family transcription factor 4
	AT4G37490	CYCB1
	AT5G08330	TCP11	TCP family transcription factor
Trihelix	AT1G11850	AT1G11850	transmembrane protein
	AT4G18670	AT4G18670	Leucine-rich repeat (LRR) family protein
	AT4G32710	PERK14	Protein kinase superfamily protein
WRKY	AT1G66550	WRKY67	WRKY DNA-binding protein 67
	AT1G66560	WRKY64	WRKY DNA-binding protein 64
	AT2G47260	WRKY23	WRKY DNA-binding protein 23
	AT4G31550	WRKY11	WRKY DNA-binding protein 11
	AT5G24110	WRKY30	WRKY DNA-binding protein 30
ZF-HD	AT3G50890	HB28	homeobox protein 28
	AT5G42780	HB27	homeobox protein 27
