# Supplementary material for: Making a Better Home: Modulation of Plant Defensive Response by Brevipalpus Mites
Source: Front Plant Sci. 2018 Aug 15;9:1147. doi: 10.3389/fpls.2018.01147 (PMC6104575; doi:10.3389/fpls.2018.01147)
Supplement: TABLE 7 [file Table_7.XLSX]

## Sheet: Up-regulated cluster
Supplementary Table 7. Transcription factors (TFs) with enriched targets within each cluster formed by differentially expressed genes (DEGs) that were mainly up- or down-regulated during the Arabidopsis thaliana interaction with Brevipalpus yothersi mites. TFs with enriched targets were identified by TF enrichment tool (Jin et al. 2016). Up- and down-regulated clusters were defined after a hierar…
TF Family Name	TF Locus ID	Gene Name	Gene description
AP2/ERF	AT5G17430	BBM	Integrase-type DNA-binding superfamily protein
ARF	AT1G19850	MP	Transcriptional factor B3 family protein / auxin-responsive factor AUX/IAA-like protein
	AT1G59750	ARF1	auxin response factor 1
	AT5G37020	ARF8	auxin response factor 8
B3	AT5G60130	AT5G60130	AP2/B3-like transcriptional factor family protein
BBR/BPC	AT2G01930	BPC1	basic pentacysteine1
	AT4G38910	BPC5	basic pentacysteine 5
	AT5G42520	BPC6	basic pentacysteine 6
BES1	AT5G45300	BMY2	beta-amylase 2
bHLH	AT1G01260	AT1G01260	basic helix-loop-helix (bHLH) DNA-binding superfamily protein
	AT1G09530	PIF3	phytochrome interacting factor 3
	AT1G10120	AT1G10120	basic helix-loop-helix (bHLH) DNA-binding superfamily protein
	AT1G35460	FBH1	basic helix-loop-helix (bHLH) DNA-binding superfamily protein
	AT1G59640	BPEp	transcription factor BIG PETAL P (BPE)
	AT1G69010	BIM2	BES1-interacting Myc-like protein 2
	AT2G18300	HBI1	basic helix-loop-helix (bHLH) DNA-binding superfamily protein
	AT2G20180	PIL5	phytochrome interacting factor 3-like 5
	AT2G22750	AT2G22750	basic helix-loop-helix (bHLH) DNA-binding superfamily protein
	AT2G24260	LRL1	LJRHL1-like 1
	AT2G42280	FBH4	basic helix-loop-helix (bHLH) DNA-binding superfamily protein
	AT2G43010	PIF4	phytochrome interacting factor 4
	AT3G23210	bHLH34	basic helix-loop-helix (bHLH) DNA-binding superfamily protein
	AT3G59060	PIL6	phytochrome interacting factor 3-like 6
	AT4G00050	UNE10	basic helix-loop-helix (bHLH) DNA-binding superfamily protein
	AT4G14410	bHLH104	basic helix-loop-helix (bHLH) DNA-binding superfamily protein
	AT4G17880	MYC4	Basic helix-loop-helix (bHLH) DNA-binding family protein
	AT4G21330	DYT1	basic helix-loop-helix (bHLH) DNA-binding superfamily protein
	AT4G30980	LRL2	LJRHL1-like 2
	AT4G36930	SPT	basic helix-loop-helix (bHLH) DNA-binding superfamily protein
	AT5G08130	BIM1	basic helix-loop-helix (bHLH) DNA-binding superfamily protein
	AT5G38860	BIM3	BES1-interacting Myc-like protein 3
	AT5G46760	MYC3	Basic helix-loop-helix (bHLH) DNA-binding family protein
	AT5G61270	PIF7	phytochrome-interacting factor7
bZIP	AT1G08320	TGA9	bZIP transcription factor family protein
	AT1G22070	TGA3	transcription factor TGA3
	AT1G32150	bZIP68	basic region/leucine zipper transcription factor 68
	AT1G45249	ABF2	abscisic acid responsive elements-binding factor 2
	AT1G75390	bZIP44	basic leucine-zipper 44
	AT1G77920	TGA7	bZIP transcription factor family protein
	AT2G04038	bZIP48	basic leucine-zipper 48
	AT2G18160	bZIP2	basic leucine-zipper 2
	AT2G35530	bZIP16	basic region/leucine zipper transcription factor 16
	AT2G36270	ABI5	Basic-leucine zipper (bZIP) transcription factor family protein
	AT2G46270	GBF3	G-box binding factor 3
	AT3G10800	BZIP28	Basic-leucine zipper (bZIP) transcription factor family protein
	AT3G12250	TGA6	TGACG motif-binding factor 6
	AT3G30530	bZIP42	basic leucine-zipper 42
	AT3G56850	AREB3	ABA-responsive element binding protein 3
	AT3G62420	BZIP53	basic region/leucine zipper motif 53
	AT4G34000	ABF3	abscisic acid responsive elements-binding factor 3
	AT4G34590	GBF6	G-box binding factor 6
	AT4G36730	GBF1	G-box binding factor 1
	AT5G06950	AHBP-1B	bZIP transcription factor family protein
	AT5G10030	TGA4	TGACG motif-binding factor 4
	AT5G11260	HY5	Basic-leucine zipper (bZIP) transcription factor family protein
	AT5G15830	bZIP3	basic leucine-zipper 3
	AT5G28770	BZO2H3	bZIP transcription factor family protein
	AT5G38800	bZIP43	basic leucine-zipper 43
	AT5G65210	TGA1	bZIP transcription factor family protein
BZR	AT1G19350	BES1	Brassinosteroid signaling positive regulator (BZR1) family protein
	AT1G75080	BZR1	Brassinosteroid signaling positive regulator (BZR1) family protein
	AT1G78700	BEH4	BES1/BZR1 homolog 4
	AT4G18890	BEH3	BES1/BZR1 homolog 3
	AT4G36780	BEH2	BES1/BZR1 homolog 2
C2C2-Dof	AT1G51700	DOF1	DOF zinc finger protein 1
	AT1G69570	AT1G69570	Dof-type zinc finger DNA-binding family protein
	AT2G28810	AT2G28810	Dof-type zinc finger DNA-binding family protein
	AT3G50410	OBP1	OBF binding protein 1
	AT3G55370	OBP3	OBF-binding protein 3
	AT4G38000	DOF4.7	DNA binding with one finger 4.7
	AT5G02460	AT5G02460	Dof-type zinc finger DNA-binding family protein
	AT5G66940	AT5G66940	Dof-type zinc finger DNA-binding family protein
C2H2	AT1G03840	MGP	C2H2 and C2HC zinc fingers superfamily protein
	AT1G14580	AT1G14580	C2H2-like zinc finger protein
	AT1G55110	IDD7	indeterminate(ID)-domain 7
	AT2G01940	SGR5	C2H2-like zinc finger protein
	AT2G02070	IDD5	indeterminate(ID)-domain 5
	AT2G02080	IDD4	indeterminate(ID)-domain 4
	AT3G13810	IDD11	indeterminate(ID)-domain 11
	AT3G48430	REF6	relative of early flowering 6
	AT3G50700	IDD2	indeterminate(ID)-domain 2
	AT5G03150	JKD	C2H2-like zinc finger protein
	AT5G66730	IDD1	C2H2-like zinc finger protein
CAMTA	AT4G16150	AT4G16150	calmodulin-binding transcription activator 5
	AT5G09410	EICBP.B	ethylene induced calmodulin binding protein
EIL	AT1G73730	EIL3	ETHYLENE-INSENSITIVE3-like 3
FAR1	AT3G22170	FHY3	far-red elongated hypocotyls 3
	AT4G15090	FAR1	FRS (FAR1 Related Sequences) transcription factor family
G2-like	AT1G32240	KAN2	Homeodomain-like superfamily protein
	AT2G01060	AT2G01060	myb-like HTH transcriptional regulator family protein
	AT2G03500	AT2G03500	Homeodomain-like superfamily protein
	AT2G20400	AT2G20400	myb-like HTH transcriptional regulator family protein
	AT3G12730	AT3G12730	Homeodomain-like superfamily protein
	AT5G29000	PHL1	Homeodomain-like superfamily protein
	AT5G45580	AT5G45580	Homeodomain-like superfamily protein
GRAS	AT2G01570	RGA1	GRAS family transcription factor family protein
Homeobox	AT1G69780	ATHB13	Homeobox-leucine zipper protein family
	AT2G46680	HB-7	homeobox 7
	AT3G01220	HB20	homeobox protein 20
	AT3G01470	HB-1	homeobox 1
	AT5G03790	HB51	homeobox 51
	AT5G66700	HB53	homeobox 53
MADS	AT1G24260	SEP3	K-box region and MADS-box transcription factor family protein
	AT2G45660	AGL20	AGAMOUS-like 20
	AT3G54340	AP3	K-box region and MADS-box transcription factor family protein
	AT5G13790	AGL15	AGAMOUS-like 15
	AT5G20240	PI	K-box region and MADS-box transcription factor family protein
MYB	AT1G06180	MYB13	myb domain protein 13
	AT1G09540	MYB61	myb domain protein 61
	AT1G16490	MYB58	myb domain protein 58
	AT1G18570	MYB51	myb domain protein 51
	AT1G34670	MYB93	myb domain protein 93
	AT1G49010	AT1G49010	Duplicated homeodomain-like superfamily protein
	AT1G66370	MYB113	myb domain protein 113
	AT1G74840	AT1G74840	Homeodomain-like superfamily protein
	AT1G79180	MYB63	myb domain protein 63
	AT2G38090	AT2G38090	Duplicated homeodomain-like superfamily protein
	AT3G02940	MYB107	myb domain protein 107
	AT3G12720	MYB67	myb domain protein 67
	AT3G12820	MYB10	myb domain protein 10
	AT3G23250	MYB15	myb domain protein 15
	AT3G30210	MYB121	myb domain protein 121
	AT3G47600	MYB94	myb domain protein 94
	AT3G49690	MYB84	myb domain protein 84
	AT3G61250	MYB17	myb domain protein 17
	AT4G05100	MYB74	myb domain protein 74
	AT4G17785	MYB39	myb domain protein 39
	AT4G28110	MYB41	myb domain protein 41
	AT4G37260	MYB73	myb domain protein 73
	AT4G38620	MYB4	myb domain protein 4
	AT5G10280	MYB92	myb domain protein 92
	AT5G14340	MYB40	myb domain protein 40
	AT5G16600	MYB43	myb domain protein 43
	AT5G49330	MYB111	myb domain protein 111
	AT5G54230	MYB49	myb domain protein 49
	AT5G62320	MYB99	myb domain protein 99
MYB-related	AT3G10580	AT3G10580	Homeodomain-like superfamily protein
	AT5G47390	AT5G47390	myb-like transcription factor family protein
	AT5G58900	AT5G58900	Homeodomain-like transcriptional regulator
	AT5G61620	AT5G61620	myb-like transcription factor family protein
NAC	AT1G52890	NAC019	NAC domain containing protein 19
	AT1G61110	NAC025	NAC domain containing protein 25
	AT1G69490	NAP	NAC-like, activated by AP3/PI
	AT1G71930	VND7	vascular related NAC-domain protein 7
	AT3G04070	NAC047	NAC domain containing protein 47
REM	AT1G49480	RTV1	related to vernalization1 1
TCP	AT1G69690	TCP15	TCP family transcription factor
	AT1G72010	AT1G72010	TCP family transcription factor
	AT5G08330	TCP11	TCP family transcription factor
	AT5G23280	AT5G23280	TCP family transcription factor
Trihelix	AT5G01380	AT5G01380	Homeodomain-like superfamily protein
WRKY	AT1G29280	WRKY65	WRKY DNA-binding protein 65
	AT1G29860	WRKY71	WRKY DNA-binding protein 71
	AT1G30650	WRKY14	WRKY DNA-binding protein 14
	AT1G62300	WRKY6	WRKY family transcription factor
	AT1G69310	WRKY57	WRKY DNA-binding protein 57
	AT1G80840	WRKY40	WRKY DNA-binding protein 40
	AT2G03340	WRKY3	WRKY DNA-binding protein 3
	AT2G04880	ZAP1	zinc-dependent activator protein-1
	AT2G21900	WRKY59	WRKY DNA-binding protein 59
	AT2G23320	WRKY15	WRKY DNA-binding protein 15
	AT2G24570	WRKY17	WRKY DNA-binding protein 17
	AT2G30250	WRKY25	WRKY DNA-binding protein 25
	AT2G30590	WRKY21	WRKY DNA-binding protein 21
	AT2G38470	WRKY33	WRKY DNA-binding protein 33
	AT2G40740	WRKY55	WRKY DNA-binding protein 55
	AT2G44745	WRKY12	WRKY family transcription factor
	AT2G46130	WRKY43	WRKY DNA-binding protein 43
	AT2G46400	WRKY46	WRKY DNA-binding protein 46
	AT2G47260	WRKY23	WRKY DNA-binding protein 23
	AT3G01970	WRKY45	WRKY DNA-binding protein 45
	AT3G56400	WRKY70	WRKY DNA-binding protein 70
	AT4G01250	WRKY22	WRKY family transcription factor
	AT4G01720	WRKY47	WRKY family transcription factor
	AT4G04450	WRKY42	WRKY family transcription factor
	AT4G18170	WRKY28	WRKY DNA-binding protein 28
	AT4G22070	WRKY31	WRKY DNA-binding protein 31
	AT4G23550	WRKY29	WRKY family transcription factor
	AT4G24240	WRKY7	WRKY DNA-binding protein 7
	AT4G26640	WRKY20	WRKY family transcription factor family protein
	AT4G31550	WRKY11	WRKY DNA-binding protein 11
	AT4G31800	WRKY18	WRKY DNA-binding protein 18
	AT5G01900	WRKY62	WRKY DNA-binding protein 62
	AT5G07100	WRKY26	WRKY DNA-binding protein 26
	AT5G13080	WRKY75	WRKY DNA-binding protein 75
	AT5G22570	WRKY38	WRKY DNA-binding protein 38
	AT5G24110	WRKY30	WRKY DNA-binding protein 30
	AT5G26170	WRKY50	WRKY DNA-binding protein 50
	AT5G41570	WRKY24	WRKY DNA-binding protein 24
	AT5G46350	WRKY8	WRKY DNA-binding protein 8
	AT5G52830	WRKY27	WRKY DNA-binding protein 27
	AT5G56270	WRKY2	WRKY DNA-binding protein 2
ZF-HD	AT2G02540	HB21	homeobox protein 21

## Sheet: Down-regulated cluster
Supplementary Table 7. Transcription factors (TFs) with enriched targets within each cluster formed by differentially expressed genes (DEGs) that were mainly up- or down-regulated during the Arabidopsis thaliana interaction with Brevipalpus yothersi mites. TFs with enriched targets were identified by TF enrichment tool (Jin et al. 2016). Up- and down-regulated clusters were defined after a hierar…
TF Family Name	TF Locus ID	Gene Name	Gene description
AP2/ERF	AT5G17430	BBM	Integrase-type DNA-binding superfamily protein
ARF	AT4G30080	ARF16	auxin response factor 16
BBR/BPC	AT2G01930	BPC1	basic pentacysteine1
	AT4G38910	BPC5	basic pentacysteine 5
	AT5G42520	BPC6	basic pentacysteine 6
bHLH	AT1G09530	PIF3	phytochrome interacting factor 3
	AT1G32640	MYC2	Basic helix-loop-helix (bHLH) DNA-binding family protein
	AT1G51140	FBH3	basic helix-loop-helix (bHLH) DNA-binding superfamily protein
	AT1G59640	BPEp	transcription factor BIG PETAL P (BPE)
	AT2G20180	PIL5	phytochrome interacting factor 3-like 5
	AT2G24260	LRL1	LJRHL1-like 1
	AT2G43010	PIF4	phytochrome interacting factor 4
	AT3G23210	bHLH34	basic helix-loop-helix (bHLH) DNA-binding superfamily protein
	AT3G23690	AT3G23690	basic helix-loop-helix (bHLH) DNA-binding superfamily protein
	AT4G14410	bHLH104	basic helix-loop-helix (bHLH) DNA-binding superfamily protein
	AT4G16430	AT4G16430	basic helix-loop-helix (bHLH) DNA-binding superfamily protein
	AT4G36930	SPT	basic helix-loop-helix (bHLH) DNA-binding superfamily protein
	AT5G46760	MYC3	Basic helix-loop-helix (bHLH) DNA-binding family protein
	AT5G61270	PIF7	phytochrome-interacting factor7
bZIP	AT1G06070	AT1G06070	Basic-leucine zipper (bZIP) transcription factor family protein
	AT1G06850	bZIP52	basic leucine-zipper 52
	AT1G32150	bZIP68	basic region/leucine zipper transcription factor 68
	AT1G43700	VIP1	VIRE2-interacting protein 1
	AT1G45249	ABF2	abscisic acid responsive elements-binding factor 2
	AT1G49720	ABF1	abscisic acid responsive element-binding factor 1
	AT1G75390	bZIP44	basic leucine-zipper 44
	AT2G04038	bZIP48	basic leucine-zipper 48
	AT2G18160	bZIP2	basic leucine-zipper 2
	AT2G21230	AT2G21230	Basic-leucine zipper (bZIP) transcription factor family protein
	AT2G35530	bZIP16	basic region/leucine zipper transcription factor 16
	AT2G36270	ABI5	Basic-leucine zipper (bZIP) transcription factor family protein
	AT2G40620	AT2G40620	Basic-leucine zipper (bZIP) transcription factor family protein
	AT2G46270	GBF3	G-box binding factor 3
	AT3G10800	BZIP28	Basic-leucine zipper (bZIP) transcription factor family protein
	AT3G30530	bZIP42	basic leucine-zipper 42
	AT3G56850	AREB3	ABA-responsive element binding protein 3
	AT3G62420	BZIP53	basic region/leucine zipper motif 53
	AT4G34590	GBF6	G-box binding factor 6
	AT4G36730	GBF1	G-box binding factor 1
	AT5G11260	HY5	Basic-leucine zipper (bZIP) transcription factor family protein
	AT5G15830	bZIP3	basic leucine-zipper 3
	AT5G28770	BZO2H3	bZIP transcription factor family protein
	AT5G38800	bZIP43	basic leucine-zipper 43
BZR	AT1G19350	BES1	Brassinosteroid signaling positive regulator (BZR1) family protein
C2C2-Dof	AT1G29160	AT1G29160	Dof-type zinc finger DNA-binding family protein
	AT1G51700	DOF1	DOF zinc finger protein 1
	AT1G69570	AT1G69570	Dof-type zinc finger DNA-binding family protein
	AT2G28810	AT2G28810	Dof-type zinc finger DNA-binding family protein
	AT3G45610	DOF6	Dof-type zinc finger DNA-binding family protein
	AT3G50410	OBP1	OBF binding protein 1
	AT3G55370	OBP3	OBF-binding protein 3
	AT4G38000	DOF4.7	DNA binding with one finger 4.7
	AT5G02460	AT5G02460	Dof-type zinc finger DNA-binding family protein
	AT5G62940	HCA2	Dof-type zinc finger DNA-binding family protein
	AT5G66940	AT5G66940	Dof-type zinc finger DNA-binding family protein
C2C2-Gata	AT4G24470	ZIM	GATA-type zinc finger protein with TIFY domain-containing protein
C2H2	AT1G27730	STZ	salt tolerance zinc finger
	AT1G72050	TFIIIA	transcription factor IIIA
	AT3G46070	AT3G46070	C2H2-type zinc finger family protein
	AT3G48430	REF6	relative of early flowering 6
	AT3G50700	IDD2	indeterminate(ID)-domain 2
	AT5G04390	AT5G04390	C2H2-type zinc finger family protein
	AT5G67450	ZF1	zinc-finger protein 1
G2-like	AT2G38300	AT2G38300	myb-like HTH transcriptional regulator family protein
GeBP	AT1G66420	AT1G66420	DNA-binding storekeeper protein-related transcriptional regulator
GRAS	AT2G01570	RGA1	GRAS family transcription factor family protein
Homeobox	AT1G70920	HB18	homeobox-leucine zipper protein 18
	AT1G73360	HDG11	homeodomain GLABROUS 11
	AT2G17950	WUS	Homeodomain-like superfamily protein
	AT2G22430	HB6	homeobox protein 6
	AT2G46680	HB-7	homeobox 7
	AT3G01220	HB20	homeobox protein 20
	AT3G61150	HDG1	homeodomain GLABROUS 1
	AT3G61890	HB-12	homeobox 12
	AT4G00730	ANL2	Homeobox-leucine zipper family protein / lipid-binding START domain-containing protein
	AT4G37790	HAT22	Homeobox-leucine zipper protein family
	AT5G47370	HAT2	Homeobox-leucine zipper protein 4 (HB-4) / HD-ZIP protein
	AT5G52170	HDG7	homeodomain GLABROUS 7
	AT5G66700	HB53	homeobox 53
MADS	AT2G03710	SEP4	K-box region and MADS-box transcription factor family protein
	AT2G45660	AGL20	AGAMOUS-like 20
	AT3G58780	SHP1	K-box region and MADS-box transcription factor family protein
	AT5G10140	FLC	K-box region and MADS-box transcription factor family protein
MYB	AT1G08810	MYB60	myb domain protein 60
	AT1G09540	MYB61	myb domain protein 61
	AT1G16490	MYB58	myb domain protein 58
	AT1G18570	MYB51	myb domain protein 51
	AT1G18960	AT1G18960	myb-like HTH transcriptional regulator family protein
	AT1G34670	MYB93	myb domain protein 93
	AT1G49010	AT1G49010	Duplicated homeodomain-like superfamily protein
	AT1G69560	MYB105	myb domain protein 105
	AT1G74650	MYB31	myb domain protein 31
	AT3G11280	AT3G11280	Duplicated homeodomain-like superfamily protein
	AT3G12720	MYB67	myb domain protein 67
	AT3G23250	MYB15	myb domain protein 15
	AT3G27785	MYB118	myb domain protein 118
	AT3G28910	MYB30	myb domain protein 30
	AT3G47600	MYB94	myb domain protein 94
	AT3G61250	MYB17	myb domain protein 17
	AT4G01680	MYB55	myb domain protein 55
	AT4G17785	MYB39	myb domain protein 39
	AT4G18770	MYB98	myb domain protein 98
	AT4G32730	PC-MYB1	Homeodomain-like protein
	AT4G38620	MYB4	myb domain protein 4
	AT5G02320	MYB3R-5	myb domain protein 3r-5
	AT5G04760	AT5G04760	Duplicated homeodomain-like superfamily protein
	AT5G05790	AT5G05790	Duplicated homeodomain-like superfamily protein
	AT5G08520	AT5G08520	Duplicated homeodomain-like superfamily protein
	AT5G11510	MYB3R-4	myb domain protein 3r-4
	AT5G12870	MYB46	myb domain protein 46
	AT5G14340	MYB40	myb domain protein 40
	AT5G16600	MYB43	myb domain protein 43
	AT5G49330	MYB111	myb domain protein 111
	AT5G52660	AT5G52660	Homeodomain-like superfamily protein
	AT5G58850	MYB119	myb domain protein 119
	AT5G62320	MYB99	myb domain protein 99
	AT5G62470	MYB96	myb domain protein 96
MYB_related	AT1G01060	LHY	Homeodomain-like superfamily protein
	AT1G19000	AT1G19000	Homeodomain-like superfamily protein
	AT5G17300	RVE1	Homeodomain-like superfamily protein
	AT5G56840	AT5G56840	myb-like transcription factor family protein
	AT3G10580	AT3G10580	Homeodomain-like superfamily protein
	AT5G47390	AT5G47390	myb-like transcription factor family protein
	AT5G58900	AT5G58900	Homeodomain-like transcriptional regulator
	AT5G61620	AT5G61620	myb-like transcription factor family protein
RAV	AT1G13260	RAV1	related to ABI3/VP1 1
SBP	AT1G02065	SPL8	squamosa promoter binding protein-like 8
TCP	AT1G30210	TCP24	TEOSINTE BRANCHED 1, cycloidea, and PCF family 24
	AT1G35560	AT1G35560	TCP family transcription factor
	AT1G53230	TCP3	TEOSINTE BRANCHED 1, cycloidea and PCF transcription factor 3
	AT1G67260	TCP1	TCP family transcription factor
	AT1G69690	TCP15	TCP family transcription factor
	AT1G72010	AT1G72010	TCP family transcription factor
	AT2G45680	TCP9	TCP family transcription factor
	AT3G27010	TCP20	TEOSINTE BRANCHED 1, cycloidea, PCF (TCP)-domain family protein 20
	AT3G47620	TCP14	TEOSINTE BRANCHED, cycloidea and PCF (TCP) 14
	AT4G18390	TCP2	TEOSINTE BRANCHED 1, cycloidea and PCF transcription factor 2
	AT5G08070	TCP17	TCP domain protein 17
	AT5G08330	TCP11	TCP family transcription factor
	AT5G23280	AT5G23280	TCP family transcription factor
	AT5G51910	AT5G51910	TCP family transcription factor
	AT5G60970	TCP5	TEOSINTE BRANCHED 1, cycloidea and PCF transcription factor 5
Trihelix	AT3G25990	AT3G25990	Homeodomain-like superfamily protein
ZF-HD	AT1G14687	HB32	homeobox protein 32
	AT2G18350	HB24	homeobox protein 24
