# Supplementary material for: Making a Better Home: Modulation of Plant Defensive Response by Brevipalpus Mites
Source: Front Plant Sci. 2018 Aug 15;9:1147. doi: 10.3389/fpls.2018.01147 (PMC6104575; doi:10.3389/fpls.2018.01147)
Supplement: TABLE 8 [file Table_8.XLSX]

## Sheet: SA
Supplementary Table 8. Differentially expressed genes (DEGs) involved in salicylic acid (SA) and jasmonic acid (JA) pathways, identified in Arabidopsis thaliana plants infested with Brevipalpus yothersi mites at 6 hours after infestation (hai), 2 days after infestation (dai) and 6 dai. FC: fold-change, FDR: False Discovery Rate-corrected p-values. Gene symbols and descriptions were retrieved from…
TAIR Locus	6 hai		2 dai		6 dai		Gene symbol	Gene description
	log2FC	FDR	log2FC	FDR	log2FC	FDR
AT1G01060	0.053417	0.93944	0.49574	0.0410696	1.80495	1.4944e-23	LHY	Homeodomain-like superfamily protein
AT1G02860	-0.662838	0.00106557	-0.0430879	0.954713	-0.156973	0.561713	NLA	SPX (SYG1/Pho81/XPR1) domain-containing protein
AT1G05560	-0.374583	0.199307	-0.308854	0.328961	-0.703401	0.0192261	UGT75B1	UDP-glucosyltransferase 75B1
AT1G06180	0.673517	0.0339437	1.17442	1.32459e-11	0.981911	0.00116474	MYB13	myb domain protein 13
AT1G12160	-0.0548236	0.953263	1.30574	0.000564247	1.05495	0.000385286	AT1G12160	Flavin-binding monooxygenase family protein
AT1G15520	1.46215	9.74901e-06	2.48947	5.48365e-05	-1.41213	0.138758	ABCG40	pleiotropic drug resistance 12
AT1G18570	-0.0978649	0.847958	1.07474	1.00717e-12	0.226432	0.553859	MYB51	myb domain protein 51
AT1G18870	1.06585	0.00727198	-0.513089	0.459553	-0.754423	0.512716	ICS2	isochorismate synthase 2
AT1G21250	0.897789	1.07074e-11	0.458416	0.053945	0.46559	0.0257699	WAK1	cell wall-associated kinase
AT1G21910	-0.663928	0	1.49198	0.111251	-3.6651	3.67109e-05	DREB26	Integrase-type DNA-binding superfamily protein
AT1G28480	3.95453	3.80489e-33	3.26269	1.33046e-20	-0.277576	0.758234	GRX480	Thioredoxin superfamily protein
AT1G43160	1.6153	0.463962	0.541454	0.817067	-3.01036	0.0405758	RAP2.6	related to AP2 6
AT1G44830	1.04609	0.371308	0.981014	0.564383	-3.12534	0.0104665	AT1G44830	Integrase-type DNA-binding superfamily protein
AT1G48000	0.563169	0.68394	2.31999	2.34571e-07	2.24062	2.4066e-08	MYB112	myb domain protein 112
AT1G49010	-0.333096	0.0451164	-0.576172	1.13815e-05	-0.260156	0.28836	AT1G49010	Duplicated homeodomain-like superfamily protein
AT1G57560	2.96266	2.54587e-10	3.10189	3.80619e-16	0.203228	0.842412	MYB50	myb domain protein 50
AT1G61340	1.83237	4.67128e-06	0.751287	0.337689	-0.709866	0.235495	FBS1	F-box family protein
AT1G66350	0.61132	0.00626464	-0.450583	0.00981112	-0.80977	0.000348635	RGL1	RGA-like 1
AT1G66700	0.498533	0.71842	1.94516	2.00868e-06	0.919922	0.233078	PXMT1	S-adenosyl-L-methionine-dependent methyltransferases superfamily protein
AT1G71030	0.0194279	0.98504	1.30581	6.17967e-09	-0.0890443	0.894035	MYBL2	MYB-like 2
AT1G74430	1.87907	5.34739e-17	0.980499	0.0223314	0.704662	0.0180837	MYB95	myb domain protein 95
AT1G74650	0.205959	0.850545	1.25917	0.0398569	2.11361	2.79001e-10	MYB31	myb domain protein 31
AT1G74710	0.713185	0.245995	1.31311	4.65131e-05	-0.457168	0.143782	EDS16	ADC synthase superfamily protein
AT1G75040	1.27187	0.0741635	2.62333	5.32629e-05	0.638184	0.216481	PR5	pathogenesis-related protein 5
AT1G76930	1.10336	0.39729	2.2702	1.45617e-10	2.03435	7.72032e-10	EXT4	extensin 4
AT1G79680	3.85715	1.46371e-15	1.43961	0.252315	0.579613	0.382835	WAKL10	WALL ASSOCIATED KINASE (WAK)-LIKE 10
AT1G80840	2.82032	1.62216e-18	2.5413	3.40164e-39	-1.43244	0.0130755	WRKY40	WRKY DNA-binding protein 40
AT2G03760	0.550418	0.0189014	-0.22404	0.875519	-1.35201	0.00236483	SOT12	sulfotransferase 12
AT2G13810	2.32537	0	2.46583	0.00481282	-1.80915	0.0235121	ALD1	AGD2-like defense response protein 1
AT2G14560	0.538232	0.000295424	0.413654	0.127974	0.651525	0.000209255	LURP1	LURP-one-like protein (DUF567)
AT2G14610	0.489412	0.814706	2.71876	0.000286177	2.9866	5.10249e-14	PR1	pathogenesis-related protein 1
AT2G16720	2.18074	6.2758e-14	1.64373	1.16783e-12	1.11067	0.0110087	MYB7	myb domain protein 7
AT2G20370	0.513954	3.98728e-07	0.227927	0.303407	-0.281438	0.218217	MUR3	Exostosin family protein
AT2G23560	1.40728	0.00369025	1.26887	0.00661403	-1.27165	0.0556103	MES7	methyl esterase 7
AT2G25000	0.498864	0.0952551	0.908536	7.32071e-05	1.68856	3.1464e-12	WRKY60	WRKY DNA-binding protein 60
AT2G32690	-0.382417	0.0113544	-0.888063	7.70583e-05	-1.7985	2.03248e-05	GRP23	glycine-rich protein 23
AT2G32800	-0.118693	0.793881	0.675573	0.0029797	0.350539	0.012237	AP4.3A	protein kinase family protein
AT2G36890	0.972667	0.286818	2.84854	1.88247e-07	2.89236	1.55156e-11	RAX2	Duplicated homeodomain-like superfamily protein
AT2G37040	0.784024	5.23957e-05	1.51277	8.4061e-16	0.891153	0.0196786	PAL1	PHE ammonia lyase 1
AT2G37710	0.765193	1.89452e-10	0.0995503	0.715683	0.0764782	0.792164	RLK	receptor lectin kinase
AT2G40000	0.261269	0.702849	1.58198	5.5767e-06	-0.666588	0.180538	HSPRO2	ortholog of sugar beet HS1 PRO-1 2
AT2G40530	-1.10498	0.000718376	-0.297949	0.497065	-0.851654	0.00564588	AT2G40530	transmembrane protein
AT2G40750	0.844494	1.24851e-05	0.207328	0.602156	0.142879	0.65184	WRKY54	WRKY DNA-binding protein 54
AT2G46830	0.0716727	0.924915	0.175392	0.661242	1.07542	0.00124112	CCA1	circadian clock associated 1
AT3G02885	0.715807	0.761483	2.27085	0.000280331	3.55472	0.00113418	GASA5	GAST1 protein homolog 5
AT3G03450	0.118724	0.847359	-0.756334	0.0266145	-0.164561	0.711238	RGL2	RGA-like 2
AT3G04290	-0.271499	0	3.34482	0.0157196	2.3815	0.178493	LTL1	Li-tolerant lipase 1
AT3G09600	-0.0208064	0.9547	0.187696	0.293831	0.872801	7.84387e-19	RVE8	Homeodomain-like superfamily protein
AT3G11820	0.769769	0.00381362	0.604	0.0031817	-0.454722	0.208046	SYP121	syntaxin of plants 121
AT3G20470	0.270762	0.368238	-1.64097	6.29242e-07	-1.69677	0.000230646	GRP5	glycine-rich protein 5
AT3G44860	4.0781	4.22724e-77	2.35454	1.88947e-21	0.287847	0.813292	FAMT	farnesoic acid carboxyl-O-methyltransferase
AT3G48090	0.754731	0.000687821	0.615652	0.00204533	-0.146928	0.622776	EDS1	alpha/beta-Hydrolases superfamily protein
AT3G48360	-0.56881	0.16175	0.651223	0.048928	-0.473368	0.0120743	BT2	BTB and TAZ domain protein 2
AT3G50060	-0.52556	0.64472	2.37566	3.40807e-07	-1.6432	5.05138e-06	MYB77	myb domain protein 77
AT3G50410	0.909005	0.123798	1.94332	0.00780395	1.33677	0.0155692	OBP1	OBF binding protein 1
AT3G50480	1.10601	0.000277486	1.25518	5.3885e-08	-0.111986	0.755294	HR4	homolog of RPW8 4
AT3G50930	1.84855	2.22055e-07	2.22015	2.90153e-13	-0.865501	0.0350159	BCS1	cytochrome BC1 synthesi
AT3G51430	0.773038	0.00582206	1.21265	1.51822e-07	0.679286	0.0605445	YLS2	Calcium-dependent phosphotriesterase superfamily protein
AT3G51440	1.27956	0.00155049	1.4829	0.000295999	0.438612	0.37853	AT3G51440	Calcium-dependent phosphotriesterase superfamily protein
AT3G51450	3.33682	8.05872e-95	2.65836	1.4762e-31	0.329957	0.630162	AT3G51450	Calcium-dependent phosphotriesterase superfamily protein
AT3G52400	0.834327	0.0673116	1.40131	3.48923e-05	-0.473548	0.0643692	SYP122	syntaxin of plants 122
AT3G56400	0.865162	0.000199288	0.85007	0.000173289	-0.545494	0.188627	WRKY70	WRKY DNA-binding protein 70
AT3G57260	2.60013	6.82344e-05	3.06189	1.46278e-07	0.853182	0.101722	BGL2	beta-1,3-glucanase 2
AT3G61190	1.5128	0.000719628	0.888498	0.573159	-1.37431	0.0142823	BAP1	BON association protein 1
AT3G61250	0.996372	0.670183	0.967382	0.578722	2.07139	0.0436451	MYB17	myb domain protein 17
AT4G03450	0.949168	4.59108e-05	0.808065	0.0150675	0.0286356	0.959829	AT4G03450	Ankyrin repeat family protein
AT4G04695	0.51243	0.00112602	-0.0305721	0.926985	-0.115388	0.631384	CPK31	calcium-dependent protein kinase 31
AT4G05320	0.0478083	0.779767	0.351945	0.0132508	0.512771	9.24772e-06	UBQ10	polyubiquitin 10
AT4G10500	1.7858	0.0878134	1.9507	0.0307387	0.698188	0.245007	AT4G10500	2-oxoglutarate (2OG) and Fe(II)-dependent oxygenase superfamily protein
AT4G14400	0.537052	0.000318191	-0.195188	0.357739	0.350746	0.0101258	ACD6	ankyrin repeat family protein
AT4G23170	1.01413	3.89692e-14	0.082879	0.764868	-0.129329	0.576871	EP1	receptor-like protein kinase-related family protein
AT4G23810	0.952482	0.0727737	2.00478	2.94692e-12	-1.04372	0.00692369	WRKY53	WRKY family transcription factor
AT4G31800	1.22527	0.00550269	1.49697	1.51046e-07	0.234484	0.687823	WRKY18	WRKY DNA-binding protein 18
AT4G32940	-0.180985	0.639188	0.351862	0.118347	1.04426	7.95856e-05	GAMMA-VPE	gamma vacuolar processing enzyme
AT4G37150	1.43212	0.157052	1.35482	0.0494891	1.15413	0.164577	MES9	methyl esterase 9
AT4G37260	0.0503481	0.956185	1.66964	9.20014e-10	-0.746551	2.8598e-06	MYB73	myb domain protein 73
AT4G37610	-0.313628	0.660213	1.13344	0.0593033	-1.05004	0.0108009	BT5	BTB and TAZ domain protein 5
AT4G39030	2.53546	1.79428e-19	2.45793	2.66213e-23	0.564965	0.285721	EDS5	MATE efflux family protein
AT5G01900	5.79099	7.02353e-15	5.79224	1.7489e-12	2.17309	0.00175183	WRKY62	WRKY DNA-binding protein 62
AT5G03350	1.56243	4.43595e-07	1.23488	0.00244916	-0.200591	0.714905	AT5G03350	Legume lectin family protein
AT5G06320	0.640661	0.0464729	0.526201	0.164814	-0.85248	0.00221377	NHL3	NDR1/HIN1-like 3
AT5G06960	0.294959	0.173938	0.350691	0.0329916	0.506665	0.000314411	OBF5	OCS-element binding factor 5
AT5G07690	0.156309	0.738844	-0.723417	0.000721215	-1.5263	8.16614e-07	MYB29	myb domain protein 29
AT5G08790	0.484878	0.00124399	0.993659	2.46836e-09	-0.513079	0.209214	ATAF2	NAC (No Apical Meristem) domain transcriptional regulator superfamily protein
AT5G11510	-0.401057	0.536969	-0.316426	0.529406	-1.34786	0.0125752	MYB3R-4	myb domain protein 3r-4
AT5G13320	2.16283	3.86705e-09	1.30046	0.131875	-1.00968	0.256705	PBS3	Auxin-responsive GH3 family protein
AT5G15310	-0.334179	0.0551875	-0.745089	0.00119891	-0.504409	0.136336	MYB16	myb domain protein 16
AT5G17490	2.46481	1.15828e-12	2.43106	2.20712e-11	1.09179	0.0121369	RGL3	RGA-like protein 3
AT5G22570	2.3191	8.89742e-15	2.19855	1.52114e-09	0.768281	0.212745	WRKY38	WRKY DNA-binding protein 38
AT5G24110	0.484885	0.661608	0.846272	0.265338	-2.12274	0.000442657	WRKY30	WRKY DNA-binding protein 30
AT5G24530	0.818722	0.0569874	1.05242	0.00370202	0.278115	0.401493	DMR6	2-oxoglutarate (2OG) and Fe(II)-dependent oxygenase superfamily protein
AT5G26920	1.40887	1.90324e-06	1.70323	6.68256e-13	-0.304324	0.409448	CBP60G	Cam-binding protein 60-like G
AT5G40990	1.03802	0	4.07811	1.30787e-05	2.02621	0.00069882	GLIP1	GDSL lipase 1
AT5G46050	0.539331	0.277179	2.01498	2.20418e-10	1.69135	3.63564e-08	PTR3	peptide transporter 3
AT5G48485	-0.339317	0.286033	-0.228146	0.556453	-0.589048	0.0023271	DIR1	Bifunctional inhibitor/lipid-transfer protein/seed storage 2S albumin superfamily protein
AT5G49570	0.531978	0.00149802	0.358487	0.0344128	0.266832	0.101995	PNG1	peptide-N-glycanase 1
AT5G54610	0.878391	6.53009e-32	0.2351	0.317368	0.215564	0.264517	ANK	ankyrin
AT5G59780	0.617357	0.00186243	1.12168	1.52237e-11	1.0777	1.26928e-07	MYB59	myb domain protein 59
AT5G61420	-0.363059	0.179114	-1.02522	2.49416e-15	-0.403171	0.12067	MYB28	myb domain protein 28
AT5G65600	2.41898	0.0010686	2.31101	7.50046e-07	1.50759	0.00117367	AT5G65600	Concanavalin A-like lectin protein kinase family protein
AT5G67160	0.946184	4.16548e-09	0.269071	0.372836	0.717453	0.0141867	EPS1	HXXXD-type acyl-transferase family protein
AT5G67300	0.669135	0.130546	1.54668	1.47051e-07	-0.204053	0.506837	MYBR1	myb domain protein r1
AT5G67480	0.214918	0.698674	1.15677	1.31301e-09	-0.0394792	0.890078	BT4	BTB and TAZ domain protein 4

## Sheet: JA
Supplementary Table 8. Differentially expressed genes (DEGs) involved in salicylic acid (SA) and jasmonic acid (JA) pathways, identified in Arabidopsis thaliana plants infested with Brevipalpus yothersi mites at 6 hours after infestation (hai), 2 days after infestation (dai) and 6 dai. FC: fold-change, FDR: False Discovery Rate-corrected p-values. Gene symbols and descriptions were retrieved from…
TAIR Locus	6 hai		2 dai		6 dai		Gene symbol	Gene description
	log2FC	FDR	log2FC	FDR	log2FC	FDR
AT1G01060	0.053417	0.93944	0.49574	0.0410696	1.80495	1.4944e-23	LHY	Homeodomain-like superfamily protein
AT1G05800	2.28918	0.246356	4.05209	7.67639e-05	1.49071	0.132217	DGL	alpha/beta-Hydrolases superfamily protein
AT1G06160	2.03738	7.76712e-05	3.61891	7.70447e-25	2.20945	1.2091e-10	ORA59	octadecanoid-responsive AP2/ERF 59
AT1G06180	0.673517	0.0339437	1.17442	1.32459e-11	0.981911	0.00116474	MYB13	myb domain protein 13
AT1G12160	-0.0548236	0.953263	1.30574	0.000564247	1.05495	0.000385286	AT1G12160	Flavin-binding monooxygenase family protein
AT1G13280	0.993078	9.99416e-07	0.520693	0.0976188	0.123376	0.627303	AOC4	allene oxide cyclase 4
AT1G15520	1.46215	9.74901e-06	2.48947	5.48365e-05	-1.41213	0.138758	ABCG40	pleiotropic drug resistance 12
AT1G17380	3.90967	5.64083e-70	3.33771	1.30705e-26	0.438288	0.525049	JAZ5	jasmonate-zim-domain protein 5
AT1G17420	3.09835	1.35579e-52	1.7213	3.69599e-10	-0.329713	0.74037	LOX3	lipoxygenase 3
AT1G17750	2.39937	7.05874e-24	1.57391	4.04791e-09	-0.253119	0.63052	PEPR2	PEP1 receptor 2
AT1G18570	-0.0978649	0.847958	1.07474	1.00717e-12	0.226432	0.553859	MYB51	myb domain protein 51
AT1G18710	2.19372	1.73961e-11	1.98012	0.000488256	2.19268	5.61332e-12	MYB47	myb domain protein 47
AT1G19180	2.9846	8.98248e-31	1.35961	0.0185543	-0.592297	0.363756	JAZ1	jasmonate-zim-domain protein 1
AT1G19570	2.17417	1.12414e-11	1.54961	8.63487e-07	0.810856	0.12827	DHAR1	dehydroascorbate reductase
AT1G19640	2.05387	3.14876e-12	1.52129	2.65824e-08	-0.53481	0.631347	JMT	jasmonic acid carboxyl methyltransferase
AT1G20510	2.08346	6.7161e-55	1.60536	2.08281e-22	0.151913	0.714957	OPCL1	OPC-8:0 CoA ligase1
AT1G21910	-0.663928	0	1.49198	0.111251	-3.6651	3.67109e-05	DREB26	Integrase-type DNA-binding superfamily protein
AT1G28290	-0.643396	0.0466807	-1.11577	0.0850545	-1.84469	0.00897595	AGP31	arabinogalactan protein 31
AT1G28480	3.95453	3.80489e-33	3.26269	1.33046e-20	-0.277576	0.758234	GRX480	Thioredoxin superfamily protein
AT1G30135	2.75312	7.14014e-07	2.31871	0.00116984	-0.385475	0.697103	JAZ8	jasmonate-zim-domain protein 8
AT1G32640	2.70845	7.15125e-17	1.32958	1.97402e-17	0.584621	0.211742	MYC2	Basic helix-loop-helix (bHLH) DNA-binding family protein
AT1G43160	1.6153	0.463962	0.541454	0.817067	-3.01036	0.0405758	RAP2.6	related to AP2 6
AT1G44350	1.93912	5.01659e-13	1.86069	2.80502e-22	0.114699	0.879088	ILL6	IAA-amino acid hydrolase ILR1-like 6
AT1G48500	0.0293998	0.983908	0.676811	0.431871	1.20233	0.0383423	JAZ4	jasmonate-zim-domain protein 4
AT1G49010	-0.333096	0.0451164	-0.576172	1.13815e-05	-0.260156	0.28836	AT1G49010	Duplicated homeodomain-like superfamily protein
AT1G54040	0.635297	0.0211553	0.0223544	0.972679	-0.514741	0.0388122	ESP	epithiospecifier protein
AT1G56650	1.66933	0.11741	1.12729	0.00325394	2.23975	0.0277549	PAP1	production of anthocyanin pigment 1
AT1G57560	2.96266	2.54587e-10	3.10189	3.80619e-16	0.203228	0.842412	MYB50	myb domain protein 50
AT1G61120	6.40299	3.85327e-24	6.00377	3.76416e-39	-0.106813	0.951191	TPS04	terpene synthase 04
AT1G61340	1.83237	4.67128e-06	0.751287	0.337689	-0.709866	0.235495	FBS1	F-box family protein
AT1G66350	0.61132	0.00626464	-0.450583	0.00981112	-0.80977	0.000348635	RGL1	RGA-like 1
AT1G66370	4.29994	6.0161e-18	4.48505	6.83554e-18	3.47318	0.00206433	MYB113	myb domain protein 113
AT1G66380	2.67076	0.00224687	3.31456	1.44832e-07	2.91388	8.94118e-07	MYB114	myb domain protein 114
AT1G70700	1.76318	1.53538e-20	1.46551	1.12841e-29	0.439288	0.288852	TIFY7	TIFY domain/Divergent CCT motif family protein
AT1G71030	0.0194279	0.98504	1.30581	6.17967e-09	-0.0890443	0.894035	MYBL2	MYB-like 2
AT1G72260	5.98725	1.73191e-05	7.29899	3.07402e-05	5.98967	9.04725e-11	THI2.1	thionin 2.1
AT1G72450	1.60147	1.60438e-25	1.86425	6.5621e-32	0.575302	0.0343485	JAZ6	jasmonate-zim-domain protein 6
AT1G72520	3.40134	3.18829e-43	2.8526	3.47262e-26	-0.30719	0.601989	LOX4	PLAT/LH2 domain-containing lipoxygenase family protein
AT1G73080	0.88575	2.28323e-05	0.491735	0.00274209	-0.684618	0.0364464	PEPR1	PEP1 receptor 1
AT1G74100	1.55887	1.50957e-37	0.673567	0.000179404	0.157338	0.632695	SOT16	sulfotransferase 16
AT1G74430	1.87907	5.34739e-17	0.980499	0.0223314	0.704662	0.0180837	MYB95	myb domain protein 95
AT1G74950	1.94627	1.88802e-31	1.54785	2.87361e-25	0.372517	0.388771	TIFY10B	TIFY domain/Divergent CCT motif family protein
AT1G76930	1.10336	0.39729	2.2702	1.45617e-10	2.03435	7.72032e-10	EXT4	extensin 4
AT2G06050	1.92053	7.11239e-26	0.859836	4.94589e-12	-0.286192	0.545601	OPR3	oxophytodienoate-reductase 3
AT2G24210	7.13163	8.13299e-08	8.60568	9.23392e-11	0.779005	0.633186	TPS10	terpene synthase 10
AT2G24850	6.20634	1.62779e-64	5.06641	3.64726e-23	-0.122398	0.944606	TAT3	tyrosine aminotransferase 3
AT2G26690	0.121167	0.757971	-0.0829125	0.82449	-0.605961	0.0239699	AT2G26690	Major facilitator superfamily protein
AT2G28900	-0.134405	0.554929	-0.680361	1.36356e-05	-0.893688	0.00309205	OEP16-1	outer plastid envelope protein 16-1
AT2G32800	-0.118693	0.793881	0.675573	0.0029797	0.350539	0.012237	AP4.3A	protein kinase family protein
AT2G34600	3.31926	1.55738e-06	3.45695	2.21246e-09	-0.51075	0.497322	JAZ7	jasmonate-zim-domain protein 7
AT2G34810	1.1614	0.000937171	1.14873	0.0367037	0.236788	0.76181	AT2G34810	FAD-binding Berberine family protein
AT2G36890	0.972667	0.286818	2.84854	1.88247e-07	2.89236	1.55156e-11	RAX2	Duplicated homeodomain-like superfamily protein
AT2G39030	3.96246	1.81856e-09	5.23486	7.88312e-21	2.41969	0.0256262	NATA1	Acyl-CoA N-acyltransferases (NAT) superfamily protein
AT2G39770	0.964327	2.68042e-12	0.669813	2.4751e-06	0.132575	0.397046	CYT1	Glucose-1-phosphate adenylyltransferase family protein
AT2G41370	-0.571046	0.00373053	-0.341717	0.207061	0.189656	0.584543	BOP2	Ankyrin repeat family protein / BTB/POZ domain-containing protein
AT2G46830	0.0716727	0.924915	0.175392	0.661242	1.07542	0.00124112	CCA1	circadian clock associated 1
AT3G03450	0.118724	0.847359	-0.756334	0.0266145	-0.164561	0.711238	RGL2	RGA-like 2
AT3G09600	-0.0208064	0.9547	0.187696	0.293831	0.872801	7.84387e-19	RVE8	Homeodomain-like superfamily protein
AT3G09940	5.60708	1.323e-13	6.05514	2.96336e-70	2.44134	0.00410854	MDHAR	monodehydroascorbate reductase
AT3G11180	2.3235	0	7.29379	3.36553e-08	5.01543	0.000906961	AT3G11180	2-oxoglutarate (2OG) and Fe(II)-dependent oxygenase superfamily protein
AT3G11820	0.769769	0.00381362	0.604	0.0031817	-0.454722	0.208046	SYP121	syntaxin of plants 121
AT3G15210	1.29124	8.555e-14	0.880514	0.00012601	0.309174	0.287601	ERF4	ethylene responsive element binding factor 4
AT3G15356	2.33188	0.000469855	3.85302	2.30611e-33	1.78121	0.00133916	AT3G15356	Legume lectin family protein
AT3G15510	0.041088	0.920749	0.697967	0.000524099	1.14223	4.4989e-11	NAC2	NAC domain containing protein 2
AT3G16470	2.76348	2.17775e-19	2.6576	1.86971e-08	1.74012	0.0305772	JR1	Mannose-binding lectin superfamily protein
AT3G16770	-0.16227	0.539718	-1.04341	8.22184e-12	-0.840967	4.82508e-08	EBP	ethylene-responsive element binding protein
AT3G17860	0.671125	0.000703603	0.619227	2.32362e-05	-0.202821	0.511308	JAZ3	jasmonate-zim-domain protein 3
AT3G22275	6.25573	1.20954e-10	5.01218	1.02495e-07	1.73877	0.0172284	AT3G22275	jasmonate ZIM-domain protein
AT3G23050	-0.665962	0.00712521	-1.29545	1.06676e-11	-1.64201	3.48047e-06	IAA7	indole-3-acetic acid 7
AT3G23240	3.47845	8.12617e-07	2.51906	8.86836e-13	-0.450478	0.568156	ERF1	ethylene response factor 1
AT3G23250	3.84661	2.09028e-26	3.80349	1.84347e-21	-1.28627	0.0355592	MYB15	myb domain protein 15
AT3G25760	2.83109	7.20502e-22	2.17876	9.12586e-22	1.75225	3.64532e-05	AOC1	allene oxide cyclase 1
AT3G25770	1.91311	6.99579e-17	1.10214	1.32784e-10	0.601895	0.118365	AOC2	allene oxide cyclase 2
AT3G25780	4.24279	5.02347e-40	3.433	6.58995e-27	-0.226872	0.800122	AOC3	allene oxide cyclase 3
AT3G44860	4.0781	4.22724e-77	2.35454	1.88947e-21	0.287847	0.813292	FAMT	farnesoic acid carboxyl-O-methyltransferase
AT3G45140	2.03409	2.13637e-19	1.29062	1.13621e-08	0.475823	0.165973	LOX2	lipoxygenase 2
AT3G48360	-0.56881	0.16175	0.651223	0.048928	-0.473368	0.0120743	BT2	BTB and TAZ domain protein 2
AT3G50480	1.10601	0.000277486	1.25518	5.3885e-08	-0.111986	0.755294	HR4	homolog of RPW8 4
AT3G50660	-0.119813	0.826148	-0.597988	0.0018039	-0.965605	0.0131522	DWF4	Cytochrome P450 superfamily protein
AT3G51430	0.773038	0.00582206	1.21265	1.51822e-07	0.679286	0.0605445	YLS2	Calcium-dependent phosphotriesterase superfamily protein
AT3G51440	1.27956	0.00155049	1.4829	0.000295999	0.438612	0.37853	AT3G51440	Calcium-dependent phosphotriesterase superfamily protein
AT3G51450	3.33682	8.05872e-95	2.65836	1.4762e-31	0.329957	0.630162	AT3G51450	Calcium-dependent phosphotriesterase superfamily protein
AT3G51480	-0.283587	0.275807	-0.900183	5.34033e-09	-0.858494	0.00192777	GLR3.6	glutamate receptor 3.6
AT3G52400	0.834327	0.0673116	1.40131	3.48923e-05	-0.473548	0.0643692	SYP122	syntaxin of plants 122
AT3G55970	1.75567	0.0756118	2.48384	0.0133486	1.3399	0.204893	JRG21	jasmonate-regulated gene 21
AT3G56400	0.865162	0.000199288	0.85007	0.000173289	-0.545494	0.188627	WRKY70	WRKY DNA-binding protein 70
AT3G61250	0.996372	0.670183	0.967382	0.578722	2.07139	0.0436451	MYB17	myb domain protein 17
AT4G09820	1.14201	0.255108	2.34605	0.000167795	2.65007	0.00765566	TT8	basic helix-loop-helix (bHLH) DNA-binding superfamily protein
AT4G11280	-0.193707	0.816582	1.36537	6.53278e-06	-0.822935	0.0122939	ACS6	1-aminocyclopropane-1-carboxylic acid (acc) synthase 6
AT4G12030	0.544381	0.13888	-0.574203	0.000872147	-0.352954	0.17884	BAT5	bile acid transporter 5
AT4G14940	0.152622	0.87539	-0.479527	0.574233	-2.48871	0.00324909	AO1	amine oxidase 1
AT4G16740	5.12775	9.74722e-05	0.982726	0.690117	-0.273911	0.898214	TPS03	terpene synthase 03
AT4G16760	1.07962	5.97036e-06	0.700755	0.0204521	-0.401203	0.407095	ACX1	acyl-CoA oxidase 1
AT4G20860	1.09955	0.000237754	1.09568	0.0196456	-0.541479	0.348267	AT4G20860	FAD-binding Berberine family protein
AT4G22880	1.33971	0.249366	2.41934	0.00110444	2.94059	0.019529	LDOX	leucoanthocyanidin dioxygenase
AT4G23600	2.34574	0.00017665	1.69483	0.000840407	0.810643	0.348267	CORI3	Tyrosine transaminase family protein
AT4G28910	0.607796	4.98369e-08	0.100417	0.550182	0.017882	0.935256	NINJA	Putative interactor of JAZ
AT4G32570	-0.621029	2.02853e-05	-1.15377	2.2179e-09	-0.579088	0.0166292	TIFY8	TIFY domain protein 8
AT4G32940	-0.180985	0.639188	0.351862	0.118347	1.04426	7.95856e-05	GAMMA-VPE	gamma vacuolar processing enzyme
AT4G34710	1.82422	5.15746e-12	0.756319	0.340016	0.0907997	0.900529	ADC2	arginine decarboxylase 2
AT4G37150	1.43212	0.157052	1.35482	0.0494891	1.15413	0.164577	MES9	methyl esterase 9
AT4G37260	0.0503481	0.956185	1.66964	9.20014e-10	-0.746551	2.8598e-06	MYB73	myb domain protein 73
AT5G05600	2.99792	1.51732e-16	3.25273	1.4762e-31	0.917612	0.30086	AT5G05600	2-oxoglutarate (2OG) and Fe(II)-dependent oxygenase superfamily protein
AT5G07010	4.10646	6.16467e-06	5.64939	5.29803e-13	0.605579	0.71281	ST2A	sulfotransferase 2A
AT5G07690	0.156309	0.738844	-0.723417	0.000721215	-1.5263	8.16614e-07	MYB29	myb domain protein 29
AT5G07700	0.601085	0.113974	-0.590552	0.0441468	-1.07484	0.00549933	MYB76	myb domain protein 76
AT5G08790	0.484878	0.00124399	0.993659	2.46836e-09	-0.513079	0.209214	ATAF2	NAC (No Apical Meristem) domain transcriptional regulator superfamily protein
AT5G09980	3.25139	0.00755428	2.89731	0.00107986	1.24289	0.372035	PROPEP4	elicitor peptide 4 precursor
AT5G13220	5.11284	2.37563e-38	5.0221	1.41624e-16	1.41793	0.169478	JAZ10	jasmonate-zim-domain protein 10
AT5G13930	-0.311764	0.800093	0.965131	0.00733677	1.61994	0.0853822	TT4	Chalcone and stilbene synthase family protein
AT5G15310	-0.334179	0.0551875	-0.745089	0.00119891	-0.504409	0.136336	MYB16	myb domain protein 16
AT5G17490	2.46481	1.15828e-12	2.43106	2.20712e-11	1.09179	0.0121369	RGL3	RGA-like protein 3
AT5G18860	1.0121	2.1778e-06	0.478516	0.138507	-0.168361	0.62488	NSH3	inosine-uridine preferring nucleoside hydrolase family protein
AT5G20900	0.683456	4.02293e-10	0.448133	6.05897e-06	0.179866	0.488214	JAZ12	jasmonate-zim-domain protein 12
AT5G24770	2.09273	0.084324	2.08881	0.00498605	0.191697	0.899405	VSP2	vegetative storage protein 2
AT5G24780	2.68004	0.0865058	3.37445	0.000182288	0.668776	0.664991	VSP1	vegetative storage protein 1
AT5G26170	0.792025	0.0202836	0.779825	0.0788303	0.0108925	0.983254	WRKY50	WRKY DNA-binding protein 50
AT5G27380	0.680846	2.15372e-08	0.889488	8.68614e-10	0.417978	0.0465355	GSH2	glutathione synthetase 2
AT5G40350	5.481	0.000176924	5.36248	0.000368301	3.32625	0.00703284	MYB24	myb domain protein 24
AT5G41315	0.999112	0.0444964	0.624392	0.0144314	0.503365	0.262451	GL3	basic helix-loop-helix (bHLH) DNA-binding superfamily protein
AT5G42650	2.34429	1.12896e-26	1.17616	3.57901e-08	0.619985	0.204407	AOS	allene oxide synthase
AT5G44420	1.47553	0.340995	6.5592	2.20438e-14	6.15796	8.89236e-52	PDF1.2	plant defensin 1.2
AT5G45110	0.324887	0.401641	0.902401	5.86268e-09	-0.288082	0.284556	NPR3	NPR1-like protein 3
AT5G46050	0.539331	0.277179	2.01498	2.20418e-10	1.69135	3.63564e-08	PTR3	peptide transporter 3
AT5G46760	0.404644	0.000429766	0.482612	2.10189e-08	0.534667	8.05393e-12	MYC3	Basic helix-loop-helix (bHLH) DNA-binding family protein
AT5G47220	2.30621	4.32866e-29	1.58993	3.19749e-20	0.534941	0.0429486	ERF2	ethylene responsive element binding factor 2
AT5G54060	1.45636	0.247262	2.00811	0.00316603	2.7911	0.0270784	UF3GT	UDP-glucose:flavonoid 3-o-glucosyltransferase
AT5G55120	1.06926	1.48473e-11	0.445098	0.000147078	-0.0794365	0.848715	VTC5	GDP-L-galactose phosphorylase VITAMIN C DEFECTIVE 5 (VTC5)
AT5G59780	0.617357	0.00186243	1.12168	1.52237e-11	1.0777	1.26928e-07	MYB59	myb domain protein 59
AT5G60890	1.66891	7.37828e-19	0.191101	0.668012	0.0795468	0.885339	MYB34	myb domain protein 34
AT5G61420	-0.363059	0.179114	-1.02522	2.49416e-15	-0.403171	0.12067	MYB28	myb domain protein 28
AT5G63970	1.07124	6.85007e-07	1.04901	7.95132e-06	0.694628	0.0410333	RGLG3	Copine (Calcium-dependent phospholipid-binding protein) family
AT5G64810	1.95003	4.02259e-06	2.33886	2.81756e-06	1.07745	0.00707205	WRKY51	WRKY DNA-binding protein 51
AT5G64900	0.19939	0.731509	-0.368734	0.58746	-1.16681	0.00649875	PROPEP1	precursor of peptide 1
AT5G67160	0.946184	4.16548e-09	0.269071	0.372836	0.717453	0.0141867	EPS1	HXXXD-type acyl-transferase family protein
AT5G67300	0.669135	0.130546	1.54668	1.47051e-07	-0.204053	0.506837	MYBR1	myb domain protein r1
AT5G67480	0.214918	0.698674	1.15677	1.31301e-09	-0.0394792	0.890078	BT4	BTB and TAZ domain protein 4
